# Supplementary material for: Uncovering the ferroptosis related mechanism of laduviglusib in the cell-type-specific targets of the striatum in Huntington’s disease
Source: BMC Genomics. 2024 Jun 25;25:633. doi: 10.1186/s12864-024-10534-5 (PMC11197352; doi:10.1186/s12864-024-10534-5)
Supplement: Supplementary file 2 — Supplementary Material 2 [file 12864_2024_10534_MOESM2_ESM.xlsx]

## Sheet: sheet1
Supplemental Table S1. Target Genes for Different Cell in HD
gene	Top	p.value	FDR	summary.logFC	logFC.Control	cluster
TAC1	4	0	0	-0.910133	-0.910133	dSPN
RASGEF1B	5	0	0	2.08335	2.08335	dSPN
SLC26A3	6	0	0	2.50643	2.50643	dSPN
INO80D	7	0	0	2.15554	2.15554	dSPN
PILRB	8	0	0	-0.604076	-0.604076	dSPN
TESPA1	10	1.0779e-302	1.73563e-299	-0.734655	-0.734655	dSPN
OTOF	11	5.67995e-301	8.31442e-298	-0.655532	-0.655532	dSPN
MT-CO2	12	1.12392e-297	1.50811e-294	2.332	2.332	dSPN
JPH4	13	4.99776e-297	6.1903e-294	-0.964141	-0.964141	dSPN
MT-ND4L	14	2.4151e-289	2.77771e-286	1.81728	1.81728	dSPN
MT-ND4	15	1.68565e-286	1.80949e-283	2.3855	2.3855	dSPN
MT-ATP6	18	3.21249e-274	2.87375e-271	2.23432	2.23432	dSPN
MT-CO3	19	1.03037e-272	8.73214e-270	2.12142	2.12142	dSPN
MTRNR2L12	20	1.05902e-265	8.52615e-263	1.58603	1.58603	dSPN
MT-ND1	21	7.6959e-260	5.90092e-257	2.07527	2.07527	dSPN
MT-ND5	22	4.7615e-256	3.48498e-253	1.8115	1.8115	dSPN
MPHOSPH8	23	5.08835e-256	3.56228e-253	-0.820579	-0.820579	dSPN
SLC27A6	24	7.97704e-255	5.35193e-252	1.72511	1.72511	dSPN
MT-ND2	25	1.86935e-253	1.20401e-250	2.18218	2.18218	dSPN
SPON1	26	1.2706e-245	7.86889e-243	-0.647013	-0.647013	dSPN
KNOP1	27	1.03845e-243	6.193e-241	-0.446238	-0.446238	dSPN
MT-CYB	28	1.54241e-241	8.86996e-239	2.05061	2.05061	dSPN
LINGO1	29	5.13279e-241	2.84993e-238	1.53913	1.53913	dSPN
DHFR	30	7.07166e-241	3.7956e-238	1.47249	1.47249	dSPN
MT-CO1	31	2.02754e-240	1.05314e-237	1.97733	1.97733	dSPN
DDX24	32	6.88672e-240	3.46531e-237	-0.640913	-0.640913	dSPN
DPP10	33	6.59728e-227	3.21908e-224	-0.899288	-0.899288	dSPN
SEMA6D	35	4.5039e-218	2.07205e-215	-1.18088	-1.18088	dSPN
IQCA1	38	4.07562e-213	1.72699e-210	-0.820619	-0.820619	dSPN
SLC25A37	41	3.16781e-211	1.2441e-208	-0.688645	-0.688645	dSPN
LPP	42	1.34917e-210	5.17247e-208	1.33589	1.33589	dSPN
PGP	43	6.04454e-208	2.26347e-205	-0.476423	-0.476423	dSPN
SUMF1	46	6.0624e-203	2.1221e-200	-1.01781	-1.01781	dSPN
EPB41L2	47	1.26356e-200	4.3289e-198	-0.926644	-0.926644	dSPN
HNRNPL	48	1.72967e-199	5.80232e-197	-0.428019	-0.428019	dSPN
STRIP2	49	2.46525e-199	8.1011e-197	-0.872201	-0.872201	dSPN
NGEF	50	1.74924e-198	5.63325e-196	-0.807875	-0.807875	dSPN
FAM153B	51	1.35065e-196	4.26435e-194	-0.321817	-0.321817	dSPN
MERTK	52	2.80916e-194	8.69867e-192	-0.561444	-0.561444	dSPN
ZNF83	55	4.98099e-187	1.45825e-184	-0.770976	-0.770976	dSPN
TAF1D	56	5.3856e-184	1.54855e-181	-0.530605	-0.530605	dSPN
PNISR	57	8.21375e-184	2.32031e-181	-0.806198	-0.806198	dSPN
GOLGA8A	58	2.23454e-173	6.20354e-171	-0.523471	-0.523471	dSPN
TOMM70	61	2.81676e-164	7.43533e-162	-0.610307	-0.610307	dSPN
CCDC88C	62	3.01244e-162	7.82359e-160	-0.726	-0.726	dSPN
RBFOX1	63	4.78613e-156	1.22327e-153	0.297143	0.297143	dSPN
NBPF12	65	6.33264e-153	1.56874e-150	-0.48828	-0.48828	dSPN
NNAT	66	5.46131e-150	1.33239e-147	-0.442774	-0.442774	dSPN
SLC30A10	67	1.61466e-148	3.88049e-146	1.00465	1.00465	dSPN
ASB18	68	1.73664e-144	4.11227e-142	-0.460597	-0.460597	dSPN
PLEK	69	6.68672e-144	1.56043e-141	-0.260979	-0.260979	dSPN
ANKRD18A	70	9.98165e-143	2.29607e-140	-0.65674	-0.65674	dSPN
ANKRD34B	72	3.62338e-140	8.10329e-138	-0.519299	-0.519299	dSPN
BDP1	73	4.7105e-140	1.03902e-137	-0.598058	-0.598058	dSPN
PDCD7	74	6.83553e-140	1.48737e-137	-0.385683	-0.385683	dSPN
GPC6	76	1.09832e-139	2.327e-137	-0.879184	-0.879184	dSPN
RNPC3	77	1.31478e-139	2.74943e-137	-0.570973	-0.570973	dSPN
ADAMTS3	78	2.04734e-139	4.22644e-137	-0.743176	-0.743176	dSPN
RAP1GDS1	79	1.4043e-138	2.86229e-136	-0.678925	-0.678925	dSPN
FLT4	81	4.57876e-138	9.10213e-136	-0.101234	-0.101234	dSPN
ITFG1	82	2.94663e-137	5.78617e-135	-0.727006	-0.727006	dSPN
CHSY3	83	3.4145e-137	6.62413e-135	-0.784766	-0.784766	dSPN
KIAA1217	84	3.45977e-135	6.63206e-133	-0.739653	-0.739653	dSPN
FNBP1L	86	4.01124e-133	7.51035e-131	-0.707346	-0.707346	dSPN
RHOBTB2	87	7.76194e-133	1.43658e-130	-0.568712	-0.568712	dSPN
TESC	88	1.34072e-132	2.45321e-130	-0.597997	-0.597997	dSPN
PDE3B	90	1.64283e-131	2.93921e-129	-0.637567	-0.637567	dSPN
TTC3	91	1.30519e-129	2.30947e-127	-0.695154	-0.695154	dSPN
RTTN	92	5.95663e-129	1.04254e-126	-0.635406	-0.635406	dSPN
GNL1	94	2.08403e-126	3.5699e-124	-0.336187	-0.336187	dSPN
RNMT	95	8.31198e-125	1.40884e-122	-0.436239	-0.436239	dSPN
CCPG1	97	3.31377e-123	5.50086e-121	-0.633646	-0.633646	dSPN
TRPC6	98	1.79922e-122	2.95623e-120	-0.656236	-0.656236	dSPN
RUNDC3B	99	2.99991e-122	4.87925e-120	-0.622363	-0.622363	dSPN
TRPM2	100	5.05021e-122	8.13184e-120	-0.576865	-0.576865	dSPN
LUC7L3	103	6.59123e-119	1.03041e-116	-0.585232	-0.585232	dSPN
ANKRD36C	105	1.20502e-117	1.84792e-115	-0.624657	-0.624657	dSPN
WSB1	106	1.41894e-117	2.15544e-115	-0.524683	-0.524683	dSPN
GOLGA8B	107	2.14338e-117	3.22548e-115	-0.426514	-0.426514	dSPN
MT-ATP8	108	3.73044e-116	5.56182e-114	0.646254	0.646254	dSPN
ADCY1	109	5.05613e-116	7.46915e-114	-0.421435	-0.421435	dSPN
MPC1	110	8.71808e-116	1.27617e-113	-0.342033	-0.342033	dSPN
RIC8B	111	9.59824e-116	1.39235e-113	-0.694496	-0.694496	dSPN
NCAN	112	2.19668e-115	3.15813e-113	-0.322166	-0.322166	dSPN
RYR3	113	2.87982e-115	4.10361e-113	-0.636956	-0.636956	dSPN
PDE10A	116	1.28465e-114	1.78322e-112	-0.656452	-0.656452	dSPN
SH3RF2	117	1.42473e-113	1.96077e-111	-0.562801	-0.562801	dSPN
SRRM1	118	2.60973e-113	3.56117e-111	-0.41318	-0.41318	dSPN
SCLT1	121	5.07834e-113	6.75798e-111	-0.564092	-0.564092	dSPN
WDR60	122	1.37729e-112	1.81779e-110	-0.527477	-0.527477	dSPN
RELN	123	1.86836e-112	2.44588e-110	-0.643712	-0.643712	dSPN
AP1G2	124	4.655e-112	6.04474e-110	-0.442819	-0.442819	dSPN
CSMD1	125	6.66053e-112	8.57982e-110	0.379052	0.379052	dSPN
SH3YL1	126	1.03028e-111	1.31664e-109	-0.479296	-0.479296	dSPN
ANO3	127	3.28883e-111	4.16982e-109	-0.691752	-0.691752	dSPN
CDH6	128	5.99691e-111	7.54392e-109	-0.634046	-0.634046	dSPN
PCM1	129	8.6405e-111	1.07852e-108	-0.601709	-0.601709	dSPN
SUSD4	131	9.78044e-111	1.20217e-108	-0.594098	-0.594098	dSPN
ARGLU1	132	1.35439e-110	1.65215e-108	-0.566163	-0.566163	dSPN
TDRP	133	2.12771e-110	2.57597e-108	-0.435586	-0.435586	dSPN
ACADM	134	2.60385e-110	3.1289e-108	-0.436534	-0.436534	dSPN
PRPF4B	135	3.94958e-110	4.71083e-108	-0.429563	-0.429563	dSPN
RBM25	136	9.29187e-110	1.10013e-107	-0.53288	-0.53288	dSPN
ZNF780B	138	2.80864e-109	3.27715e-107	-0.48405	-0.48405	dSPN
PPP1R1B	139	6.63313e-109	7.68394e-107	-0.506815	-0.506815	dSPN
ENTPD3	140	8.79073e-109	1.01106e-106	-0.570411	-0.570411	dSPN
HRH2	141	9.24742e-109	1.05604e-106	-0.534892	-0.534892	dSPN
LRFN5	142	1.10458e-108	1.25253e-106	-0.625461	-0.625461	dSPN
CACNA1B	143	2.48712e-108	2.80053e-106	-0.603346	-0.603346	dSPN
CDHR3	144	4.24223e-108	4.74364e-106	-0.571518	-0.571518	dSPN
RGS20	145	5.25947e-108	5.84055e-106	-0.569786	-0.569786	dSPN
PDIA6	146	7.35238e-108	8.10876e-106	-0.538818	-0.538818	dSPN
CPLANE1	147	8.33315e-108	9.12791e-106	-0.550646	-0.550646	dSPN
CEP126	148	1.23141e-106	1.33975e-104	-0.600014	-0.600014	dSPN
PNN	149	1.96506e-106	2.12358e-104	-0.28728	-0.28728	dSPN
CNR1	150	4.24215e-106	4.55381e-104	-0.560659	-0.560659	dSPN
CES4A	153	5.15454e-105	5.42473e-103	-0.280126	-0.280126	dSPN
SPOCK1	154	1.45614e-104	1.52252e-102	-0.655584	-0.655584	dSPN
KIAA0319L	155	1.49351e-104	1.55152e-102	-0.516928	-0.516928	dSPN
TCAIM	156	1.78673e-104	1.84423e-102	-0.475432	-0.475432	dSPN
MTRNR2L8	157	1.04635e-103	1.07314e-101	0.645982	0.645982	dSPN
ANKRD26	158	3.15378e-103	3.21406e-101	-0.560477	-0.560477	dSPN
TMOD1	159	3.93319e-103	3.98316e-101	-0.527011	-0.527011	dSPN
CEP83	161	9.14332e-103	9.14446e-101	-0.353163	-0.353163	dSPN
CD163L1	162	2.15081e-102	2.1378e-100	-0.18562	-0.18562	dSPN
TTN	163	4.40879e-102	4.35523e-100	-0.378596	-0.378596	dSPN
DNAH6	164	4.53401e-102	4.45162e-100	-0.589379	-0.589379	dSPN
NPFFR2	166	9.42098e-101	9.13835e-99	-0.210657	-0.210657	dSPN
AHI1	168	2.03991e-100	1.95516e-98	-0.619546	-0.619546	dSPN
SPEF1	169	2.77926e-100	2.64803e-98	-0.266942	-0.266942	dSPN
COA6	170	4.7051e-100	4.45656e-98	-0.368017	-0.368017	dSPN
WDR17	171	5.14044e-100	4.84043e-98	-0.604934	-0.604934	dSPN
ICA1L	173	2.147e-99	1.99832e-97	-0.505303	-0.505303	dSPN
ADAM12	174	3.15796e-99	2.92238e-97	-0.589744	-0.589744	dSPN
NAGPA	175	1.51921e-98	1.39784e-96	-0.240928	-0.240928	dSPN
LPL	177	1.85641e-98	1.68881e-96	-0.46296	-0.46296	dSPN
TSGA10	178	2.54011e-98	2.2978e-96	-0.464536	-0.464536	dSPN
STRN	179	3.79984e-98	3.41816e-96	-0.547119	-0.547119	dSPN
PTPDC1	180	4.48554e-98	4.01257e-96	-0.466472	-0.466472	dSPN
OGA	181	4.72152e-98	4.20033e-96	-0.539163	-0.539163	dSPN
NKTR	182	1.06246e-97	9.39984e-96	-0.57288	-0.57288	dSPN
NFATC2	183	1.17035e-97	1.02978e-95	-0.413418	-0.413418	dSPN
DPY19L2	184	1.62461e-97	1.42171e-95	-0.49397	-0.49397	dSPN
PCDH9	185	1.73298e-97	1.50835e-95	0.703523	0.703523	dSPN
KCNT1	186	1.27038e-96	1.09977e-94	-0.41255	-0.41255	dSPN
ADAM23	187	2.77507e-96	2.38953e-94	-0.596759	-0.596759	dSPN
ATR	188	5.45248e-96	4.66999e-94	-0.460834	-0.460834	dSPN
RSRP1	189	9.20378e-96	7.84123e-94	-0.547616	-0.547616	dSPN
DLC1	190	1.42334e-95	1.20625e-93	-0.594094	-0.594094	dSPN
PHYHIP	191	1.5129e-95	1.27543e-93	0.622639	0.622639	dSPN
COCH	192	1.83742e-95	1.54095e-93	-0.611963	-0.611963	dSPN
C6orf141	193	1.86257e-95	1.55394e-93	-0.325139	-0.325139	dSPN
TSHR	194	3.64577e-95	3.02599e-93	-0.328681	-0.328681	dSPN
GPC5	195	1.66979e-94	1.37882e-92	-0.758229	-0.758229	dSPN
NSMAF	196	1.94116e-94	1.59473e-92	-0.485141	-0.485141	dSPN
SLC36A4	197	2.84813e-94	2.32795e-92	-0.444157	-0.444157	dSPN
SRGAP1	198	4.03582e-94	3.28206e-92	-0.57044	-0.57044	dSPN
TPCN2	199	4.33285e-94	3.5059e-92	-0.365728	-0.365728	dSPN
STXBP5L	200	1.88154e-93	1.51483e-91	-0.647564	-0.647564	dSPN
NEFM	201	2.02764e-93	1.62433e-91	-0.25504	-0.25504	dSPN
BOD1L1	202	3.24555e-93	2.58712e-91	-0.43039	-0.43039	dSPN
LDAH	204	3.59949e-93	2.84113e-91	-0.439863	-0.439863	dSPN
NMD3	206	1.54816e-92	1.21012e-90	-0.538518	-0.538518	dSPN
DLGAP2	207	2.4868e-92	1.93442e-90	-0.531016	-0.531016	dSPN
EPHX4	208	3.33498e-92	2.58172e-90	-0.410801	-0.410801	dSPN
SLC35F4	210	4.05798e-92	3.1115e-90	-0.540224	-0.540224	dSPN
RPS6KA2	211	1.19148e-91	9.09252e-90	-0.58253	-0.58253	dSPN
HNRNPDL	212	1.54732e-91	1.17523e-89	-0.454563	-0.454563	dSPN
MYO5C	213	1.77475e-91	1.34164e-89	-0.358321	-0.358321	dSPN
CNTN5	214	5.13487e-91	3.86363e-89	-0.628559	-0.628559	dSPN
EML1	216	1.79952e-90	1.34148e-88	-0.554926	-0.554926	dSPN
PCP4	217	1.8749e-90	1.39123e-88	-0.603153	-0.603153	dSPN
NIN	218	4.13917e-90	3.05354e-88	-0.533343	-0.533343	dSPN
ZNF251	219	4.15306e-90	3.05354e-88	-0.39481	-0.39481	dSPN
PRKCB	220	6.47455e-90	4.73878e-88	-0.554612	-0.554612	dSPN
SECISBP2	221	1.11756e-89	8.1425e-88	-0.3673	-0.3673	dSPN
GOLGA4	222	1.22824e-89	8.90861e-88	-0.510659	-0.510659	dSPN
EML6	224	1.91338e-89	1.37541e-87	-0.522794	-0.522794	dSPN
HIPK4	225	4.07624e-89	2.91714e-87	-0.187253	-0.187253	dSPN
NDEL1	226	4.18842e-89	2.98416e-87	-0.302414	-0.302414	dSPN
AL592183.1	227	5.85608e-89	4.15394e-87	-0.36718	-0.36718	dSPN
NBPF15	228	6.85985e-89	4.84462e-87	-0.328986	-0.328986	dSPN
UHRF2	229	1.03864e-88	7.30313e-87	0.643273	0.643273	dSPN
VSTM2B	230	1.96438e-88	1.37523e-86	-0.365146	-0.365146	dSPN
TARBP1	231	1.99841e-88	1.393e-86	-0.490697	-0.490697	dSPN
ANKRD36B	232	2.89016e-88	2.00592e-86	-0.413747	-0.413747	dSPN
CCDC191	233	4.20567e-88	2.90642e-86	-0.298879	-0.298879	dSPN
HTR4	235	9.31231e-88	6.38071e-86	-0.594977	-0.594977	dSPN
THSD7A	237	1.62139e-87	1.10159e-85	-0.492532	-0.492532	dSPN
DDX5	238	1.93278e-87	1.30763e-85	-0.487512	-0.487512	dSPN
BDH1	239	5.76652e-87	3.88504e-85	-0.37936	-0.37936	dSPN
ZSWIM5	240	1.25734e-86	8.4357e-85	-0.514131	-0.514131	dSPN
MARCH7	241	1.96307e-86	1.31159e-84	-0.452124	-0.452124	dSPN
PTPN7	243	4.98437e-86	3.30281e-84	-0.290708	-0.290708	dSPN
MBTPS1	244	8.79663e-86	5.80505e-84	-0.408926	-0.408926	dSPN
ARAP2	245	1.21851e-85	8.00837e-84	-0.565866	-0.565866	dSPN
MLF1	246	3.15159e-85	2.06288e-83	-0.385273	-0.385273	dSPN
TUT4	247	3.508e-85	2.28688e-83	-0.440493	-0.440493	dSPN
B3GALT5	248	4.39654e-85	2.85456e-83	-0.488499	-0.488499	dSPN
TMEM241	249	5.65251e-85	3.65529e-83	-0.445691	-0.445691	dSPN
MAPK4	250	5.73236e-85	3.6921e-83	-0.570355	-0.570355	dSPN
MON2	251	3.83925e-84	2.46294e-82	-0.462022	-0.462022	dSPN
SMPD3	252	8.04281e-84	5.1391e-82	-0.474253	-0.474253	dSPN
SCMH1	253	1.1584e-83	7.37255e-82	-0.492459	-0.492459	dSPN
S100PBP	254	3.55416e-83	2.25311e-81	-0.447585	-0.447585	dSPN
NKAIN2	255	1.14734e-82	7.24489e-81	-0.610741	-0.610741	dSPN
ZNF420	256	1.7079e-82	1.07425e-80	-0.37666	-0.37666	dSPN
EPB41	258	2.09463e-82	1.30728e-80	-0.527986	-0.527986	dSPN
ICAM5	259	5.53493e-82	3.44106e-80	-0.197071	-0.197071	dSPN
EPHB1	260	6.43518e-82	3.98535e-80	-0.559016	-0.559016	dSPN
DARS	261	8.10505e-82	5.00029e-80	-0.337872	-0.337872	dSPN
BAZ2B	263	1.08201e-81	6.62452e-80	-0.54361	-0.54361	dSPN
TTC17	264	1.81525e-81	1.10717e-79	-0.495685	-0.495685	dSPN
TBC1D32	265	2.67809e-81	1.62727e-79	-0.492647	-0.492647	dSPN
BBS2	266	2.98106e-81	1.80455e-79	-0.412948	-0.412948	dSPN
NRXN3	267	3.39358e-81	2.04657e-79	0.354836	0.354836	dSPN
TTC14	268	3.46792e-81	2.0836e-79	-0.440146	-0.440146	dSPN
SCN1A	269	5.60881e-81	3.35736e-79	-0.530657	-0.530657	dSPN
TMSB4X	270	7.31729e-81	4.36381e-79	-0.37478	-0.37478	dSPN
HSP90B1	271	1.21758e-80	7.23447e-79	-0.288552	-0.288552	dSPN
CTXN1	272	2.06509e-80	1.2225e-78	0.461706	0.461706	dSPN
GAK	273	2.44118e-80	1.43985e-78	-0.346465	-0.346465	dSPN
RTF1	274	4.06755e-80	2.39035e-78	-0.341606	-0.341606	dSPN
ASIC2	275	6.16231e-80	3.6082e-78	-0.621031	-0.621031	dSPN
SBF2	276	7.89723e-80	4.60729e-78	-0.538258	-0.538258	dSPN
ICA1	277	8.6854e-80	5.04882e-78	-0.45372	-0.45372	dSPN
TMEM168	278	1.29232e-79	7.48521e-78	-0.287569	-0.287569	dSPN
CENPP	279	1.40611e-79	8.11515e-78	-0.481864	-0.481864	dSPN
PPP1R3E	280	2.37988e-79	1.3686e-77	-0.195692	-0.195692	dSPN
GALNT18	281	2.58129e-79	1.47914e-77	-0.526192	-0.526192	dSPN
CEP192	282	2.71416e-79	1.54977e-77	-0.411668	-0.411668	dSPN
SRSF7	283	3.42572e-79	1.94915e-77	-0.293367	-0.293367	dSPN
RHBDD2	284	3.6223e-79	2.05374e-77	0.440744	0.440744	dSPN
SLC16A10	285	3.83841e-79	2.16863e-77	-0.482391	-0.482391	dSPN
ZRANB3	287	4.81717e-79	2.70265e-77	-0.416867	-0.416867	dSPN
GOLGB1	288	8.3125e-79	4.6475e-77	-0.397068	-0.397068	dSPN
CFAP221	289	1.34093e-78	7.47117e-77	-0.294871	-0.294871	dSPN
INTS10	290	1.69233e-78	9.39654e-77	-0.360062	-0.360062	dSPN
GABRA6	291	1.74321e-78	9.64578e-77	-0.178498	-0.178498	dSPN
PLEKHA7	292	2.06265e-78	1.13742e-76	-0.454256	-0.454256	dSPN
PTPN11	293	2.80784e-78	1.54306e-76	-0.402576	-0.402576	dSPN
SRSF11	294	3.6117e-78	1.97808e-76	-0.475303	-0.475303	dSPN
LRPAP1	295	4.18169e-78	2.2825e-76	-0.31267	-0.31267	dSPN
WASF1	297	5.86054e-78	3.17732e-76	-0.513079	-0.513079	dSPN
NOXA1	298	8.03553e-78	4.34188e-76	-0.222749	-0.222749	dSPN
PDZD7	299	9.64827e-78	5.19587e-76	-0.273305	-0.273305	dSPN
CAMKK2	301	1.39305e-77	7.45214e-76	-0.416635	-0.416635	dSPN
NETO1	302	1.56874e-77	8.36417e-76	-0.499775	-0.499775	dSPN
SPIDR	303	1.58272e-77	8.41089e-76	-0.503604	-0.503604	dSPN
ZMAT1	304	2.18209e-77	1.15579e-75	-0.304263	-0.304263	dSPN
CLEC2L	306	2.82052e-77	1.48418e-75	-0.18084	-0.18084	dSPN
E2F3	307	4.12261e-77	2.16229e-75	-0.421959	-0.421959	dSPN
ADCY5	308	7.35071e-77	3.84289e-75	-0.529624	-0.529624	dSPN
LMF1	309	8.86203e-77	4.618e-75	-0.354983	-0.354983	dSPN
TCAF1	310	2.01839e-76	1.04839e-74	-0.507192	-0.507192	dSPN
RSPH3	311	2.50031e-76	1.29453e-74	-0.315371	-0.315371	dSPN
NDST3	312	3.59569e-76	1.8557e-74	-0.577516	-0.577516	dSPN
GPHN	313	4.19233e-76	2.15671e-74	-0.503517	-0.503517	dSPN
COG5	315	5.4649e-76	2.79352e-74	-0.472348	-0.472348	dSPN
NBPF1	316	6.19376e-76	3.15607e-74	-0.247116	-0.247116	dSPN
MICU2	317	6.68888e-76	3.39761e-74	-0.400549	-0.400549	dSPN
SAMD5	318	6.73183e-76	3.40868e-74	-0.563289	-0.563289	dSPN
ARHGAP10	319	8.27977e-76	4.17934e-74	-0.344785	-0.344785	dSPN
UNC80	320	1.07434e-75	5.40594e-74	-0.534321	-0.534321	dSPN
NETO2	322	2.54641e-75	1.27336e-73	-0.516781	-0.516781	dSPN
MYRIP	323	2.9559e-75	1.47356e-73	-0.401068	-0.401068	dSPN
HTR2C	324	3.42743e-75	1.70335e-73	-0.613006	-0.613006	dSPN
GPR139	326	7.69289e-75	3.79972e-73	-0.248109	-0.248109	dSPN
FAM228B	327	7.80471e-75	3.84316e-73	-0.269321	-0.269321	dSPN
TRMT9B	328	1.87287e-74	9.19418e-73	-0.390361	-0.390361	dSPN
PLPPR1	329	1.98367e-74	9.7085e-73	-0.533685	-0.533685	dSPN
CORO6	330	2.12535e-74	1.03704e-72	-0.318678	-0.318678	dSPN
FOXP2	331	2.36364e-74	1.14983e-72	-0.570722	-0.570722	dSPN
NRDC	332	2.96265e-74	1.43688e-72	-0.393881	-0.393881	dSPN
ESF1	333	3.39062e-74	1.63951e-72	-0.360766	-0.360766	dSPN
DGKB	335	4.0207e-74	1.93258e-72	-0.504251	-0.504251	dSPN
AC005697.1	336	7.09659e-74	3.40087e-72	-0.210159	-0.210159	dSPN
RNF150	337	8.63911e-74	4.12781e-72	-0.513294	-0.513294	dSPN
ARMC2	338	1.32656e-73	6.31962e-72	-0.436101	-0.436101	dSPN
CA12	339	1.57966e-73	7.50314e-72	-0.476499	-0.476499	dSPN
SLMAP	340	2.09694e-73	9.93088e-72	-0.477295	-0.477295	dSPN
WDPCP	341	2.22564e-73	1.05094e-71	-0.50035	-0.50035	dSPN
RGS4	342	4.4218e-73	2.08187e-71	-0.211907	-0.211907	dSPN
CKMT1B	343	8.32146e-73	3.90648e-71	-0.175534	-0.175534	dSPN
CARNMT1	344	1.5894e-72	7.43969e-71	-0.430875	-0.430875	dSPN
TXNL4A	346	3.9449e-72	1.83586e-70	-0.3542	-0.3542	dSPN
COG6	348	4.75125e-72	2.19841e-70	-0.411713	-0.411713	dSPN
SGSM2	349	5.87365e-72	2.70996e-70	-0.316359	-0.316359	dSPN
HMGN1	351	6.027e-72	2.76486e-70	-0.223968	-0.223968	dSPN
RGS9	352	8.50438e-72	3.89027e-70	-0.449034	-0.449034	dSPN
CFAP46	353	9.6786e-72	4.41487e-70	-0.213739	-0.213739	dSPN
PRKD1	354	2.79269e-71	1.27028e-69	-0.498736	-0.498736	dSPN
KCNIP4	355	3.50301e-71	1.58889e-69	0.339947	0.339947	dSPN
INPP5A	356	4.51271e-71	2.04111e-69	-0.494625	-0.494625	dSPN
C2CD5	357	7.15119e-71	3.22545e-69	-0.459993	-0.459993	dSPN
PRMT8	358	7.59711e-71	3.417e-69	-0.443811	-0.443811	dSPN
CNTN3	359	8.33896e-71	3.74022e-69	-0.479418	-0.479418	dSPN
OTUD7A	360	8.77107e-71	3.92311e-69	-0.476843	-0.476843	dSPN
ATP2B1	361	1.05334e-70	4.69829e-69	-0.505284	-0.505284	dSPN
ZNF518A	362	1.06946e-70	4.75703e-69	-0.374328	-0.374328	dSPN
KCNAB1	363	1.14958e-70	5.09888e-69	-0.515323	-0.515323	dSPN
RSPH1	364	1.15265e-70	5.09888e-69	-0.234507	-0.234507	dSPN
AC007040.2	365	2.56803e-70	1.13289e-68	-0.175379	-0.175379	dSPN
SIMC1	366	2.60365e-70	1.14546e-68	-0.363738	-0.363738	dSPN
ZSCAN18	368	3.02926e-70	1.32546e-68	-0.271698	-0.271698	dSPN
FAR2	370	9.58419e-70	4.17093e-68	-0.478939	-0.478939	dSPN
ONECUT2	371	9.75045e-70	4.23185e-68	-0.470265	-0.470265	dSPN
UPF3A	372	1.05316e-69	4.55861e-68	-0.362958	-0.362958	dSPN
FAM189A1	373	1.43721e-69	6.20427e-68	-0.417294	-0.417294	dSPN
JCAD	374	1.93073e-69	8.31245e-68	-0.397051	-0.397051	dSPN
BTBD8	376	2.41801e-69	1.0355e-67	-0.369289	-0.369289	dSPN
PTPN5	377	2.46713e-69	1.05373e-67	-0.468922	-0.468922	dSPN
HERC1	378	3.517e-69	1.49817e-67	-0.485139	-0.485139	dSPN
CNTRL	379	4.28213e-69	1.81929e-67	-0.330728	-0.330728	dSPN
CCDC92	380	6.65723e-69	2.82091e-67	-0.404469	-0.404469	dSPN
SAT1	381	9.2599e-69	3.91346e-67	-0.257161	-0.257161	dSPN
C1orf159	382	1.0451e-68	4.4053e-67	-0.309963	-0.309963	dSPN
SLC12A8	383	1.62629e-68	6.83721e-67	-0.320116	-0.320116	dSPN
CREM	384	2.03232e-68	8.52199e-67	-0.363888	-0.363888	dSPN
DYNC2LI1	385	2.18846e-68	9.15286e-67	-0.34094	-0.34094	dSPN
AKAP9	386	3.3159e-68	1.38323e-66	-0.450762	-0.450762	dSPN
MAATS1	387	7.95407e-68	3.30947e-66	-0.276193	-0.276193	dSPN
ROCK2	388	8.36841e-68	3.47289e-66	-0.48138	-0.48138	dSPN
ATP1B3	389	8.45756e-68	3.50086e-66	-0.398912	-0.398912	dSPN
RASA2	390	9.37082e-68	3.86895e-66	-0.365862	-0.365862	dSPN
SEZ6L	391	1.22289e-67	5.03604e-66	0.393649	0.393649	dSPN
FOXG1	392	1.28161e-67	5.26441e-66	-0.26973	-0.26973	dSPN
RALGDS	395	2.38311e-67	9.71463e-66	-0.2364	-0.2364	dSPN
MPHOSPH10	396	2.52647e-67	1.0273e-65	-0.16447	-0.16447	dSPN
ATP6V1E2	397	2.6132e-67	1.05989e-65	-0.158546	-0.158546	dSPN
ETFDH	400	1.21516e-66	4.89163e-65	-0.237889	-0.237889	dSPN
KIAA0586	401	2.70995e-66	1.08817e-64	-0.337673	-0.337673	dSPN
DPY19L3	402	3.27382e-66	1.31132e-64	-0.371443	-0.371443	dSPN
ERICH1	404	5.52064e-66	2.20033e-64	-0.239649	-0.239649	dSPN
RASGRP1	405	5.939e-66	2.36123e-64	-0.361235	-0.361235	dSPN
WNK2	406	6.10421e-66	2.42093e-64	-0.406805	-0.406805	dSPN
MGAT5B	407	8.23413e-66	3.25764e-64	-0.365527	-0.365527	dSPN
PRB2	408	1.15222e-65	4.5473e-64	-0.472163	-0.472163	dSPN
SYT2	409	1.40627e-65	5.53639e-64	-0.270312	-0.270312	dSPN
SLC47A1	411	2.36878e-65	9.28031e-64	-0.225907	-0.225907	dSPN
PCNT	412	2.39533e-65	9.36157e-64	-0.400536	-0.400536	dSPN
AF241726.2	413	2.79268e-65	1.08881e-63	-0.381393	-0.381393	dSPN
SYT14	414	3.95051e-65	1.5365e-63	-0.471821	-0.471821	dSPN
WWC1	415	4.27696e-65	1.65946e-63	-0.359188	-0.359188	dSPN
LRRC39	416	5.95332e-65	2.30434e-63	-0.137981	-0.137981	dSPN
SNAP25	417	6.29975e-65	2.43258e-63	-0.477041	-0.477041	dSPN
PUS7L	419	7.27179e-65	2.79452e-63	-0.330614	-0.330614	dSPN
CCDC88A	420	9.81166e-65	3.7616e-63	-0.434717	-0.434717	dSPN
PTPRM	421	1.1425e-64	4.36972e-63	-0.580568	-0.580568	dSPN
UNC13A	422	1.79614e-64	6.85342e-63	-0.390979	-0.390979	dSPN
MTERF2	423	1.80811e-64	6.88277e-63	-0.159543	-0.159543	dSPN
DECR1	424	2.6201e-64	9.9502e-63	-0.281218	-0.281218	dSPN
TNFRSF8	425	2.63264e-64	9.9743e-63	-0.133997	-0.133997	dSPN
SYCE1	426	2.92731e-64	1.10647e-62	-0.209431	-0.209431	dSPN
STARD4	427	3.22423e-64	1.21584e-62	-0.323122	-0.323122	dSPN
ATF6B	429	4.43502e-64	1.66463e-62	-0.246436	-0.246436	dSPN
GCC2	430	5.74282e-64	2.15049e-62	-0.362663	-0.362663	dSPN
PTGDR	431	1.02398e-63	3.82555e-62	-0.140147	-0.140147	dSPN
SNAP91	433	1.46305e-63	5.44066e-62	-0.445965	-0.445965	dSPN
CHKA	434	1.54771e-63	5.74223e-62	-0.328384	-0.328384	dSPN
ATP9B	435	1.6229e-63	6.00735e-62	-0.401951	-0.401951	dSPN
SYNE1	436	2.91516e-63	1.0766e-61	-0.460259	-0.460259	dSPN
MRPS25	437	3.42827e-63	1.2632e-61	-0.242441	-0.242441	dSPN
ANKRD36	438	8.00643e-63	2.94337e-61	-0.473788	-0.473788	dSPN
ZRANB2	439	1.07637e-62	3.94801e-61	-0.383484	-0.383484	dSPN
SON	440	1.19106e-62	4.35873e-61	-0.342577	-0.342577	dSPN
MTR	441	1.70415e-62	6.22228e-61	-0.353553	-0.353553	dSPN
SPART	442	2.10736e-62	7.67709e-61	-0.375157	-0.375157	dSPN
IBTK	443	2.42163e-62	8.80205e-61	-0.368006	-0.368006	dSPN
ATP2B2	444	2.48928e-62	9.02757e-61	-0.44973	-0.44973	dSPN
UGGT2	445	2.54536e-62	9.21022e-61	-0.383453	-0.383453	dSPN
SLC39A11	446	3.25226e-62	1.17417e-60	0.412514	0.412514	dSPN
CDKN2A	447	3.85349e-62	1.38812e-60	0.212569	0.212569	dSPN
TMCO4	448	5.21547e-62	1.87454e-60	-0.12043	-0.12043	dSPN
IFT88	449	5.67198e-62	2.03408e-60	-0.353043	-0.353043	dSPN
ERCC8	450	6.47842e-62	2.31812e-60	-0.253589	-0.253589	dSPN
PSME4	451	6.71161e-62	2.39624e-60	-0.3639	-0.3639	dSPN
TMEM260	452	6.93713e-62	2.47128e-60	-0.369398	-0.369398	dSPN
EPHA3	454	7.22778e-62	2.56032e-60	-0.266331	-0.266331	dSPN
SEC22A	456	9.61345e-62	3.39465e-60	-0.314971	-0.314971	dSPN
WIPF3	457	1.00568e-61	3.54344e-60	-0.460818	-0.460818	dSPN
CTDSPL	459	1.4744e-61	5.17229e-60	-0.424907	-0.424907	dSPN
PHC1	460	1.55268e-61	5.43507e-60	-0.22415	-0.22415	dSPN
DCBLD2	461	2.09043e-61	7.30154e-60	-0.251032	-0.251032	dSPN
ALG8	462	3.90363e-61	1.36053e-59	-0.232338	-0.232338	dSPN
PLCL2	463	5.34103e-61	1.85748e-59	-0.451586	-0.451586	dSPN
KCNH4	464	5.45401e-61	1.89268e-59	-0.351774	-0.351774	dSPN
PPP1R16B	465	9.06336e-61	3.13846e-59	-0.445682	-0.445682	dSPN
SLF1	466	9.15794e-61	3.1644e-59	-0.336213	-0.336213	dSPN
TSPOAP1	467	1.20074e-60	4.1401e-59	-0.315356	-0.315356	dSPN
KIAA1109	468	1.28209e-60	4.41117e-59	-0.409179	-0.409179	dSPN
RIC3	470	2.05139e-60	7.02798e-59	-0.308846	-0.308846	dSPN
CEP162	471	2.46114e-60	8.41386e-59	-0.260915	-0.260915	dSPN
TBC1D4	472	3.35795e-60	1.14554e-58	-0.33155	-0.33155	dSPN
COG1	473	3.41239e-60	1.16166e-58	-0.214287	-0.214287	dSPN
MYO9A	474	4.13402e-60	1.40434e-58	-0.46148	-0.46148	dSPN
CCSER2	476	4.77746e-60	1.61611e-58	-0.374788	-0.374788	dSPN
PCNX4	477	6.11644e-60	2.06471e-58	-0.303452	-0.303452	dSPN
NUDT5	478	6.60868e-60	2.22621e-58	-0.308878	-0.308878	dSPN
PREPL	479	7.10198e-60	2.38739e-58	-0.416963	-0.416963	dSPN
LPCAT4	480	7.22465e-60	2.42357e-58	-0.310333	-0.310333	dSPN
AGBL4	481	8.58942e-60	2.8754e-58	-0.467186	-0.467186	dSPN
STXBP5	482	9.61513e-60	3.21209e-58	-0.451903	-0.451903	dSPN
ST8SIA3	487	1.80342e-59	5.96278e-58	-0.390757	-0.390757	dSPN
RNF34	488	1.98809e-59	6.55987e-58	-0.262521	-0.262521	dSPN
PSMA1	489	3.48264e-59	1.14678e-57	-0.276118	-0.276118	dSPN
ABLIM2	490	3.50204e-59	1.15081e-57	-0.424619	-0.424619	dSPN
CCDC66	491	3.78738e-59	1.24204e-57	-0.322599	-0.322599	dSPN
STARD9	492	3.88631e-59	1.2719e-57	-0.266914	-0.266914	dSPN
CCSER1	495	8.72789e-59	2.83912e-57	-0.483389	-0.483389	dSPN
OBSCN	496	8.82871e-59	2.86613e-57	-0.374958	-0.374958	dSPN
MIB1	497	1.32036e-58	4.27776e-57	0.49567	0.49567	dSPN
IGSF11	499	1.67115e-58	5.39257e-57	-0.437095	-0.437095	dSPN
ZNF658	500	1.80259e-58	5.80507e-57	-0.19207	-0.19207	dSPN
RFPL2	501	2.14342e-58	6.88888e-57	-0.166628	-0.166628	dSPN
CEP57	502	2.45166e-58	7.86388e-57	-0.302684	-0.302684	dSPN
GALNT7	503	2.74752e-58	8.79533e-57	-0.399662	-0.399662	dSPN
RASGRF2	504	4.35315e-58	1.39076e-56	-0.426844	-0.426844	dSPN
RNF175	505	4.79114e-58	1.52766e-56	-0.343821	-0.343821	dSPN
ZBTB20	506	4.9254e-58	1.56737e-56	0.448396	0.448396	dSPN
AL117339.5	507	5.24367e-58	1.66536e-56	-0.19874	-0.19874	dSPN
BICC1	508	5.28986e-58	1.67672e-56	-0.232694	-0.232694	dSPN
ZNF883	509	7.08251e-58	2.24052e-56	-0.199911	-0.199911	dSPN
CAT	510	7.50891e-58	2.37075e-56	-0.15379	-0.15379	dSPN
KIAA0753	511	7.63937e-58	2.40722e-56	-0.301351	-0.301351	dSPN
TDRD3	512	1.01479e-57	3.19145e-56	-0.378953	-0.378953	dSPN
HES4	513	1.15017e-57	3.61015e-56	-0.19954	-0.19954	dSPN
NBEAL1	514	1.2476e-57	3.90834e-56	-0.4015	-0.4015	dSPN
OSBP2	515	1.30278e-57	4.07328e-56	-0.425494	-0.425494	dSPN
IRAK1BP1	516	1.39022e-57	4.33824e-56	-0.430044	-0.430044	dSPN
NELFA	517	1.76224e-57	5.48852e-56	-0.334325	-0.334325	dSPN
IFT27	518	2.39015e-57	7.42978e-56	-0.130323	-0.130323	dSPN
BEND6	519	2.49795e-57	7.74991e-56	-0.294715	-0.294715	dSPN
HACE1	520	2.96122e-57	9.16952e-56	-0.350061	-0.350061	dSPN
ZNF667	521	3.17851e-57	9.82348e-56	-0.283243	-0.283243	dSPN
LEPR	522	3.27183e-57	1.00925e-55	-0.300774	-0.300774	dSPN
PNPLA7	523	3.54087e-57	1.09015e-55	-0.31584	-0.31584	dSPN
FLNB	524	4.10075e-57	1.26012e-55	-0.388834	-0.388834	dSPN
MAMLD1	526	6.36289e-57	1.94782e-55	-0.235685	-0.235685	dSPN
COL25A1	527	6.42349e-57	1.96264e-55	-0.55672	-0.55672	dSPN
RBBP6	528	6.61763e-57	2.01813e-55	-0.322663	-0.322663	dSPN
ADAMTS19	530	9.8597e-57	2.99549e-55	-0.488537	-0.488537	dSPN
PCSK1N	531	1.0256e-56	3.11003e-55	0.364113	0.364113	dSPN
FAM149A	532	1.04266e-56	3.1558e-55	-0.231749	-0.231749	dSPN
ZNF133	533	1.31651e-56	3.9772e-55	-0.251072	-0.251072	dSPN
DYNLT1	536	1.91383e-56	5.74934e-55	-0.154763	-0.154763	dSPN
ARMCX4	537	2.01821e-56	6.05161e-55	-0.300892	-0.300892	dSPN
UNC13B	538	2.2653e-56	6.77991e-55	-0.344686	-0.344686	dSPN
DDRGK1	539	3.45512e-56	1.03218e-54	-0.196247	-0.196247	dSPN
GPATCH8	540	3.52819e-56	1.05205e-54	-0.410086	-0.410086	dSPN
RPGRIP1L	541	3.5766e-56	1.06452e-54	-0.301759	-0.301759	dSPN
HTR1E	542	4.22185e-56	1.25425e-54	-0.391307	-0.391307	dSPN
YARS	543	4.52089e-56	1.34062e-54	-0.307187	-0.307187	dSPN
TOGARAM2	544	4.57979e-56	1.35558e-54	0.226556	0.226556	dSPN
TCF7L1	545	4.59757e-56	1.35835e-54	-0.162475	-0.162475	dSPN
MME	546	5.93797e-56	1.75116e-54	-0.461627	-0.461627	dSPN
SMOC2	547	6.49777e-56	1.91274e-54	-0.292498	-0.292498	dSPN
MYH10	548	7.12449e-56	2.0934e-54	-0.395527	-0.395527	dSPN
GPR137C	550	8.66596e-56	2.53708e-54	-0.380293	-0.380293	dSPN
EP400	551	1.17118e-55	3.42258e-54	-0.341132	-0.341132	dSPN
CHD9	552	1.18375e-55	3.45303e-54	-0.41682	-0.41682	dSPN
VPS13A	553	1.73828e-55	5.06144e-54	-0.410532	-0.410532	dSPN
ANKRD28	554	2.02347e-55	5.88122e-54	-0.415606	-0.415606	dSPN
EIPR1	555	2.62463e-55	7.61473e-54	-0.321811	-0.321811	dSPN
ACTN1	556	2.65395e-55	7.68596e-54	-0.419084	-0.419084	dSPN
ARHGEF4	557	2.76519e-55	7.99374e-54	-0.396522	-0.396522	dSPN
KMT5B	562	5.4951e-55	1.57441e-53	-0.311764	-0.311764	dSPN
MFAP3	563	5.56522e-55	1.59167e-53	-0.235679	-0.235679	dSPN
TRAPPC13	564	6.97368e-55	1.99096e-53	-0.257594	-0.257594	dSPN
HEXB	565	7.22996e-55	2.06048e-53	-0.280239	-0.280239	dSPN
UST	566	8.71017e-55	2.47794e-53	-0.342202	-0.342202	dSPN
LOXHD1	567	9.27493e-55	2.63395e-53	-0.285714	-0.285714	dSPN
CMC2	568	9.59878e-55	2.72112e-53	-0.254706	-0.254706	dSPN
FBXW8	569	1.04593e-54	2.95984e-53	-0.309758	-0.309758	dSPN
DMKN	570	1.23746e-54	3.49571e-53	-0.183245	-0.183245	dSPN
ATF7IP2	571	1.46484e-54	4.1308e-53	-0.31282	-0.31282	dSPN
PAXBP1	572	1.52181e-54	4.28394e-53	-0.286272	-0.286272	dSPN
SHPRH	573	1.69268e-54	4.75665e-53	-0.372491	-0.372491	dSPN
PPARGC1B	576	2.05431e-54	5.7428e-53	-0.318313	-0.318313	dSPN
ATP6V1H	577	3.01654e-54	8.41809e-53	-0.399771	-0.399771	dSPN
MTG2	580	3.93785e-54	1.09323e-52	-0.204789	-0.204789	dSPN
MINDY2	581	4.40716e-54	1.22141e-52	-0.342573	-0.342573	dSPN
PLXNC1	582	8.41709e-54	2.32873e-52	-0.223663	-0.223663	dSPN
TRAF3IP1	583	8.5147e-54	2.35169e-52	-0.258439	-0.258439	dSPN
RAB26	584	9.08022e-54	2.50359e-52	-0.250435	-0.250435	dSPN
PLEKHA5	587	1.2921e-53	3.54437e-52	-0.392097	-0.392097	dSPN
BABAM2	588	1.4922e-53	4.08629e-52	-0.394887	-0.394887	dSPN
GSG1L	589	2.26968e-53	6.20483e-52	-0.395137	-0.395137	dSPN
ANKRD10	590	2.46697e-53	6.73275e-52	-0.330755	-0.330755	dSPN
METAP2	591	2.74235e-53	7.47164e-52	-0.234413	-0.234413	dSPN
SIX3	592	2.90154e-53	7.89198e-52	-0.220609	-0.220609	dSPN
GNPTAB	593	3.24075e-53	8.79977e-52	-0.321431	-0.321431	dSPN
FUT9	594	3.81128e-53	1.03315e-51	-0.438694	-0.438694	dSPN
UBE3D	595	3.93065e-53	1.06372e-51	-0.377352	-0.377352	dSPN
ODF2L	596	3.95844e-53	1.06944e-51	-0.324358	-0.324358	dSPN
GALNT11	597	4.17757e-53	1.12675e-51	-0.349253	-0.349253	dSPN
KCNH3	598	4.36004e-53	1.174e-51	-0.253661	-0.253661	dSPN
PCSK6	599	4.96689e-53	1.33517e-51	-0.306952	-0.306952	dSPN
ACVR1C	600	6.69311e-53	1.79621e-51	-0.283352	-0.283352	dSPN
AC139491.7	601	7.1012e-53	1.90255e-51	-0.278231	-0.278231	dSPN
GRIN1	602	7.65255e-53	2.04687e-51	0.444589	0.444589	dSPN
IL17RA	603	7.93114e-53	2.11786e-51	-0.319377	-0.319377	dSPN
ELOVL2	604	8.3924e-53	2.23733e-51	-0.123303	-0.123303	dSPN
TTC21A	605	8.56634e-53	2.27992e-51	-0.207491	-0.207491	dSPN
CLASP2	606	8.81538e-53	2.34233e-51	-0.426703	-0.426703	dSPN
CARMIL1	607	9.26231e-53	2.45703e-51	-0.397137	-0.397137	dSPN
U2SURP	608	9.92259e-53	2.62785e-51	-0.286918	-0.286918	dSPN
NPY1R	609	1.04173e-52	2.75434e-51	-0.324599	-0.324599	dSPN
FARP1	610	1.14467e-52	3.02157e-51	-0.228854	-0.228854	dSPN
METTL8	611	1.18507e-52	3.12307e-51	-0.314351	-0.314351	dSPN
TRAPPC12	612	1.24183e-52	3.26732e-51	-0.329991	-0.329991	dSPN
C20orf194	613	1.28042e-52	3.36335e-51	-0.397278	-0.397278	dSPN
RFX4	614	1.34577e-52	3.52924e-51	-0.244118	-0.244118	dSPN
CCDC30	615	1.40192e-52	3.67053e-51	-0.37708	-0.37708	dSPN
BEX2	616	1.90681e-52	4.98434e-51	-0.176526	-0.176526	dSPN
PHACTR1	617	2.06326e-52	5.38455e-51	-0.297621	-0.297621	dSPN
WDR19	618	2.11703e-52	5.51592e-51	-0.290248	-0.290248	dSPN
CEP290	619	2.17239e-52	5.65101e-51	-0.333209	-0.333209	dSPN
CFAP61	620	2.38653e-52	6.19806e-51	-0.308734	-0.308734	dSPN
ANAPC1	621	2.64502e-52	6.8583e-51	-0.310272	-0.310272	dSPN
CCDC7	622	2.95052e-52	7.63814e-51	-0.364611	-0.364611	dSPN
SNX32	623	3.75168e-52	9.69657e-51	-0.354269	-0.354269	dSPN
GFPT2	624	4.23657e-52	1.09322e-50	-0.204708	-0.204708	dSPN
TBRG1	625	6.54725e-52	1.68678e-50	-0.318677	-0.318677	dSPN
DDX51	626	6.60413e-52	1.69872e-50	-0.167535	-0.167535	dSPN
PRKDC	628	7.50139e-52	1.92337e-50	-0.351788	-0.351788	dSPN
MYCBP2	629	8.34346e-52	2.13587e-50	-0.426395	-0.426395	dSPN
ACTL6B	630	8.57932e-52	2.19276e-50	-0.220701	-0.220701	dSPN
TTC37	632	1.09969e-51	2.80178e-50	-0.325049	-0.325049	dSPN
BRD9	633	1.13724e-51	2.89286e-50	-0.182845	-0.182845	dSPN
FAM13A	634	1.35833e-51	3.44981e-50	-0.371342	-0.371342	dSPN
OSBPL6	635	1.89926e-51	4.81604e-50	-0.387872	-0.387872	dSPN
PEX5L	636	1.91894e-51	4.85829e-50	0.365611	0.365611	dSPN
IGSF5	637	2.50373e-51	6.3289e-50	-0.237264	-0.237264	dSPN
LYST	638	2.86793e-51	7.23816e-50	-0.37391	-0.37391	dSPN
RPS6KA5	639	3.24556e-51	8.1784e-50	-0.399231	-0.399231	dSPN
AP3B2	640	3.52459e-51	8.86764e-50	-0.278484	-0.278484	dSPN
FLNA	641	3.56441e-51	8.95383e-50	-0.152698	-0.152698	dSPN
PRAG1	643	3.94319e-51	9.87454e-50	-0.352269	-0.352269	dSPN
MRPL41	645	4.55018e-51	1.13592e-49	-0.279849	-0.279849	dSPN
HGSNAT	646	4.68245e-51	1.16713e-49	-0.30261	-0.30261	dSPN
PPIP5K2	648	6.37335e-51	1.5837e-49	-0.323312	-0.323312	dSPN
ULK3	649	7.50266e-51	1.86145e-49	-0.236014	-0.236014	dSPN
MTCL1	650	8.57658e-51	2.12462e-49	-0.272301	-0.272301	dSPN
TAS2R1	651	8.74237e-51	2.16236e-49	-0.157306	-0.157306	dSPN
PEAK1	652	9.71245e-51	2.39862e-49	-0.399107	-0.399107	dSPN
DNAAF4	653	1.08778e-50	2.68231e-49	-0.267347	-0.267347	dSPN
ADAL	654	1.58342e-50	3.8985e-49	-0.161481	-0.161481	dSPN
GNB5	657	1.8542e-50	4.54434e-49	-0.38076	-0.38076	dSPN
MYO3A	658	1.9294e-50	4.72145e-49	-0.30749	-0.30749	dSPN
ADGRV1	659	2.89863e-50	7.0825e-49	-0.277673	-0.277673	dSPN
ANKS1B	660	4.40916e-50	1.0757e-48	-0.311316	-0.311316	dSPN
CRELD1	661	4.70016e-50	1.14496e-48	-0.262338	-0.262338	dSPN
PHF20L1	662	5.12017e-50	1.24539e-48	-0.363407	-0.363407	dSPN
DZIP3	663	5.37308e-50	1.30494e-48	-0.350007	-0.350007	dSPN
CDK11A	665	5.79398e-50	1.40293e-48	-0.119229	-0.119229	dSPN
ANKMY1	666	7.25033e-50	1.75292e-48	-0.215909	-0.215909	dSPN
PCMTD1	667	9.84132e-50	2.37579e-48	-0.367006	-0.367006	dSPN
DNAJC1	668	1.22587e-49	2.95494e-48	-0.336354	-0.336354	dSPN
B3GAT2	669	1.24639e-49	2.99991e-48	-0.171239	-0.171239	dSPN
FAM162A	670	1.50292e-49	3.61193e-48	-0.250162	-0.250162	dSPN
TCF25	671	1.81923e-49	4.3656e-48	-0.354303	-0.354303	dSPN
KIAA1257	672	1.84006e-49	4.40903e-48	-0.192893	-0.192893	dSPN
GDA	673	2.31014e-49	5.52716e-48	0.296103	0.296103	dSPN
RGS7	674	2.55756e-49	6.10834e-48	-0.424449	-0.424449	dSPN
RNF212	675	2.56063e-49	6.10834e-48	-0.20857	-0.20857	dSPN
IKBKE	676	2.63134e-49	6.26773e-48	-0.123828	-0.123828	dSPN
S100Z	677	2.67625e-49	6.36528e-48	-0.135735	-0.135735	dSPN
HYDIN	678	2.84907e-49	6.76633e-48	-0.39494	-0.39494	dSPN
C4orf47	679	2.96284e-49	7.02615e-48	-0.283775	-0.283775	dSPN
DGKG	681	3.63646e-49	8.59828e-48	-0.246376	-0.246376	dSPN
TMEM132C	682	3.98043e-49	9.39778e-48	0.252874	0.252874	dSPN
ZNF337	683	4.05175e-49	9.55217e-48	-0.249957	-0.249957	dSPN
DNAJB2	684	4.6238e-49	1.08849e-47	0.312323	0.312323	dSPN
NCDN	685	6.34721e-49	1.49201e-47	0.404835	0.404835	dSPN
PRPF38B	686	6.70052e-49	1.57277e-47	-0.227329	-0.227329	dSPN
KCNJ6	688	7.2913e-49	1.70646e-47	0.199767	0.199767	dSPN
SRPK1	689	8.26485e-49	1.9315e-47	-0.298978	-0.298978	dSPN
VDAC3	690	8.94274e-49	2.0869e-47	-0.17113	-0.17113	dSPN
TRAPPC10	691	9.21966e-49	2.14841e-47	-0.252059	-0.252059	dSPN
PDXK	692	9.49478e-49	2.20932e-47	-0.35279	-0.35279	dSPN
METTL6	693	1.12744e-48	2.61964e-47	-0.28292	-0.28292	dSPN
ZSCAN30	695	1.22053e-48	2.82777e-47	-0.204409	-0.204409	dSPN
ST6GALNAC3	697	1.29064e-48	2.98162e-47	-0.404073	-0.404073	dSPN
ADGRB1	698	1.57606e-48	3.63578e-47	-0.264178	-0.264178	dSPN
HIC2	699	1.79655e-48	4.1385e-47	-0.332516	-0.332516	dSPN
ARNT2	700	1.82595e-48	4.20022e-47	-0.394442	-0.394442	dSPN
CAMKMT	701	2.4142e-48	5.54544e-47	-0.405618	-0.405618	dSPN
SMCHD1	703	2.59005e-48	5.93242e-47	-0.32023	-0.32023	dSPN
SH3RF3	704	3.78983e-48	8.66816e-47	-0.231481	-0.231481	dSPN
MTMR1	705	4.5558e-48	1.04053e-46	-0.263305	-0.263305	dSPN
NSD3	706	5.25754e-48	1.19911e-46	-0.366509	-0.366509	dSPN
KATNBL1	707	5.96694e-48	1.35898e-46	-0.296886	-0.296886	dSPN
TERF2IP	708	8.02319e-48	1.82471e-46	-0.281072	-0.281072	dSPN
BCCIP	709	8.42336e-48	1.91302e-46	-0.180552	-0.180552	dSPN
PPME1	710	9.23527e-48	2.09446e-46	-0.272015	-0.272015	dSPN
GLCCI1	712	1.33232e-47	3.01307e-46	-0.399617	-0.399617	dSPN
ENC1	713	1.45033e-47	3.27536e-46	-0.240192	-0.240192	dSPN
ANKS3	714	2.0116e-47	4.53652e-46	-0.23672	-0.23672	dSPN
TOGARAM1	715	2.02033e-47	4.54984e-46	-0.327335	-0.327335	dSPN
CSAD	716	3.57247e-47	8.03407e-46	-0.205906	-0.205906	dSPN
TFG	717	3.71485e-47	8.34262e-46	-0.243785	-0.243785	dSPN
DENND1B	718	4.25238e-47	9.53647e-46	-0.37241	-0.37241	dSPN
ZBTB24	719	4.32029e-47	9.67528e-46	-0.102068	-0.102068	dSPN
USP25	720	5.16421e-47	1.15492e-45	-0.412445	-0.412445	dSPN
ARHGAP32	721	5.36875e-47	1.199e-45	-0.387244	-0.387244	dSPN
METTL25	723	5.57767e-47	1.24221e-45	-0.279377	-0.279377	dSPN
FAAH	724	6.1241e-47	1.36202e-45	-0.213449	-0.213449	dSPN
CST3	725	6.54553e-47	1.45374e-45	-0.13869	-0.13869	dSPN
CNTNAP3	726	7.65598e-47	1.69802e-45	-0.364717	-0.364717	dSPN
EIF5B	728	8.51694e-47	1.88379e-45	-0.208001	-0.208001	dSPN
SLCO5A1	729	8.806e-47	1.94505e-45	-0.13749	-0.13749	dSPN
TUBG2	730	9.49113e-47	2.09351e-45	-0.162898	-0.162898	dSPN
GRM5	731	9.61728e-47	2.11843e-45	-0.420458	-0.420458	dSPN
TSPAN7	732	1.00237e-46	2.20494e-45	-0.263441	-0.263441	dSPN
RPS23	733	1.39544e-46	3.06541e-45	-0.134677	-0.134677	dSPN
RIMS2	734	1.57947e-46	3.46493e-45	-0.441321	-0.441321	dSPN
SINHCAF	735	1.74509e-46	3.82304e-45	-0.158965	-0.158965	dSPN
AC009690.1	736	1.76036e-46	3.85127e-45	-0.285126	-0.285126	dSPN
EEF1A1	737	1.80967e-46	3.95376e-45	-0.187658	-0.187658	dSPN
SHC3	739	2.3094e-46	5.03192e-45	-0.307785	-0.307785	dSPN
CRYL1	740	2.64758e-46	5.761e-45	-0.279768	-0.279768	dSPN
RNF112	741	2.72057e-46	5.91182e-45	-0.17249	-0.17249	dSPN
RNF165	742	2.88291e-46	6.25616e-45	-0.226188	-0.226188	dSPN
HUS1	743	2.95558e-46	6.40522e-45	-0.256671	-0.256671	dSPN
LMO7	744	3.28657e-46	7.11294e-45	-0.383877	-0.383877	dSPN
OR3A2	745	3.37649e-46	7.29774e-45	-0.140289	-0.140289	dSPN
NPHP4	746	3.50465e-46	7.56459e-45	-0.257509	-0.257509	dSPN
PER3	747	4.01663e-46	8.65806e-45	-0.305057	-0.305057	dSPN
GFAP	748	4.04258e-46	8.70236e-45	0.272714	0.272714	dSPN
ALMS1	751	4.99629e-46	1.07124e-44	-0.297575	-0.297575	dSPN
PDE1B	752	5.20926e-46	1.11542e-44	-0.369971	-0.369971	dSPN
TRAPPC9	753	5.44104e-46	1.1635e-44	-0.349473	-0.349473	dSPN
NUS1	754	5.63794e-46	1.20401e-44	-0.190388	-0.190388	dSPN
TMEM74B	755	6.01247e-46	1.28229e-44	-0.193905	-0.193905	dSPN
PASK	757	6.14228e-46	1.30651e-44	-0.290478	-0.290478	dSPN
MIA3	758	6.73967e-46	1.43169e-44	-0.265574	-0.265574	dSPN
HTT	760	7.40459e-46	1.5688e-44	-0.319334	-0.319334	dSPN
PDE5A	761	8.05275e-46	1.70388e-44	-0.312717	-0.312717	dSPN
FBXO22	762	8.06373e-46	1.70396e-44	-0.227672	-0.227672	dSPN
SPNS2	764	1.09955e-45	2.31741e-44	-0.212402	-0.212402	dSPN
HECTD2	765	1.18677e-45	2.49796e-44	-0.291131	-0.291131	dSPN
BPTF	766	1.28091e-45	2.69259e-44	-0.359668	-0.359668	dSPN
C9orf153	767	1.36382e-45	2.86314e-44	0.199344	0.199344	dSPN
FASTKD1	768	1.36742e-45	2.86695e-44	-0.266829	-0.266829	dSPN
DZANK1	769	1.44306e-45	3.02161e-44	-0.207809	-0.207809	dSPN
NBPF11	770	1.53908e-45	3.21848e-44	-0.158917	-0.158917	dSPN
NSA2	771	1.54818e-45	3.23331e-44	-0.155352	-0.155352	dSPN
PDE7A	772	1.6285e-45	3.39665e-44	-0.294416	-0.294416	dSPN
NTNG1	773	1.91399e-45	3.98693e-44	-0.22549	-0.22549	dSPN
PHTF1	774	2.43816e-45	5.07225e-44	-0.270574	-0.270574	dSPN
DHX36	775	2.45697e-45	5.10479e-44	-0.321626	-0.321626	dSPN
NBEA	776	2.50996e-45	5.20816e-44	-0.419304	-0.419304	dSPN
RFX7	777	2.54084e-45	5.26546e-44	-0.351372	-0.351372	dSPN
DCUN1D2	778	3.10401e-45	6.42425e-44	-0.229779	-0.229779	dSPN
SIL1	779	3.1387e-45	6.48772e-44	-0.352664	-0.352664	dSPN
NPIPB5	780	3.47784e-45	7.17951e-44	-0.243506	-0.243506	dSPN
TCERG1	781	4.08622e-45	8.42462e-44	-0.304167	-0.304167	dSPN
CAMSAP1	782	4.56287e-45	9.39531e-44	-0.279609	-0.279609	dSPN
PDE7B	783	4.81814e-45	9.90825e-44	-0.404138	-0.404138	dSPN
ZNF248	784	5.35813e-45	1.10047e-43	-0.344269	-0.344269	dSPN
NRCAM	785	5.49634e-45	1.12742e-43	-0.374314	-0.374314	dSPN
GALNT1	787	6.1591e-45	1.26015e-43	-0.315753	-0.315753	dSPN
EPHA5	788	6.43821e-45	1.31559e-43	-0.281948	-0.281948	dSPN
TRIM9	789	9.80212e-45	2.00043e-43	-0.379774	-0.379774	dSPN
ECHDC2	790	1.01233e-44	2.06336e-43	-0.266028	-0.266028	dSPN
TERF1	791	1.03662e-44	2.11019e-43	-0.22668	-0.22668	dSPN
SETX	792	1.13683e-44	2.31127e-43	-0.300405	-0.300405	dSPN
GML	793	1.22518e-44	2.48776e-43	-0.222914	-0.222914	dSPN
ST18	794	1.2346e-44	2.50372e-43	0.278052	0.278052	dSPN
MTERF4	796	1.31106e-44	2.65209e-43	-0.234309	-0.234309	dSPN
SAT2	797	1.32234e-44	2.67155e-43	-0.166818	-0.166818	dSPN
ELK1	798	1.33011e-44	2.6839e-43	0.272146	0.272146	dSPN
STUM	799	1.34744e-44	2.71546e-43	-0.21819	-0.21819	dSPN
FAM120B	800	1.39212e-44	2.80132e-43	-0.326961	-0.326961	dSPN
KCNH5	801	1.39353e-44	2.80132e-43	0.205903	0.205903	dSPN
B3GNTL1	802	1.42238e-44	2.85576e-43	-0.189991	-0.189991	dSPN
APLF	804	1.50196e-44	3.00803e-43	-0.223733	-0.223733	dSPN
MAN2B2	805	1.5645e-44	3.12938e-43	-0.163356	-0.163356	dSPN
TRDMT1	806	1.72892e-44	3.45399e-43	-0.19218	-0.19218	dSPN
ZFYVE16	809	2.11386e-44	4.20735e-43	-0.252494	-0.252494	dSPN
ZNF540	810	2.19516e-44	4.36377e-43	-0.227557	-0.227557	dSPN
RCAN2	811	2.42678e-44	4.81825e-43	-0.391204	-0.391204	dSPN
GEMIN5	813	2.8718e-44	5.6878e-43	-0.169799	-0.169799	dSPN
EML5	814	3.2212e-44	6.37197e-43	-0.329951	-0.329951	dSPN
HMGXB4	815	3.56831e-44	7.04994e-43	-0.160375	-0.160375	dSPN
CCDC171	817	4.03294e-44	7.94839e-43	-0.351934	-0.351934	dSPN
DCDC2C	818	4.30569e-44	8.47557e-43	0.237564	0.237564	dSPN
KIAA1841	819	4.43522e-44	8.71989e-43	-0.251605	-0.251605	dSPN
ATL2	820	4.66931e-44	9.16893e-43	-0.328719	-0.328719	dSPN
DYNC1H1	821	4.83998e-44	9.4925e-43	-0.310091	-0.310091	dSPN
RRAS2	822	4.99164e-44	9.77802e-43	-0.257062	-0.257062	dSPN
ACTR2	823	5.34249e-44	1.04526e-42	-0.279828	-0.279828	dSPN
C4orf50	824	5.6649e-44	1.10699e-42	-0.363977	-0.363977	dSPN
ENOX1	825	5.84364e-44	1.14054e-42	-0.393421	-0.393421	dSPN
KIAA1328	826	6.40742e-44	1.24906e-42	-0.350614	-0.350614	dSPN
ACAP2	828	9.83411e-44	1.91242e-42	-0.349902	-0.349902	dSPN
MYO6	829	1.04222e-43	2.02434e-42	-0.343626	-0.343626	dSPN
MRPS5	830	1.09621e-43	2.12664e-42	-0.238953	-0.238953	dSPN
TUBGCP2	831	1.15788e-43	2.24359e-42	-0.172364	-0.172364	dSPN
TTF1	832	1.20174e-43	2.32576e-42	-0.149419	-0.149419	dSPN
CIAO1	833	1.29285e-43	2.49909e-42	-0.168071	-0.168071	dSPN
THSD4	834	1.33022e-43	2.56825e-42	-0.261124	-0.261124	dSPN
PUM3	835	1.37817e-43	2.65763e-42	-0.357051	-0.357051	dSPN
VPS54	836	1.42697e-43	2.74845e-42	-0.28486	-0.28486	dSPN
CACNG4	837	1.67297e-43	3.21842e-42	-0.339525	-0.339525	dSPN
ABCC8	838	1.6874e-43	3.24231e-42	-0.236077	-0.236077	dSPN
FGF9	839	1.69589e-43	3.25473e-42	-0.135796	-0.135796	dSPN
HS3ST4	841	1.8253e-43	3.49477e-42	-0.377461	-0.377461	dSPN
ANKRD13A	842	1.83919e-43	3.51718e-42	-0.288584	-0.288584	dSPN
FNBP4	844	2.47861e-43	4.72875e-42	-0.292316	-0.292316	dSPN
UBTD2	845	2.50789e-43	4.77895e-42	-0.244294	-0.244294	dSPN
DKK3	846	3.01664e-43	5.74161e-42	-0.363908	-0.363908	dSPN
ERCC6L2	847	3.04183e-43	5.7827e-42	-0.309127	-0.309127	dSPN
FGF13	848	3.46683e-43	6.58289e-42	-0.347869	-0.347869	dSPN
TMEM179	849	3.52093e-43	6.67774e-42	-0.195819	-0.195819	dSPN
MYO5A	850	3.55007e-43	6.72508e-42	-0.36751	-0.36751	dSPN
ADAM10	851	3.76489e-43	7.12365e-42	-0.330432	-0.330432	dSPN
HDDC2	852	3.86506e-43	7.3046e-42	-0.178883	-0.178883	dSPN
RAPGEF3	854	4.14847e-43	7.82185e-42	0.203125	0.203125	dSPN
DNMT3A	855	4.36112e-43	8.20461e-42	-0.364711	-0.364711	dSPN
PTPN18	856	4.36166e-43	8.20461e-42	-0.150412	-0.150412	dSPN
PHYKPL	857	4.7156e-43	8.86004e-42	-0.193282	-0.193282	dSPN
VPS53	858	5.08107e-43	9.5356e-42	-0.338247	-0.338247	dSPN
GUCY1A2	859	5.82613e-43	1.09211e-41	-0.384999	-0.384999	dSPN
PPP4R4	860	5.84487e-43	1.09435e-41	-0.329105	-0.329105	dSPN
SPON2	861	6.3302e-43	1.18384e-41	-0.143186	-0.143186	dSPN
BRINP3	862	6.53375e-43	1.22049e-41	0.388829	0.388829	dSPN
PACRG	863	6.96456e-43	1.29946e-41	-0.393409	-0.393409	dSPN
MBP	865	8.36165e-43	1.55652e-41	0.282097	0.282097	dSPN
SNRNP70	866	8.40021e-43	1.5619e-41	-0.288622	-0.288622	dSPN
OSGEP	867	8.44885e-43	1.56913e-41	-0.127576	-0.127576	dSPN
USP47	868	9.09288e-43	1.68679e-41	-0.337258	-0.337258	dSPN
DGKH	869	9.48935e-43	1.75831e-41	-0.381379	-0.381379	dSPN
TRIM33	870	9.82748e-43	1.81887e-41	-0.305743	-0.305743	dSPN
TMEM232	872	1.06489e-42	1.96637e-41	-0.376552	-0.376552	dSPN
ANKRD20A4	873	1.09173e-42	2.01364e-41	-0.147348	-0.147348	dSPN
RERG	874	1.44158e-42	2.65586e-41	-0.38347	-0.38347	dSPN
ZKSCAN1	875	1.44834e-42	2.66528e-41	-0.267916	-0.267916	dSPN
DOCK3	876	1.49614e-42	2.7501e-41	-0.357056	-0.357056	dSPN
SLITRK6	877	1.53047e-42	2.81e-41	-0.139393	-0.139393	dSPN
ANKS1A	878	1.62837e-42	2.98633e-41	-0.331194	-0.331194	dSPN
RNH1	880	1.86195e-42	3.40694e-41	-0.110513	-0.110513	dSPN
SPATA7	882	2.363e-42	4.31395e-41	-0.252844	-0.252844	dSPN
MIS18BP1	883	2.47333e-42	4.51026e-41	-0.199707	-0.199707	dSPN
TSC1	884	2.51417e-42	4.57954e-41	-0.230586	-0.230586	dSPN
LRRC27	886	2.8263e-42	5.13647e-41	-0.13987	-0.13987	dSPN
TPR	887	2.98424e-42	5.41739e-41	-0.237126	-0.237126	dSPN
OFD1	888	3.04818e-42	5.52723e-41	-0.221677	-0.221677	dSPN
CCDC144NL	889	3.14147e-42	5.68998e-41	-0.207182	-0.207182	dSPN
TRANK1	890	3.18013e-42	5.75353e-41	-0.315181	-0.315181	dSPN
PTPRG	891	3.47002e-42	6.27096e-41	-0.375458	-0.375458	dSPN
ZSCAN5A	892	3.76654e-42	6.7992e-41	-0.301299	-0.301299	dSPN
DCAF10	893	3.86422e-42	6.96772e-41	-0.310367	-0.310367	dSPN
ST3GAL5	895	3.87376e-42	6.9693e-41	-0.256395	-0.256395	dSPN
DNAJC24	896	3.97734e-42	7.14767e-41	-0.207515	-0.207515	dSPN
ASCC3	897	4.26785e-42	7.6612e-41	-0.360661	-0.360661	dSPN
TPT1	898	6.11369e-42	1.09624e-40	-0.207841	-0.207841	dSPN
DAW1	899	6.14719e-42	1.10102e-40	-0.181307	-0.181307	dSPN
CCDC14	900	6.20593e-42	1.11031e-40	-0.232305	-0.232305	dSPN
HERC2	902	8.47933e-42	1.51368e-40	-0.33477	-0.33477	dSPN
SV2C	904	9.1366e-42	1.62741e-40	-0.385309	-0.385309	dSPN
MOV10L1	905	9.16744e-42	1.63109e-40	-0.105876	-0.105876	dSPN
EFHC1	906	9.98317e-42	1.77427e-40	-0.2662	-0.2662	dSPN
SCFD1	907	1.03353e-41	1.83483e-40	-0.342733	-0.342733	dSPN
YME1L1	909	1.42457e-41	2.52349e-40	-0.237321	-0.237321	dSPN
ARID5B	910	1.44121e-41	2.55015e-40	0.340795	0.340795	dSPN
HPCAL4	911	1.5384e-41	2.71913e-40	0.248172	0.248172	dSPN
ACAA1	913	1.73536e-41	3.06055e-40	-0.116975	-0.116975	dSPN
PRKACB	914	1.76204e-41	3.1042e-40	-0.376635	-0.376635	dSPN
CDH4	915	1.95671e-41	3.44338e-40	-0.374614	-0.374614	dSPN
CDC42BPA	916	2.01467e-41	3.54151e-40	-0.371475	-0.371475	dSPN
NAALAD2	918	2.11635e-41	3.71214e-40	-0.282709	-0.282709	dSPN
KNDC1	919	2.13675e-41	3.74384e-40	-0.21927	-0.21927	dSPN
MOB3B	920	2.24774e-41	3.93403e-40	-0.387798	-0.387798	dSPN
NIPSNAP2	922	2.53246e-41	4.42275e-40	-0.249251	-0.249251	dSPN
BCLAF1	923	2.67433e-41	4.66544e-40	-0.26573	-0.26573	dSPN
BIRC6	924	3.0363e-41	5.29118e-40	-0.353259	-0.353259	dSPN
PMM2	926	3.62719e-41	6.30724e-40	-0.23266	-0.23266	dSPN
PIGZ	927	3.74902e-41	6.51205e-40	-0.156942	-0.156942	dSPN
MIPOL1	928	4.5676e-41	7.92538e-40	-0.312282	-0.312282	dSPN
NINL	929	4.61894e-41	8.00583e-40	-0.229098	-0.229098	dSPN
C9orf72	930	5.24015e-41	9.07278e-40	-0.175361	-0.175361	dSPN
FAM184B	931	5.25006e-41	9.08019e-40	-0.211728	-0.211728	dSPN
RNF220	932	5.26161e-41	9.09039e-40	0.291733	0.291733	dSPN
LPIN1	933	5.58513e-41	9.639e-40	-0.283212	-0.283212	dSPN
GLMN	934	6.31557e-41	1.08879e-39	-0.239905	-0.239905	dSPN
ATXN2L	935	6.53895e-41	1.1261e-39	-0.160708	-0.160708	dSPN
BEX4	936	6.87716e-41	1.18308e-39	-0.14621	-0.14621	dSPN
TMCO3	937	7.73142e-41	1.32862e-39	-0.215593	-0.215593	dSPN
PPIG	938	8.99093e-41	1.54341e-39	-0.269987	-0.269987	dSPN
DLG1	939	9.00745e-41	1.5446e-39	-0.373213	-0.373213	dSPN
GLI3	940	9.52225e-41	1.63114e-39	-0.186239	-0.186239	dSPN
MLH3	941	9.90817e-41	1.69545e-39	-0.212904	-0.212904	dSPN
SLC12A5	942	1.0033e-40	1.71499e-39	-0.238847	-0.238847	dSPN
FBXL16	943	1.12767e-40	1.92553e-39	-0.246162	-0.246162	dSPN
DCLK2	944	1.14233e-40	1.94849e-39	-0.34428	-0.34428	dSPN
ZNF441	945	1.18696e-40	2.02247e-39	-0.116504	-0.116504	dSPN
CFAP36	946	1.4437e-40	2.45735e-39	-0.242843	-0.242843	dSPN
FARS2	947	1.57784e-40	2.68284e-39	-0.358147	-0.358147	dSPN
EXOC6	948	1.62829e-40	2.76569e-39	-0.335249	-0.335249	dSPN
IARS	949	1.71286e-40	2.90627e-39	-0.25018	-0.25018	dSPN
GRM3	950	2.15081e-40	3.64551e-39	-0.409029	-0.409029	dSPN
NOP56	951	2.17042e-40	3.67488e-39	-0.135263	-0.135263	dSPN
MED31	953	2.45949e-40	4.15558e-39	-0.168642	-0.168642	dSPN
KCNIP1	954	2.60583e-40	4.39823e-39	-0.2912	-0.2912	dSPN
AOAH	955	4.01431e-40	6.76842e-39	-0.199609	-0.199609	dSPN
COL5A2	956	4.59619e-40	7.74141e-39	-0.101634	-0.101634	dSPN
QKI	958	4.83947e-40	8.13415e-39	0.363142	0.363142	dSPN
CREG1	959	5.35797e-40	8.99625e-39	-0.166211	-0.166211	dSPN
GTF2H2	961	7.07455e-40	1.18537e-38	-0.129679	-0.129679	dSPN
GLIPR1L2	962	7.57129e-40	1.26729e-38	-0.16833	-0.16833	dSPN
TBC1D12	963	7.59654e-40	1.27019e-38	-0.262907	-0.262907	dSPN
RAB28	964	7.71443e-40	1.28857e-38	-0.287058	-0.287058	dSPN
CEP164	965	1.01317e-39	1.69057e-38	-0.209517	-0.209517	dSPN
SLC25A28	966	1.09998e-39	1.83353e-38	-0.177509	-0.177509	dSPN
TARSL2	967	1.11928e-39	1.86376e-38	-0.296542	-0.296542	dSPN
FAM184A	968	1.12467e-39	1.87081e-38	-0.260422	-0.260422	dSPN
LRTM2	969	1.19736e-39	1.98968e-38	-0.138443	-0.138443	dSPN
AGAP6	970	1.26068e-39	2.09272e-38	-0.179488	-0.179488	dSPN
SNX9	971	1.42914e-39	2.36993e-38	-0.285291	-0.285291	dSPN
RPS25	972	1.82406e-39	3.02171e-38	-0.106622	-0.106622	dSPN
CCDC34	973	1.99525e-39	3.30191e-38	-0.171732	-0.171732	dSPN
AC004076.1	974	2.00687e-39	3.31772e-38	-0.223197	-0.223197	dSPN
IVNS1ABP	975	2.06401e-39	3.40869e-38	-0.279685	-0.279685	dSPN
SAXO2	977	2.14736e-39	3.53908e-38	-0.169856	-0.169856	dSPN
CADM1	978	2.17531e-39	3.58148e-38	0.387479	0.387479	dSPN
MNAT1	979	2.2493e-39	3.69951e-38	-0.34911	-0.34911	dSPN
POU2F2	980	2.50365e-39	4.11366e-38	-0.191626	-0.191626	dSPN
TLL1	982	3.02909e-39	4.96684e-38	0.27847	0.27847	dSPN
FRRS1L	984	3.75753e-39	6.14876e-38	-0.318892	-0.318892	dSPN
ECI2	986	4.24711e-39	6.93579e-38	-0.185237	-0.185237	dSPN
ANKRD11	987	4.42057e-39	7.21176e-38	-0.332706	-0.332706	dSPN
FGFR1OP	988	4.90797e-39	7.99879e-38	-0.25391	-0.25391	dSPN
RAVER2	989	4.99211e-39	8.12771e-38	-0.265675	-0.265675	dSPN
GLRA2	990	5.03508e-39	8.18938e-38	0.236581	0.236581	dSPN
MBD4	991	6.61029e-39	1.07406e-37	-0.164791	-0.164791	dSPN
ABCC5	992	6.72911e-39	1.09226e-37	-0.323804	-0.323804	dSPN
LRRC6	994	7.17221e-39	1.16184e-37	-0.302872	-0.302872	dSPN
LONRF2	995	7.1867e-39	1.16302e-37	-0.35023	-0.35023	dSPN
EPB41L5	996	7.62361e-39	1.23248e-37	-0.185863	-0.185863	dSPN
NEMF	997	7.70655e-39	1.24464e-37	-0.260284	-0.260284	dSPN
GPRIN3	998	8.07986e-39	1.30363e-37	-0.342882	-0.342882	dSPN
ABCD4	999	9.14313e-39	1.47308e-37	-0.254186	-0.254186	dSPN
NPIPA1	1000	9.14842e-39	1.47308e-37	-0.133561	-0.133561	dSPN
RASGRP2	1001	9.49834e-39	1.52789e-37	-0.16199	-0.16199	dSPN
DIAPH2	1003	9.90381e-39	1.58994e-37	-0.37422	-0.37422	dSPN
ZNF75D	1005	1.10947e-38	1.77758e-37	-0.162858	-0.162858	dSPN
GTF2H2C	1006	1.19931e-38	1.91961e-37	-0.136803	-0.136803	dSPN
VWA8	1008	1.22914e-38	1.96345e-37	-0.352722	-0.352722	dSPN
TTLL11	1009	1.24985e-38	1.99455e-37	-0.338827	-0.338827	dSPN
ZC3H15	1010	1.27878e-38	2.0387e-37	-0.17482	-0.17482	dSPN
AC098850.3	1011	1.35777e-38	2.16249e-37	-0.3005	-0.3005	dSPN
RAP1GAP	1012	1.3655e-38	2.17265e-37	-0.347813	-0.347813	dSPN
MFF	1013	1.39991e-38	2.22521e-37	-0.246232	-0.246232	dSPN
SUGP2	1014	1.44521e-38	2.29495e-37	-0.294809	-0.294809	dSPN
KCNB2	1015	1.45173e-38	2.30303e-37	-0.375092	-0.375092	dSPN
PTPN4	1016	1.51293e-38	2.39776e-37	-0.321067	-0.321067	dSPN
MTMR4	1017	1.71529e-38	2.7158e-37	-0.151423	-0.151423	dSPN
RSF1	1018	1.76818e-38	2.79678e-37	-0.318029	-0.318029	dSPN
TAF1B	1020	2.50936e-38	3.96134e-37	-0.188886	-0.188886	dSPN
MSH2	1021	2.57468e-38	4.06048e-37	-0.304722	-0.304722	dSPN
UQCRC2	1023	2.86695e-38	4.51257e-37	-0.230707	-0.230707	dSPN
ACTB	1024	2.94932e-38	4.6377e-37	-0.284838	-0.284838	dSPN
GLCE	1025	3.07381e-38	4.82874e-37	-0.27346	-0.27346	dSPN
RCOR3	1027	3.46228e-38	5.42839e-37	-0.27504	-0.27504	dSPN
PJA2	1029	3.5723e-38	5.59001e-37	-0.307938	-0.307938	dSPN
GRIP1	1030	3.67489e-38	5.74496e-37	0.380577	0.380577	dSPN
POLI	1031	4.17907e-38	6.52681e-37	-0.143208	-0.143208	dSPN
DMPK	1032	4.41448e-38	6.88779e-37	-0.161263	-0.161263	dSPN
FTCD	1033	4.70004e-38	7.32624e-37	-0.241536	-0.241536	dSPN
BCOR	1034	4.83145e-38	7.52379e-37	0.274317	0.274317	dSPN
INPP4A	1035	4.87552e-38	7.58508e-37	-0.323284	-0.323284	dSPN
TNXB	1036	5.21486e-38	8.10519e-37	-0.196712	-0.196712	dSPN
PPM1K	1037	5.23483e-38	8.12838e-37	-0.23471	-0.23471	dSPN
RALGPS1	1038	5.47302e-38	8.49004e-37	-0.291506	-0.291506	dSPN
TFAP2E	1040	6.36018e-38	9.84728e-37	-0.121015	-0.121015	dSPN
TMEM178A	1041	6.47182e-38	1.00105e-36	-0.25283	-0.25283	dSPN
HAGH	1042	7.21986e-38	1.11568e-36	-0.215388	-0.215388	dSPN
NCR3LG1	1043	7.53552e-38	1.16335e-36	-0.1602	-0.1602	dSPN
UBE3A	1044	7.56979e-38	1.16752e-36	-0.32727	-0.32727	dSPN
PEX3	1045	7.62909e-38	1.17554e-36	-0.219732	-0.219732	dSPN
AGBL1	1046	7.76336e-38	1.1941e-36	-0.42474	-0.42474	dSPN
MDN1	1047	7.76436e-38	1.1941e-36	-0.293221	-0.293221	dSPN
BCLAF3	1048	8.10265e-38	1.24493e-36	-0.171441	-0.171441	dSPN
FCHSD2	1050	9.37137e-38	1.43712e-36	0.235879	0.235879	dSPN
RTN4	1051	1.00901e-37	1.54587e-36	-0.335226	-0.335226	dSPN
GRM4	1053	1.39022e-37	2.12587e-36	-0.296546	-0.296546	dSPN
AP4B1	1054	1.57959e-37	2.41315e-36	-0.110456	-0.110456	dSPN
MRPL32	1055	1.75436e-37	2.6776e-36	-0.106794	-0.106794	dSPN
EDRF1	1057	2.01426e-37	3.06846e-36	-0.200953	-0.200953	dSPN
ANKAR	1059	2.3356e-37	3.55125e-36	-0.243006	-0.243006	dSPN
THOC1	1060	2.35309e-37	3.57448e-36	-0.238716	-0.238716	dSPN
MTIF3	1063	2.59376e-37	3.92894e-36	-0.143851	-0.143851	dSPN
PEBP1	1064	2.65157e-37	4.01275e-36	-0.235678	-0.235678	dSPN
FAAH2	1065	2.77834e-37	4.20064e-36	-0.212744	-0.212744	dSPN
NPEPL1	1066	3.00601e-37	4.54059e-36	-0.128367	-0.128367	dSPN
SORBS2	1067	3.07002e-37	4.63075e-36	-0.357631	-0.357631	dSPN
RPL15	1068	3.07144e-37	4.63075e-36	-0.144842	-0.144842	dSPN
SHANK2	1069	3.09662e-37	4.66434e-36	-0.319185	-0.319185	dSPN
NMRK1	1070	3.47431e-37	5.22834e-36	-0.122357	-0.122357	dSPN
CERCAM	1071	3.54792e-37	5.33394e-36	0.206695	0.206695	dSPN
TSNARE1	1072	3.5511e-37	5.33394e-36	-0.191415	-0.191415	dSPN
EXTL2	1073	3.64627e-37	5.47178e-36	-0.208054	-0.208054	dSPN
DNAJC27	1074	3.96091e-37	5.93842e-36	-0.149649	-0.149649	dSPN
UVSSA	1076	4.46084e-37	6.6755e-36	-0.187297	-0.187297	dSPN
MTRNR2L1	1077	4.61564e-37	6.90075e-36	0.340053	0.340053	dSPN
SULT1A1	1078	4.93649e-37	7.3736e-36	-0.236739	-0.236739	dSPN
HSP90AB1	1080	5.6205e-37	8.37974e-36	0.318856	0.318856	dSPN
PIGN	1081	5.98943e-37	8.92154e-36	-0.269343	-0.269343	dSPN
NFAT5	1082	6.27157e-37	9.33317e-36	-0.32781	-0.32781	dSPN
YJEFN3	1083	6.30698e-37	9.37719e-36	0.301588	0.301588	dSPN
MARCH1	1084	6.70063e-37	9.95327e-36	-0.386726	-0.386726	dSPN
FKTN	1085	7.79502e-37	1.15682e-35	-0.226417	-0.226417	dSPN
PATJ	1086	8.04407e-37	1.19269e-35	-0.336339	-0.336339	dSPN
MZF1	1087	8.91189e-37	1.32014e-35	-0.198966	-0.198966	dSPN
GART	1088	8.95363e-37	1.3251e-35	-0.131237	-0.131237	dSPN
WRN	1089	9.16279e-37	1.35481e-35	-0.252455	-0.252455	dSPN
ASNS	1090	9.21051e-37	1.36062e-35	-0.149712	-0.149712	dSPN
CCDC180	1091	9.35126e-37	1.38015e-35	-0.169802	-0.169802	dSPN
CDH9	1092	9.89875e-37	1.45961e-35	-0.373112	-0.373112	dSPN
KBTBD12	1093	1.01241e-36	1.49147e-35	-0.183933	-0.183933	dSPN
SCGB2B2	1094	1.04734e-36	1.54153e-35	-0.222007	-0.222007	dSPN
MTCH2	1095	1.08578e-36	1.59665e-35	-0.213836	-0.213836	dSPN
SFPQ	1096	1.12113e-36	1.64713e-35	-0.277729	-0.277729	dSPN
SFSWAP	1097	1.13028e-36	1.65905e-35	-0.252161	-0.252161	dSPN
KIAA2026	1098	1.14495e-36	1.67905e-35	-0.286736	-0.286736	dSPN
DUT	1099	1.18138e-36	1.73089e-35	-0.202812	-0.202812	dSPN
ZC3H8	1100	1.20435e-36	1.76294e-35	-0.222501	-0.222501	dSPN
CALM1	1102	1.40919e-36	2.05906e-35	-0.331001	-0.331001	dSPN
ADCY3	1104	1.49616e-36	2.18217e-35	-0.27899	-0.27899	dSPN
DMXL1	1105	1.62637e-36	2.36993e-35	-0.278376	-0.278376	dSPN
MPRIP	1106	1.9488e-36	2.83722e-35	-0.32077	-0.32077	dSPN
PPP1R9A	1108	2.01647e-36	2.93043e-35	-0.347038	-0.347038	dSPN
DDX18	1109	2.14708e-36	3.11743e-35	-0.144748	-0.144748	dSPN
RNF123	1110	2.32762e-36	3.37651e-35	-0.137038	-0.137038	dSPN
SEMA5B	1111	2.34836e-36	3.40353e-35	-0.132235	-0.132235	dSPN
NEK10	1112	2.55091e-36	3.69377e-35	-0.338723	-0.338723	dSPN
NPHP1	1113	2.59513e-36	3.75442e-35	-0.213268	-0.213268	dSPN
GAD1	1114	2.60999e-36	3.77254e-35	-0.247486	-0.247486	dSPN
DNM1L	1115	2.62963e-36	3.79752e-35	-0.263058	-0.263058	dSPN
ALG14	1116	2.63203e-36	3.79758e-35	-0.23272	-0.23272	dSPN
PCDH11X	1117	2.83369e-36	4.08487e-35	0.500517	0.500517	dSPN
RIF1	1118	2.9828e-36	4.29598e-35	-0.249337	-0.249337	dSPN
CDH7	1119	2.99687e-36	4.31238e-35	-0.311651	-0.311651	dSPN
CERS4	1120	3.13165e-36	4.5023e-35	0.352989	0.352989	dSPN
PUDP	1121	3.16029e-36	4.53943e-35	-0.137262	-0.137262	dSPN
AGPAT5	1123	3.6913e-36	5.29272e-35	-0.202184	-0.202184	dSPN
PTCD3	1124	3.99572e-36	5.72411e-35	-0.226712	-0.226712	dSPN
PIBF1	1125	4.17022e-36	5.96878e-35	-0.304113	-0.304113	dSPN
CACNA1E	1126	4.25411e-36	6.08345e-35	-0.336327	-0.336327	dSPN
FAM81A	1129	5.43804e-36	7.75583e-35	-0.126091	-0.126091	dSPN
MTF2	1130	5.66749e-36	8.07592e-35	-0.26296	-0.26296	dSPN
ERICH3	1132	5.9078e-36	8.40347e-35	-0.288076	-0.288076	dSPN
PIGG	1133	6.46903e-36	9.19368e-35	-0.163294	-0.163294	dSPN
AIFM2	1134	6.74568e-36	9.57839e-35	-0.163525	-0.163525	dSPN
WWP1	1135	7.36988e-36	1.04555e-34	-0.315135	-0.315135	dSPN
GOLT1B	1137	7.55152e-36	1.06887e-34	-0.156569	-0.156569	dSPN
ZNF195	1138	7.55419e-36	1.06887e-34	-0.154094	-0.154094	dSPN
KIF3C	1139	7.70832e-36	1.08972e-34	0.283619	0.283619	dSPN
LRRN1	1140	8.48335e-36	1.19824e-34	-0.324305	-0.324305	dSPN
NLN	1141	9.44674e-36	1.33314e-34	-0.22631	-0.22631	dSPN
VEZT	1142	9.75594e-36	1.37557e-34	-0.278706	-0.278706	dSPN
TMED8	1143	1.06e-35	1.49327e-34	-0.24991	-0.24991	dSPN
ALG6	1145	1.14013e-35	1.60336e-34	-0.131185	-0.131185	dSPN
ERO1B	1146	1.14448e-35	1.60806e-34	-0.223627	-0.223627	dSPN
EML4	1147	1.18551e-35	1.66426e-34	-0.300925	-0.300925	dSPN
GMDS	1148	1.26035e-35	1.76778e-34	-0.33166	-0.33166	dSPN
DYNC1I2	1149	1.33113e-35	1.86543e-34	-0.261639	-0.261639	dSPN
MYB	1150	1.52712e-35	2.13823e-34	-0.143048	-0.143048	dSPN
FAM155A	1153	1.87749e-35	2.62197e-34	0.478759	0.478759	dSPN
FOXRED1	1154	2.59279e-35	3.61777e-34	-0.139815	-0.139815	dSPN
DYNC2H1	1156	2.81627e-35	3.92281e-34	-0.302313	-0.302313	dSPN
RPL37	1157	3.04143e-35	4.23276e-34	-0.185176	-0.185176	dSPN
NDRG2	1158	3.32875e-35	4.62863e-34	0.19848	0.19848	dSPN
EPG5	1159	4.00436e-35	5.56326e-34	-0.242144	-0.242144	dSPN
PLGLB1	1161	4.39204e-35	6.09135e-34	-0.210239	-0.210239	dSPN
LINS1	1164	4.79039e-35	6.62671e-34	-0.162723	-0.162723	dSPN
LAMB1	1165	5.01036e-35	6.92505e-34	-0.2918	-0.2918	dSPN
NPM2	1167	5.37164e-35	7.41166e-34	-0.123729	-0.123729	dSPN
CDC40	1168	5.67369e-35	7.82173e-34	-0.28146	-0.28146	dSPN
PNMA2	1169	6.09692e-35	8.39799e-34	-0.196891	-0.196891	dSPN
RPS6KA6	1170	7.07016e-35	9.73023e-34	-0.2816	-0.2816	dSPN
MPV17	1171	8.21191e-35	1.12919e-33	-0.146807	-0.146807	dSPN
PTPRN2	1172	8.38789e-35	1.1524e-33	-0.29089	-0.29089	dSPN
NBN	1173	8.40075e-35	1.15319e-33	-0.230926	-0.230926	dSPN
STK10	1175	9.03651e-35	1.23835e-33	-0.177212	-0.177212	dSPN
ODR4	1176	9.91559e-35	1.35766e-33	-0.217384	-0.217384	dSPN
TMEM67	1177	1.03556e-34	1.4167e-33	-0.233917	-0.233917	dSPN
COPG2	1178	1.14297e-34	1.56231e-33	-0.195893	-0.195893	dSPN
MFSD8	1179	1.17385e-34	1.60317e-33	-0.186447	-0.186447	dSPN
PLXNA4	1180	1.24911e-34	1.70451e-33	-0.329004	-0.329004	dSPN
GAPDH	1182	1.33421e-34	1.81755e-33	0.310049	0.310049	dSPN
TBC1D9B	1183	1.431e-34	1.94775e-33	-0.165724	-0.165724	dSPN
STXBP6	1184	1.48509e-34	2.01967e-33	-0.334086	-0.334086	dSPN
MLLT3	1185	1.51554e-34	2.05935e-33	0.34823	0.34823	dSPN
TENT2	1186	1.61441e-34	2.19183e-33	-0.298405	-0.298405	dSPN
TRMT10B	1187	1.61851e-34	2.19555e-33	-0.125434	-0.125434	dSPN
ZFX	1188	1.63917e-34	2.22171e-33	-0.199315	-0.199315	dSPN
KANSL3	1189	1.81851e-34	2.46271e-33	-0.17728	-0.17728	dSPN
SULT4A1	1190	1.8325e-34	2.47957e-33	-0.156501	-0.156501	dSPN
UQCC2	1192	1.9495e-34	2.63346e-33	-0.158954	-0.158954	dSPN
WDR31	1193	1.97273e-34	2.66261e-33	-0.120754	-0.120754	dSPN
GRIK2	1194	2.05038e-34	2.76304e-33	-0.345292	-0.345292	dSPN
PITPNM2	1195	2.05057e-34	2.76304e-33	-0.284625	-0.284625	dSPN
RHOQ	1196	2.15315e-34	2.89883e-33	-0.222679	-0.222679	dSPN
COLQ	1197	2.22166e-34	2.98856e-33	-0.229859	-0.229859	dSPN
SPATA6	1198	2.25622e-34	3.03253e-33	-0.186603	-0.186603	dSPN
REL	1199	2.39275e-34	3.21335e-33	-0.147638	-0.147638	dSPN
CCDC122	1200	2.43654e-34	3.26944e-33	-0.2006	-0.2006	dSPN
KRIT1	1201	2.63262e-34	3.5296e-33	-0.234825	-0.234825	dSPN
NF1	1202	2.76875e-34	3.70902e-33	-0.325845	-0.325845	dSPN
SACS	1203	2.79421e-34	3.73657e-33	-0.308799	-0.308799	dSPN
SLC16A7	1204	2.79483e-34	3.73657e-33	-0.271386	-0.271386	dSPN
EPHA4	1205	2.79628e-34	3.73657e-33	-0.29939	-0.29939	dSPN
GALNT10	1206	2.81343e-34	3.75637e-33	-0.102355	-0.102355	dSPN
FAR1	1207	3.05199e-34	4.07151e-33	-0.278798	-0.278798	dSPN
CCDC93	1208	3.22807e-34	4.30285e-33	-0.217402	-0.217402	dSPN
KCNN3	1209	3.27982e-34	4.36821e-33	-0.313517	-0.313517	dSPN
FAIM2	1210	3.63117e-34	4.83216e-33	0.30795	0.30795	dSPN
NME7	1211	3.80732e-34	5.06238e-33	-0.282834	-0.282834	dSPN
CLMN	1212	5.02679e-34	6.67833e-33	0.199767	0.199767	dSPN
PACRGL	1214	5.35419e-34	7.10158e-33	-0.209199	-0.209199	dSPN
TANC2	1215	5.63237e-34	7.4644e-33	-0.337527	-0.337527	dSPN
FNDC3A	1216	5.80503e-34	7.68688e-33	-0.305038	-0.305038	dSPN
NBPF9	1217	6.03774e-34	7.98847e-33	-0.162182	-0.162182	dSPN
MRI1	1218	6.32566e-34	8.36255e-33	-0.136802	-0.136802	dSPN
USP2	1219	8.46102e-34	1.11763e-32	-0.17665	-0.17665	dSPN
FAM160A1	1220	8.64444e-34	1.14092e-32	0.199097	0.199097	dSPN
DDX21	1225	1.01405e-33	1.33291e-32	-0.124696	-0.124696	dSPN
PARD3B	1226	1.01675e-33	1.33538e-32	-0.29215	-0.29215	dSPN
TTC9C	1228	1.45552e-33	1.90854e-32	-0.131936	-0.131936	dSPN
ZFC3H1	1229	1.55118e-33	2.03231e-32	-0.233145	-0.233145	dSPN
NR2C1	1230	1.57343e-33	2.05978e-32	-0.194307	-0.194307	dSPN
PTPRT	1233	1.73284e-33	2.26295e-32	-0.367322	-0.367322	dSPN
GRIA3	1234	1.78921e-33	2.33467e-32	-0.330641	-0.330641	dSPN
NOM1	1235	2.19468e-33	2.86143e-32	-0.139979	-0.139979	dSPN
RGS14	1236	2.31631e-33	3.01757e-32	-0.188625	-0.188625	dSPN
FSTL4	1237	2.41238e-33	3.14019e-32	-0.360724	-0.360724	dSPN
PPM1E	1238	2.42388e-33	3.15261e-32	0.197544	0.197544	dSPN
ZBBX	1239	2.46152e-33	3.19899e-32	-0.177416	-0.177416	dSPN
KDM5A	1240	2.47527e-33	3.21426e-32	-0.259153	-0.259153	dSPN
FAM200A	1241	2.59947e-33	3.37281e-32	-0.101745	-0.101745	dSPN
MRPS16	1242	2.67317e-33	3.46565e-32	-0.132244	-0.132244	dSPN
USP15	1243	2.69918e-33	3.49656e-32	-0.25484	-0.25484	dSPN
CACNB4	1244	2.85752e-33	3.69869e-32	-0.327297	-0.327297	dSPN
CEP295	1245	2.91261e-33	3.76698e-32	-0.20424	-0.20424	dSPN
PRB1	1246	2.93025e-33	3.78675e-32	-0.149248	-0.149248	dSPN
WWC2	1248	3.20443e-33	4.13443e-32	-0.208049	-0.208049	dSPN
MALT1	1249	3.58441e-33	4.62099e-32	-0.195654	-0.195654	dSPN
PID1	1251	3.59809e-33	4.63121e-32	-0.231948	-0.231948	dSPN
SLC25A27	1252	3.77673e-33	4.85727e-32	-0.261589	-0.261589	dSPN
LY6H	1253	3.89472e-33	5.00501e-32	0.220399	0.220399	dSPN
CSMD3	1255	5.07021e-33	6.50522e-32	-0.365	-0.365	dSPN
PARP1	1256	5.25717e-33	6.73973e-32	-0.150938	-0.150938	dSPN
SMAD3	1258	5.32446e-33	6.81514e-32	-0.31225	-0.31225	dSPN
MCF2L	1259	6.01102e-33	7.68781e-32	-0.253225	-0.253225	dSPN
TBCK	1260	6.33494e-33	8.09565e-32	-0.3058	-0.3058	dSPN
LRRC34	1261	6.78458e-33	8.66338e-32	-0.179844	-0.179844	dSPN
INTU	1262	6.98303e-33	8.90972e-32	-0.267093	-0.267093	dSPN
RNF180	1263	7.19822e-33	9.17702e-32	-0.273031	-0.273031	dSPN
ACBD6	1264	7.48662e-33	9.53715e-32	-0.291848	-0.291848	dSPN
UBAC1	1265	8.26545e-33	1.0521e-31	-0.114194	-0.114194	dSPN
WDR73	1266	8.30646e-33	1.05648e-31	-0.139686	-0.139686	dSPN
ZC3H12C	1267	8.81197e-33	1.11989e-31	-0.280538	-0.280538	dSPN
DST	1268	9.76176e-33	1.23962e-31	-0.317114	-0.317114	dSPN
NEO1	1269	1.00663e-32	1.27729e-31	-0.25851	-0.25851	dSPN
EIF4A2	1270	1.02886e-32	1.30447e-31	-0.209718	-0.209718	dSPN
RTKN2	1271	1.04081e-32	1.31858e-31	-0.103638	-0.103638	dSPN
CASK	1272	1.07198e-32	1.35699e-31	-0.306763	-0.306763	dSPN
CA5B	1274	1.11387e-32	1.40781e-31	-0.183532	-0.183532	dSPN
C11orf58	1276	1.16556e-32	1.47083e-31	-0.216916	-0.216916	dSPN
EMCN	1277	1.19028e-32	1.50085e-31	-0.174662	-0.174662	dSPN
NSF	1278	1.2079e-32	1.52187e-31	-0.326084	-0.326084	dSPN
ARHGEF7	1279	1.23809e-32	1.5587e-31	-0.30395	-0.30395	dSPN
RGL2	1280	1.48967e-32	1.87396e-31	-0.116945	-0.116945	dSPN
GRIA2	1281	1.51405e-32	1.90314e-31	-0.339284	-0.339284	dSPN
LZTS3	1282	1.66143e-32	2.08677e-31	-0.260685	-0.260685	dSPN
TACR1	1283	1.70716e-32	2.14253e-31	-0.152402	-0.152402	dSPN
HLA-F	1284	1.73132e-32	2.17116e-31	-0.113786	-0.113786	dSPN
ZHX3	1285	1.81174e-32	2.27024e-31	-0.293493	-0.293493	dSPN
DHX29	1286	1.93529e-32	2.42318e-31	-0.190581	-0.190581	dSPN
ZSWIM8	1287	2.04057e-32	2.55301e-31	-0.182171	-0.182171	dSPN
CEP112	1288	2.07483e-32	2.59386e-31	-0.300426	-0.300426	dSPN
RPAP2	1289	2.15626e-32	2.69269e-31	-0.284338	-0.284338	dSPN
DNAH9	1290	2.15723e-32	2.69269e-31	-0.237675	-0.237675	dSPN
BAIAP3	1291	2.21125e-32	2.75798e-31	0.127825	0.127825	dSPN
KIF9	1292	2.27381e-32	2.83381e-31	-0.153425	-0.153425	dSPN
SLC13A3	1293	2.35387e-32	2.93012e-31	-0.240016	-0.240016	dSPN
ZSWIM6	1294	2.35472e-32	2.93012e-31	-0.327745	-0.327745	dSPN
KCNH1	1295	2.3668e-32	2.94287e-31	-0.305052	-0.305052	dSPN
BCKDHB	1296	2.38867e-32	2.96777e-31	-0.270324	-0.270324	dSPN
PRMT2	1297	2.48167e-32	3.08094e-31	-0.173278	-0.173278	dSPN
CEP78	1298	2.71327e-32	3.36587e-31	-0.186497	-0.186497	dSPN
IQCB1	1299	3.00644e-32	3.72669e-31	-0.227816	-0.227816	dSPN
POLK	1300	3.07064e-32	3.80335e-31	-0.239083	-0.239083	dSPN
GPATCH2	1301	3.11194e-32	3.85154e-31	-0.245284	-0.245284	dSPN
INPP1	1303	3.4509e-32	4.26449e-31	-0.11995	-0.11995	dSPN
GRM8	1304	3.79413e-32	4.68505e-31	-0.37465	-0.37465	dSPN
PDE2A	1306	3.96051e-32	4.88301e-31	-0.290143	-0.290143	dSPN
LRRIQ1	1308	4.1441e-32	5.10156e-31	-0.209647	-0.209647	dSPN
NPTN	1309	4.22238e-32	5.19395e-31	-0.303147	-0.303147	dSPN
BEX3	1310	4.25406e-32	5.22893e-31	-0.157937	-0.157937	dSPN
TPM1	1311	5.0113e-32	6.155e-31	-0.224104	-0.224104	dSPN
SCN4B	1312	5.10337e-32	6.26329e-31	-0.238727	-0.238727	dSPN
FAT3	1313	5.11845e-32	6.27703e-31	-0.339422	-0.339422	dSPN
COX7C	1314	5.14267e-32	6.30193e-31	-0.119573	-0.119573	dSPN
FAT1	1316	5.56908e-32	6.81408e-31	-0.129558	-0.129558	dSPN
TTC26	1318	6.18243e-32	7.55307e-31	-0.18196	-0.18196	dSPN
NFX1	1321	6.77588e-32	8.25929e-31	-0.254047	-0.254047	dSPN
UBE2H	1322	6.84198e-32	8.33355e-31	0.287645	0.287645	dSPN
ZNF782	1323	7.03722e-32	8.56488e-31	-0.224465	-0.224465	dSPN
R3HDM1	1324	7.47112e-32	9.08609e-31	-0.318809	-0.318809	dSPN
CDR2	1325	8.92846e-32	1.08503e-30	-0.311832	-0.311832	dSPN
AMY2B	1326	9.23165e-32	1.12103e-30	-0.230498	-0.230498	dSPN
LRRK2	1327	9.28231e-32	1.12633e-30	-0.274976	-0.274976	dSPN
UBA6	1329	9.708e-32	1.17621e-30	-0.198007	-0.198007	dSPN
SLC30A9	1330	1.13841e-31	1.37825e-30	-0.238454	-0.238454	dSPN
ULK4	1331	1.17357e-31	1.41975e-30	-0.272816	-0.272816	dSPN
SCAPER	1333	1.28734e-31	1.55505e-30	-0.295351	-0.295351	dSPN
TAF11	1334	1.40857e-31	1.70021e-30	-0.1322	-0.1322	dSPN
SPAG1	1335	1.42116e-31	1.71412e-30	-0.178111	-0.178111	dSPN
ARHGEF2	1336	1.44883e-31	1.74618e-30	-0.191063	-0.191063	dSPN
KANTR	1339	1.64344e-31	1.9763e-30	-0.272695	-0.272695	dSPN
AL162377.3	1341	1.73023e-31	2.07757e-30	-0.178695	-0.178695	dSPN
ZC3H13	1342	1.79371e-31	2.15219e-30	-0.254415	-0.254415	dSPN
CD58	1343	1.81213e-31	2.17267e-30	-0.143108	-0.143108	dSPN
DHX9	1344	1.84631e-31	2.212e-30	-0.213883	-0.213883	dSPN
SIRT5	1345	1.94934e-31	2.3337e-30	-0.165219	-0.165219	dSPN
ERBB4	1346	1.9508e-31	2.33371e-30	-0.324169	-0.324169	dSPN
GPRASP1	1347	2.04867e-31	2.44898e-30	-0.180543	-0.180543	dSPN
NFRKB	1348	2.08782e-31	2.49327e-30	-0.152257	-0.152257	dSPN
IQCK	1349	2.08882e-31	2.49327e-30	-0.215779	-0.215779	dSPN
DHX32	1350	2.15975e-31	2.57602e-30	-0.178777	-0.178777	dSPN
OPN4	1351	2.16726e-31	2.58307e-30	-0.116549	-0.116549	dSPN
TUBGCP4	1352	2.21834e-31	2.64199e-30	-0.156538	-0.156538	dSPN
ESYT2	1353	2.24704e-31	2.6742e-30	-0.275587	-0.275587	dSPN
ALAD	1354	2.43607e-31	2.89702e-30	-0.109851	-0.109851	dSPN
PENK	1355	2.51977e-31	2.99434e-30	-0.138088	-0.138088	dSPN
LURAP1	1356	2.6424e-31	3.13775e-30	-0.140555	-0.140555	dSPN
CCM2	1357	2.70822e-31	3.21354e-30	-0.207232	-0.207232	dSPN
PSTK	1359	2.79777e-31	3.31492e-30	-0.157175	-0.157175	dSPN
ATP5IF1	1360	2.94809e-31	3.49046e-30	-0.14138	-0.14138	dSPN
CDH20	1361	2.95492e-31	3.49597e-30	0.179309	0.179309	dSPN
MAP3K13	1362	3.01608e-31	3.56571e-30	-0.280003	-0.280003	dSPN
NOVA1	1363	3.02087e-31	3.56875e-30	-0.312646	-0.312646	dSPN
NAF1	1364	3.02827e-31	3.57486e-30	-0.218572	-0.218572	dSPN
SLC30A4	1365	3.0764e-31	3.62903e-30	-0.252422	-0.252422	dSPN
RAB40B	1366	3.10203e-31	3.65658e-30	-0.267053	-0.267053	dSPN
OAT	1367	3.23094e-31	3.80575e-30	-0.122924	-0.122924	dSPN
PMS1	1368	3.24627e-31	3.82101e-30	-0.193501	-0.193501	dSPN
SORBS1	1369	3.30301e-31	3.88496e-30	-0.318069	-0.318069	dSPN
ZMYND11	1370	3.32921e-31	3.91292e-30	-0.28231	-0.28231	dSPN
PIK3C2A	1371	3.51771e-31	4.13145e-30	-0.225169	-0.225169	dSPN
SLC25A26	1372	3.52444e-31	4.13633e-30	-0.217314	-0.217314	dSPN
MICU3	1373	3.58021e-31	4.19872e-30	-0.28726	-0.28726	dSPN
MTFMT	1374	3.7294e-31	4.37051e-30	-0.178827	-0.178827	dSPN
ETFRF1	1375	4.02533e-31	4.71389e-30	-0.160946	-0.160946	dSPN
PARP8	1376	4.04374e-31	4.732e-30	0.140739	0.140739	dSPN
TRAK2	1377	4.13909e-31	4.84006e-30	-0.270385	-0.270385	dSPN
DHDDS	1378	4.15542e-31	4.85563e-30	-0.129507	-0.129507	dSPN
WLS	1379	5.20108e-31	6.07308e-30	-0.110542	-0.110542	dSPN
AMER2	1380	5.22262e-31	6.09381e-30	0.211925	0.211925	dSPN
CFAP69	1381	5.30245e-31	6.18248e-30	-0.195571	-0.195571	dSPN
TANK	1382	5.32426e-31	6.20342e-30	-0.270373	-0.270373	dSPN
EID1	1383	5.34149e-31	6.21899e-30	-0.128658	-0.128658	dSPN
KLHL20	1384	5.40326e-31	6.28636e-30	-0.230007	-0.230007	dSPN
ANK3	1385	5.46944e-31	6.35877e-30	0.281384	0.281384	dSPN
KIF20B	1386	5.61584e-31	6.52427e-30	-0.134628	-0.134628	dSPN
PRMT7	1387	5.94946e-31	6.90686e-30	-0.172075	-0.172075	dSPN
DDIT4L	1389	6.31387e-31	7.31936e-30	-0.126799	-0.126799	dSPN
PDZD2	1390	6.59035e-31	7.63438e-30	-0.299346	-0.299346	dSPN
NRDE2	1391	6.65067e-31	7.69871e-30	-0.17367	-0.17367	dSPN
TRPC1	1392	6.69123e-31	7.7401e-30	-0.258291	-0.258291	dSPN
GPCPD1	1393	7.09076e-31	8.19637e-30	-0.175286	-0.175286	dSPN
OTUD4	1395	7.86912e-31	9.08306e-30	-0.221271	-0.221271	dSPN
LMLN	1396	7.89177e-31	9.10267e-30	-0.195956	-0.195956	dSPN
OGT	1397	8.61146e-31	9.92568e-30	-0.264733	-0.264733	dSPN
TMEM132D	1398	8.6325e-31	9.94281e-30	-0.340999	-0.340999	dSPN
PDE6B	1399	8.79333e-31	1.01208e-29	-0.117081	-0.117081	dSPN
HDAC8	1400	9.03231e-31	1.03884e-29	-0.282153	-0.282153	dSPN
TMEM45A	1402	9.50009e-31	1.09109e-29	-0.174501	-0.174501	dSPN
COMMD6	1403	9.59096e-31	1.10074e-29	-0.12934	-0.12934	dSPN
RBL2	1404	1.00725e-30	1.15518e-29	-0.21814	-0.21814	dSPN
EXPH5	1405	1.01546e-30	1.16376e-29	-0.202725	-0.202725	dSPN
MDH1	1408	1.12e-30	1.28084e-29	-0.221057	-0.221057	dSPN
CRYAB	1409	1.12764e-30	1.28866e-29	-0.133988	-0.133988	dSPN
SLC6A1	1410	1.18073e-30	1.34837e-29	-0.256624	-0.256624	dSPN
AC098582.1	1413	1.45756e-30	1.66098e-29	-0.101946	-0.101946	dSPN
MICU1	1416	1.5201e-30	1.72858e-29	-0.289516	-0.289516	dSPN
ARID4A	1417	1.52555e-30	1.73356e-29	-0.252658	-0.252658	dSPN
RAB27A	1418	1.63167e-30	1.85284e-29	-0.172844	-0.172844	dSPN
ALDH3A2	1419	1.64835e-30	1.87045e-29	-0.270736	-0.270736	dSPN
CNTNAP1	1420	1.65463e-30	1.87626e-29	-0.125864	-0.125864	dSPN
ADD3	1423	1.78898e-30	2.02432e-29	0.293735	0.293735	dSPN
FGGY	1424	1.81368e-30	2.05083e-29	-0.167379	-0.167379	dSPN
LDHA	1425	1.85638e-30	2.09765e-29	-0.116202	-0.116202	dSPN
TAF4B	1426	1.88125e-30	2.12426e-29	-0.194113	-0.194113	dSPN
DZIP1	1427	1.96257e-30	2.21453e-29	-0.245084	-0.245084	dSPN
SCP2	1428	1.99335e-30	2.24769e-29	-0.217649	-0.217649	dSPN
MAGI2	1429	2.08793e-30	2.35269e-29	0.30122	0.30122	dSPN
ZNF528	1431	2.17101e-30	2.44288e-29	-0.160317	-0.160317	dSPN
EXOC1	1432	2.40521e-30	2.70452e-29	-0.185597	-0.185597	dSPN
MAPK8IP2	1433	2.62385e-30	2.94831e-29	0.224739	0.224739	dSPN
LDLRAD4	1435	2.79487e-30	3.1361e-29	-0.283355	-0.283355	dSPN
SAMD12	1436	2.91219e-30	3.26547e-29	-0.311182	-0.311182	dSPN
STOX2	1437	2.99869e-30	3.35795e-29	-0.309861	-0.309861	dSPN
CTTNBP2	1438	3.00049e-30	3.35795e-29	-0.311771	-0.311771	dSPN
DENR	1439	3.00092e-30	3.35795e-29	-0.143043	-0.143043	dSPN
WDR35	1440	3.02918e-30	3.38721e-29	-0.166698	-0.166698	dSPN
SCFD2	1441	3.22436e-30	3.60296e-29	-0.273187	-0.273187	dSPN
PRMT9	1442	3.29946e-30	3.68432e-29	-0.152187	-0.152187	dSPN
OSBPL8	1443	3.89746e-30	4.34906e-29	-0.339617	-0.339617	dSPN
ZBTB43	1444	4.11361e-30	4.58707e-29	-0.185746	-0.185746	dSPN
SMYD3	1445	4.36496e-30	4.86399e-29	-0.293981	-0.293981	dSPN
RIC1	1447	5.21206e-30	5.79991e-29	-0.238641	-0.238641	dSPN
CDC16	1448	5.21585e-30	5.80012e-29	-0.174224	-0.174224	dSPN
ARL6	1449	5.23541e-30	5.81784e-29	-0.202686	-0.202686	dSPN
RPL14	1450	5.28581e-30	5.8698e-29	-0.126507	-0.126507	dSPN
ARMC9	1452	5.36549e-30	5.95008e-29	-0.304196	-0.304196	dSPN
DPYSL5	1454	5.70276e-30	6.31539e-29	-0.300208	-0.300208	dSPN
BZW2	1456	6.20002e-30	6.85664e-29	-0.218328	-0.218328	dSPN
NAT9	1457	7.05153e-30	7.79298e-29	-0.10807	-0.10807	dSPN
SHISA7	1458	7.21933e-30	7.97295e-29	-0.176775	-0.176775	dSPN
CDC7	1459	7.38851e-30	8.1542e-29	-0.125469	-0.125469	dSPN
PDE8A	1460	7.73638e-30	8.53228e-29	-0.251062	-0.251062	dSPN
PDHA1	1461	8.03011e-30	8.85015e-29	-0.103723	-0.103723	dSPN
ZNF302	1462	8.1492e-30	8.97527e-29	-0.152856	-0.152856	dSPN
XPC	1463	9.53898e-30	1.04987e-28	-0.132813	-0.132813	dSPN
PKN2	1464	9.59755e-30	1.0556e-28	-0.259335	-0.259335	dSPN
ARHGAP20	1466	1.13463e-29	1.24623e-28	-0.277925	-0.277925	dSPN
ZNF76	1467	1.1548e-29	1.26753e-28	-0.170645	-0.170645	dSPN
TNR	1469	1.22791e-29	1.34594e-28	0.205035	0.205035	dSPN
POR	1471	1.32945e-29	1.45526e-28	0.260689	0.260689	dSPN
ZNF335	1472	1.42956e-29	1.56378e-28	-0.124127	-0.124127	dSPN
PUS7	1473	1.44447e-29	1.57902e-28	-0.190382	-0.190382	dSPN
CDK5RAP3	1474	1.48266e-29	1.61966e-28	-0.137609	-0.137609	dSPN
ZFHX3	1475	1.76529e-29	1.9271e-28	0.31407	0.31407	dSPN
MMS22L	1476	1.77664e-29	1.93818e-28	-0.135313	-0.135313	dSPN
WNK3	1480	2.18695e-29	2.37934e-28	-0.133581	-0.133581	dSPN
SORCS2	1481	2.19019e-29	2.38126e-28	-0.248564	-0.248564	dSPN
PGAP2	1482	2.39202e-29	2.59894e-28	-0.129376	-0.129376	dSPN
ICE1	1484	2.42469e-29	2.63088e-28	-0.194583	-0.194583	dSPN
POGZ	1485	2.45452e-29	2.66146e-28	-0.265023	-0.265023	dSPN
LRRFIP1	1486	2.58368e-29	2.79963e-28	-0.243514	-0.243514	dSPN
SORCS1	1487	2.59317e-29	2.80802e-28	-0.31533	-0.31533	dSPN
XRN1	1488	2.69615e-29	2.91756e-28	-0.276037	-0.276037	dSPN
WDSUB1	1489	2.72315e-29	2.9448e-28	-0.197793	-0.197793	dSPN
CASTOR2	1490	2.72989e-29	2.95012e-28	0.281413	0.281413	dSPN
IL17D	1491	2.75213e-29	2.97215e-28	-0.174458	-0.174458	dSPN
MMP17	1492	2.81375e-29	3.03667e-28	-0.218902	-0.218902	dSPN
CORO2B	1493	2.81876e-29	3.04003e-28	-0.281749	-0.281749	dSPN
RHEB	1495	3.05925e-29	3.29498e-28	-0.212221	-0.212221	dSPN
SPATA2L	1496	3.14622e-29	3.3864e-28	-0.104195	-0.104195	dSPN
COP1	1497	3.2101e-29	3.45284e-28	-0.291602	-0.291602	dSPN
PDPR	1498	3.35991e-29	3.61157e-28	-0.213344	-0.213344	dSPN
RECK	1499	3.43186e-29	3.68644e-28	-0.206438	-0.206438	dSPN
GUCY1A1	1501	3.52443e-29	3.78084e-28	-0.240604	-0.240604	dSPN
CAMK2A	1502	3.5486e-29	3.80423e-28	-0.258474	-0.258474	dSPN
ZNF737	1503	3.9312e-29	4.21003e-28	-0.199232	-0.199232	dSPN
NRSN1	1504	3.93236e-29	4.21003e-28	-0.228663	-0.228663	dSPN
TRAF6	1505	4.05709e-29	4.34069e-28	-0.137443	-0.137443	dSPN
CAMKK1	1506	4.06577e-29	4.34708e-28	-0.232561	-0.232561	dSPN
ATPAF1	1508	4.585e-29	4.89573e-28	-0.211674	-0.211674	dSPN
SCN3A	1509	4.68686e-29	5.00118e-28	-0.317777	-0.317777	dSPN
RBM26	1510	4.8148e-29	5.1343e-28	-0.300912	-0.300912	dSPN
SS18L1	1512	5.07921e-29	5.40909e-28	-0.161921	-0.161921	dSPN
HHIPL1	1513	5.23441e-29	5.57069e-28	-0.128421	-0.128421	dSPN
NAPEPLD	1514	5.5426e-29	5.89478e-28	-0.185069	-0.185069	dSPN
HS1BP3	1515	5.59135e-29	5.9427e-28	-0.155325	-0.155325	dSPN
UPF2	1516	5.68032e-29	6.03328e-28	-0.205033	-0.205033	dSPN
KLHL23	1519	5.93951e-29	6.29612e-28	-0.199374	-0.199374	dSPN
TUBGCP3	1520	6.16958e-29	6.53569e-28	-0.209758	-0.209758	dSPN
RASD2	1521	6.35351e-29	6.72612e-28	0.297039	0.297039	dSPN
LMBRD1	1522	6.78404e-29	7.17717e-28	-0.229509	-0.229509	dSPN
HUNK	1523	7.96528e-29	8.42133e-28	-0.158224	-0.158224	dSPN
TRIM69	1524	8.93078e-29	9.43592e-28	-0.167342	-0.167342	dSPN
NEK1	1525	1.01389e-28	1.07054e-27	-0.277726	-0.277726	dSPN
USP36	1528	1.19624e-28	1.26059e-27	-0.186826	-0.186826	dSPN
FZD3	1529	1.23643e-28	1.30209e-27	-0.25146	-0.25146	dSPN
LGALS8	1531	1.34626e-28	1.41591e-27	-0.145344	-0.145344	dSPN
BOK	1532	1.36143e-28	1.43093e-27	0.135481	0.135481	dSPN
ZNF138	1533	1.37132e-28	1.44038e-27	-0.2151	-0.2151	dSPN
ATRX	1536	1.45634e-28	1.5267e-27	-0.28547	-0.28547	dSPN
PPFIA1	1537	1.48633e-28	1.55711e-27	-0.225473	-0.225473	dSPN
TMEM163	1538	1.50684e-28	1.57758e-27	-0.199868	-0.199868	dSPN
MTHFD1	1539	1.58871e-28	1.66221e-27	-0.208584	-0.208584	dSPN
RPL30	1540	1.61277e-28	1.68532e-27	-0.132779	-0.132779	dSPN
FAM135A	1541	1.61289e-28	1.68532e-27	-0.242728	-0.242728	dSPN
ZDHHC17	1543	1.67068e-28	1.74344e-27	-0.248564	-0.248564	dSPN
FKBP14	1544	1.68478e-28	1.75702e-27	-0.111604	-0.111604	dSPN
AVIL	1545	1.78497e-28	1.85992e-27	-0.193016	-0.193016	dSPN
KHDRBS2	1546	1.78577e-28	1.85992e-27	-0.326137	-0.326137	dSPN
MSH3	1547	1.80455e-28	1.87828e-27	-0.274202	-0.274202	dSPN
GPR88	1548	1.9275e-28	2.00495e-27	-0.227565	-0.227565	dSPN
INVS	1549	1.936e-28	2.01249e-27	-0.270332	-0.270332	dSPN
MYO1D	1550	1.94172e-28	2.01713e-27	-0.256976	-0.256976	dSPN
TRAPPC11	1551	1.95542e-28	2.03006e-27	-0.189875	-0.189875	dSPN
B3GLCT	1552	2.06487e-28	2.1423e-27	-0.292986	-0.292986	dSPN
RNF130	1553	2.07006e-28	2.1463e-27	-0.249056	-0.249056	dSPN
NAA16	1554	2.13435e-28	2.21154e-27	-0.22955	-0.22955	dSPN
ENOX2	1555	2.22369e-28	2.30263e-27	-0.202846	-0.202846	dSPN
CDK11B	1557	2.28087e-28	2.35881e-27	-0.119394	-0.119394	dSPN
MESD	1558	2.29988e-28	2.37694e-27	-0.124912	-0.124912	dSPN
C12orf45	1559	2.44917e-28	2.52961e-27	-0.139032	-0.139032	dSPN
MAPK3	1560	2.54815e-28	2.63014e-27	0.165194	0.165194	dSPN
KRBOX4	1563	2.98281e-28	3.07289e-27	-0.154865	-0.154865	dSPN
SNTG2	1564	3.14952e-28	3.24256e-27	-0.19303	-0.19303	dSPN
NARF	1565	3.1573e-28	3.24849e-27	-0.183533	-0.183533	dSPN
PI4KA	1566	3.16857e-28	3.25704e-27	-0.28169	-0.28169	dSPN
MAX	1568	3.27269e-28	3.36077e-27	-0.200042	-0.200042	dSPN
SLC25A25	1569	3.44955e-28	3.54013e-27	-0.128049	-0.128049	dSPN
TBCD	1570	3.57107e-28	3.6625e-27	-0.259371	-0.259371	dSPN
XPA	1572	3.81488e-28	3.90758e-27	-0.162078	-0.162078	dSPN
MIOS	1573	3.99017e-28	4.08453e-27	-0.131322	-0.131322	dSPN
LRRTM4	1575	4.13288e-28	4.22525e-27	-0.335269	-0.335269	dSPN
COPS6	1576	4.16179e-28	4.2521e-27	-0.109448	-0.109448	dSPN
EBF1	1577	4.19761e-28	4.28598e-27	-0.323543	-0.323543	dSPN
MECR	1578	4.20477e-28	4.28966e-27	-0.145003	-0.145003	dSPN
ZZEF1	1579	4.20654e-28	4.28966e-27	-0.195781	-0.195781	dSPN
TRAF5	1580	4.217e-28	4.29761e-27	-0.19875	-0.19875	dSPN
ATP2B3	1581	4.40918e-28	4.49061e-27	-0.136865	-0.136865	dSPN
PTCH2	1582	4.52525e-28	4.60591e-27	-0.159561	-0.159561	dSPN
C1QTNF3-AMACR	1583	4.56901e-28	4.64752e-27	-0.221781	-0.221781	dSPN
ATRN	1584	5.40025e-28	5.48958e-27	-0.226951	-0.226951	dSPN
MCM9	1585	5.4922e-28	5.57952e-27	-0.157046	-0.157046	dSPN
PAM	1587	5.93633e-28	6.02311e-27	-0.310744	-0.310744	dSPN
LUZP1	1588	7.70801e-28	7.81576e-27	-0.230779	-0.230779	dSPN
CNMD	1589	7.72457e-28	7.82763e-27	-0.115919	-0.115919	dSPN
SEMA4B	1590	8.17238e-28	8.27621e-27	-0.165942	-0.165942	dSPN
ATP2B4	1591	8.2451e-28	8.3446e-27	0.156735	0.156735	dSPN
NUCB2	1592	8.60682e-28	8.70522e-27	-0.247382	-0.247382	dSPN
PDCD6IP	1593	9.0177e-28	9.11506e-27	-0.196134	-0.196134	dSPN
SNED1	1594	1.03154e-27	1.04203e-26	-0.1764	-0.1764	dSPN
SRRM3	1595	1.09278e-27	1.1032e-26	-0.292091	-0.292091	dSPN
LMBR1	1596	1.09808e-27	1.10785e-26	-0.263539	-0.263539	dSPN
TPCN1	1597	1.17139e-27	1.18108e-26	-0.201066	-0.201066	dSPN
CWF19L2	1598	1.29509e-27	1.30498e-26	-0.23052	-0.23052	dSPN
IGSF9B	1599	1.36183e-27	1.37137e-26	-0.215292	-0.215292	dSPN
RARB	1600	1.40906e-27	1.41805e-26	-0.317625	-0.317625	dSPN
SEMA6A	1601	1.46164e-27	1.47004e-26	0.205966	0.205966	dSPN
ZFP14	1604	1.58804e-27	1.59418e-26	-0.149872	-0.149872	dSPN
ROCK1	1605	1.6034e-27	1.6086e-26	-0.247351	-0.247351	dSPN
DNAH2	1606	1.64329e-27	1.64759e-26	-0.12577	-0.12577	dSPN
TMEM175	1607	1.65217e-27	1.65546e-26	-0.165459	-0.165459	dSPN
ADK	1608	1.66138e-27	1.66365e-26	-0.323318	-0.323318	dSPN
TOM1L1	1609	1.66295e-27	1.66419e-26	-0.158086	-0.158086	dSPN
PPIL6	1610	1.66687e-27	1.66708e-26	-0.16998	-0.16998	dSPN
PAXIP1	1611	1.70523e-27	1.7041e-26	-0.158531	-0.158531	dSPN
CENPC	1612	1.706e-27	1.7041e-26	-0.245789	-0.245789	dSPN
RGS11	1614	1.75497e-27	1.75084e-26	-0.119107	-0.119107	dSPN
RNPS1	1615	1.77839e-27	1.77311e-26	-0.163425	-0.163425	dSPN
UPF3B	1617	1.92356e-27	1.91519e-26	-0.171162	-0.171162	dSPN
EFR3B	1619	1.9739e-27	1.96317e-26	-0.295013	-0.295013	dSPN
TTC21B	1621	2.1348e-27	2.12058e-26	-0.228291	-0.228291	dSPN
DDX17	1622	2.20644e-27	2.19039e-26	-0.283503	-0.283503	dSPN
ANO10	1623	2.22675e-27	2.20918e-26	-0.237555	-0.237555	dSPN
APPBP2	1624	2.23261e-27	2.21364e-26	-0.248799	-0.248799	dSPN
MRNIP	1625	2.25718e-27	2.23662e-26	-0.120812	-0.120812	dSPN
ADGRL1	1626	2.31059e-27	2.28814e-26	0.294716	0.294716	dSPN
ZNF155	1627	2.32807e-27	2.30403e-26	-0.13575	-0.13575	dSPN
ELF2	1628	2.43297e-27	2.40637e-26	-0.251798	-0.251798	dSPN
DHX57	1629	2.56125e-27	2.53169e-26	-0.193838	-0.193838	dSPN
SLTM	1630	2.57031e-27	2.53909e-26	-0.2201	-0.2201	dSPN
USP42	1631	2.58358e-27	2.55063e-26	-0.164771	-0.164771	dSPN
ELP4	1632	2.69456e-27	2.65857e-26	-0.278569	-0.278569	dSPN
NOL8	1633	2.77205e-27	2.73335e-26	-0.124837	-0.124837	dSPN
GRAMD1C	1634	2.84174e-27	2.80035e-26	-0.186814	-0.186814	dSPN
POT1	1636	3.04446e-27	2.99645e-26	-0.189002	-0.189002	dSPN
NT5C3A	1637	3.08171e-27	3.03126e-26	-0.156742	-0.156742	dSPN
SMG1	1638	3.3129e-27	3.25667e-26	-0.253488	-0.253488	dSPN
LTBP4	1639	3.32778e-27	3.2693e-26	-0.105055	-0.105055	dSPN
FOXJ3	1640	3.39279e-27	3.33114e-26	-0.244326	-0.244326	dSPN
UBE2J1	1641	3.47089e-27	3.40575e-26	-0.148106	-0.148106	dSPN
ACYP2	1642	3.70011e-27	3.62845e-26	-0.288633	-0.288633	dSPN
L2HGDH	1646	4.2405e-27	4.14827e-26	-0.224727	-0.224727	dSPN
PTCHD4	1647	4.41711e-27	4.31841e-26	-0.261572	-0.261572	dSPN
KIAA0895L	1649	4.75186e-27	4.64005e-26	-0.117492	-0.117492	dSPN
STARD3	1650	5.0285e-27	4.9072e-26	-0.241213	-0.241213	dSPN
MGST3	1651	5.0626e-27	4.93749e-26	-0.203013	-0.203013	dSPN
LRRC7	1652	5.36732e-27	5.23151e-26	-0.291462	-0.291462	dSPN
SLC9B2	1653	5.49332e-27	5.35109e-26	-0.184768	-0.184768	dSPN
TMEM87A	1654	5.70542e-27	5.55434e-26	-0.154123	-0.154123	dSPN
AKAP1	1655	5.77016e-27	5.61397e-26	-0.175754	-0.175754	dSPN
PRLR	1656	6.49501e-27	6.31538e-26	0.265123	0.265123	dSPN
TSPYL1	1657	6.56854e-27	6.38302e-26	0.225256	0.225256	dSPN
LAMA2	1658	7.965e-27	7.73537e-26	0.13308	0.13308	dSPN
HACD2	1660	8.3471e-27	8.09669e-26	-0.227118	-0.227118	dSPN
DIP2A	1661	8.46032e-27	8.20157e-26	-0.214794	-0.214794	dSPN
AMZ1	1662	8.89857e-27	8.62122e-26	-0.170454	-0.170454	dSPN
CHN1	1663	9.0313e-27	8.74456e-26	-0.299675	-0.299675	dSPN
NOL10	1664	9.18996e-27	8.89283e-26	-0.205222	-0.205222	dSPN
WBP2NL	1665	9.24534e-27	8.94105e-26	-0.14285	-0.14285	dSPN
USO1	1666	9.33168e-27	9.01913e-26	-0.192956	-0.192956	dSPN
FLRT2	1667	9.40692e-27	9.0864e-26	0.330651	0.330651	dSPN
TMOD2	1668	9.474e-27	9.14571e-26	-0.240354	-0.240354	dSPN
LRTM1	1669	1.014e-26	9.78274e-26	-0.136495	-0.136495	dSPN
MYO1B	1670	1.03211e-26	9.95155e-26	-0.107991	-0.107991	dSPN
PCBP3	1672	1.09897e-26	1.05835e-25	-0.168847	-0.168847	dSPN
SCN2A	1673	1.109e-26	1.06737e-25	-0.289269	-0.289269	dSPN
DENND4C	1674	1.14886e-26	1.10507e-25	-0.250361	-0.250361	dSPN
ZNF30	1675	1.17021e-26	1.12494e-25	-0.127559	-0.127559	dSPN
AL049650.1	1678	1.25333e-26	1.20269e-25	-0.104706	-0.104706	dSPN
FAM135B	1679	1.27706e-26	1.22473e-25	-0.286596	-0.286596	dSPN
ZNF471	1681	1.44549e-26	1.38461e-25	-0.122178	-0.122178	dSPN
RPS24	1682	1.49888e-26	1.4349e-25	-0.116749	-0.116749	dSPN
EGFR	1684	1.63009e-26	1.55865e-25	-0.269383	-0.269383	dSPN
SVIL	1686	1.65203e-26	1.57776e-25	-0.100679	-0.100679	dSPN
CRK	1687	1.70782e-26	1.63007e-25	0.203548	0.203548	dSPN
ZNF721	1688	1.71606e-26	1.63696e-25	-0.260783	-0.260783	dSPN
KCNK1	1689	1.72369e-26	1.64327e-25	-0.284698	-0.284698	dSPN
CBWD2	1691	1.78195e-26	1.6968e-25	-0.137894	-0.137894	dSPN
ZNF141	1692	1.81398e-26	1.72628e-25	-0.164964	-0.164964	dSPN
GLS	1695	1.87744e-26	1.78352e-25	-0.279519	-0.279519	dSPN
CCDC28A	1697	2.09885e-26	1.99149e-25	-0.141523	-0.141523	dSPN
INA	1698	2.14012e-26	2.02946e-25	-0.143786	-0.143786	dSPN
XYLB	1699	2.14836e-26	2.03607e-25	-0.128565	-0.128565	dSPN
GREB1	1700	2.15841e-26	2.0444e-25	-0.186708	-0.186708	dSPN
CCDC85C	1702	2.30728e-26	2.18284e-25	-0.142727	-0.142727	dSPN
SLC9C2	1704	2.38453e-26	2.25327e-25	-0.144942	-0.144942	dSPN
LARS	1705	2.38852e-26	2.25571e-25	-0.177835	-0.177835	dSPN
PNPT1	1706	2.41096e-26	2.27558e-25	-0.159289	-0.159289	dSPN
RABL2A	1707	2.46333e-26	2.32364e-25	-0.171229	-0.171229	dSPN
ST6GAL2	1708	2.47768e-26	2.33581e-25	-0.179266	-0.179266	dSPN
SRSF5	1709	2.56497e-26	2.41669e-25	-0.227816	-0.227816	dSPN
CCNYL1	1710	2.69929e-26	2.54175e-25	-0.150828	-0.150828	dSPN
C8orf34	1711	2.76432e-26	2.60147e-25	-0.278356	-0.278356	dSPN
LENG8	1712	2.77468e-26	2.60969e-25	0.266018	0.266018	dSPN
NIPBL	1713	2.8924e-26	2.71882e-25	-0.263343	-0.263343	dSPN
RPAIN	1715	3.0003e-26	2.81696e-25	-0.138828	-0.138828	dSPN
THY1	1716	3.06585e-26	2.87683e-25	0.277385	0.277385	dSPN
YEATS2	1718	3.18496e-26	2.98511e-25	-0.239075	-0.239075	dSPN
NEPRO	1721	3.45391e-26	3.23155e-25	-0.120947	-0.120947	dSPN
ARHGEF9	1722	3.49577e-26	3.26881e-25	-0.251961	-0.251961	dSPN
FTH1	1723	3.51125e-26	3.28138e-25	-0.189645	-0.189645	dSPN
GALNT13	1724	3.5465e-26	3.31239e-25	-0.294586	-0.294586	dSPN
SUPT7L	1725	3.71067e-26	3.46372e-25	-0.124203	-0.124203	dSPN
SIK3	1727	4.18239e-26	3.89953e-25	-0.265341	-0.265341	dSPN
SOBP	1728	4.22957e-26	3.94124e-25	-0.257527	-0.257527	dSPN
GPALPP1	1729	4.26983e-26	3.97645e-25	-0.220261	-0.220261	dSPN
CEP104	1730	4.29372e-26	3.99639e-25	-0.151561	-0.151561	dSPN
POLR1A	1731	4.39968e-26	4.09264e-25	-0.142601	-0.142601	dSPN
PRTFDC1	1734	4.66183e-26	4.329e-25	-0.197245	-0.197245	dSPN
DTWD2	1735	4.77846e-26	4.43474e-25	-0.182798	-0.182798	dSPN
CDO1	1736	4.92751e-26	4.57043e-25	-0.127089	-0.127089	dSPN
LETMD1	1738	5.07807e-26	4.70466e-25	-0.139109	-0.139109	dSPN
PIGL	1739	5.46673e-26	5.06184e-25	-0.188948	-0.188948	dSPN
MT-ND6	1740	5.52757e-26	5.11522e-25	0.129996	0.129996	dSPN
LHFPL4	1741	5.56786e-26	5.14955e-25	-0.226486	-0.226486	dSPN
NAP1L1	1742	5.89697e-26	5.4508e-25	-0.263424	-0.263424	dSPN
HOOK1	1743	6.10908e-26	5.64363e-25	-0.193545	-0.193545	dSPN
ATL1	1744	6.11749e-26	5.64815e-25	-0.245213	-0.245213	dSPN
MPDZ	1745	6.28767e-26	5.80195e-25	0.286862	0.286862	dSPN
H3F3B	1746	6.59749e-26	6.08435e-25	-0.102545	-0.102545	dSPN
URI1	1749	7.10634e-26	6.54239e-25	-0.206085	-0.206085	dSPN
TYSND1	1751	7.3239e-26	6.73498e-25	-0.120466	-0.120466	dSPN
RIN1	1752	7.42719e-26	6.82606e-25	-0.107557	-0.107557	dSPN
ZNF438	1753	7.62776e-26	7.0064e-25	-0.186183	-0.186183	dSPN
RIMS1	1754	7.68822e-26	7.05791e-25	-0.298586	-0.298586	dSPN
EPC1	1756	8.09239e-26	7.42049e-25	-0.255979	-0.255979	dSPN
DOCK7	1757	8.27214e-26	7.58099e-25	-0.256315	-0.256315	dSPN
GOT1	1759	8.7715e-26	8.02949e-25	-0.141989	-0.141989	dSPN
PHIP	1760	8.81392e-26	8.06374e-25	-0.272912	-0.272912	dSPN
TPGS2	1762	9.37856e-26	8.57057e-25	-0.180425	-0.180425	dSPN
COL24A1	1763	9.81855e-26	8.96758e-25	-0.217056	-0.217056	dSPN
ZNF326	1765	9.89561e-26	9.02772e-25	-0.154391	-0.154391	dSPN
BTAF1	1766	9.94682e-26	9.06929e-25	-0.210417	-0.210417	dSPN
PNPLA8	1767	1.02737e-25	9.36202e-25	-0.164633	-0.164633	dSPN
CCNB1IP1	1768	1.07722e-25	9.81078e-25	-0.104401	-0.104401	dSPN
STK39	1769	1.08956e-25	9.91752e-25	-0.261921	-0.261921	dSPN
RANGAP1	1771	1.15254e-25	1.04789e-24	0.229268	0.229268	dSPN
EIF2B1	1772	1.19793e-25	1.08855e-24	-0.100577	-0.100577	dSPN
GAS7	1773	1.24687e-25	1.13238e-24	-0.266374	-0.266374	dSPN
RFLNA	1774	1.2631e-25	1.14647e-24	-0.176889	-0.176889	dSPN
WDR61	1775	1.38715e-25	1.25814e-24	-0.149446	-0.149446	dSPN
PLXNB1	1776	1.38769e-25	1.25814e-24	0.129729	0.129729	dSPN
SLC9A7	1777	1.41695e-25	1.28394e-24	-0.298932	-0.298932	dSPN
TPM3	1778	1.42172e-25	1.28754e-24	-0.15414	-0.15414	dSPN
CABP1	1779	1.42687e-25	1.29148e-24	-0.171973	-0.171973	dSPN
SLC12A6	1781	1.55066e-25	1.40195e-24	-0.209988	-0.209988	dSPN
JAKMIP1	1782	1.59945e-25	1.44525e-24	-0.287504	-0.287504	dSPN
GANC	1784	1.63842e-25	1.4788e-24	-0.124303	-0.124303	dSPN
RPS6KC1	1785	1.66528e-25	1.5022e-24	-0.283892	-0.283892	dSPN
ALS2	1786	1.66773e-25	1.50357e-24	-0.176781	-0.176781	dSPN
OXR1	1787	1.71583e-25	1.54607e-24	-0.263201	-0.263201	dSPN
CLK4	1789	2.04058e-25	1.83664e-24	-0.159558	-0.159558	dSPN
ZHX2	1790	2.05575e-25	1.84925e-24	0.265788	0.265788	dSPN
GCFC2	1791	2.06074e-25	1.85271e-24	-0.186264	-0.186264	dSPN
UBXN4	1794	2.13415e-25	1.9155e-24	-0.200939	-0.200939	dSPN
RGS7BP	1795	2.2911e-25	2.05523e-24	-0.288272	-0.288272	dSPN
IKBIP	1796	2.30548e-25	2.06697e-24	-0.126895	-0.126895	dSPN
AHCYL2	1797	2.32177e-25	2.08042e-24	-0.267207	-0.267207	dSPN
SMC3	1798	2.45643e-25	2.19985e-24	-0.143964	-0.143964	dSPN
N4BP2L2	1799	2.63452e-25	2.35803e-24	-0.280196	-0.280196	dSPN
JMY	1801	2.89286e-25	2.58639e-24	-0.21826	-0.21826	dSPN
KIF3A	1802	3.05466e-25	2.72953e-24	-0.239093	-0.239093	dSPN
ZNF135	1803	3.12681e-25	2.79245e-24	-0.163394	-0.163394	dSPN
TANC1	1804	3.13565e-25	2.7988e-24	-0.21315	-0.21315	dSPN
FRMPD1	1805	3.18757e-25	2.84356e-24	-0.112228	-0.112228	dSPN
TRRAP	1806	3.22403e-25	2.87449e-24	-0.223569	-0.223569	dSPN
FANCM	1808	3.48286e-25	3.10182e-24	-0.153081	-0.153081	dSPN
ZDHHC2	1809	3.58639e-25	3.19226e-24	-0.149316	-0.149316	dSPN
ADARB1	1811	3.9657e-25	3.52599e-24	-0.224144	-0.224144	dSPN
PHC2	1812	4.04335e-25	3.59305e-24	-0.247652	-0.247652	dSPN
HIBADH	1813	4.14811e-25	3.68411e-24	-0.217605	-0.217605	dSPN
APC	1814	4.15149e-25	3.68452e-24	-0.246146	-0.246146	dSPN
KIAA1211L	1816	4.22413e-25	3.74542e-24	-0.273316	-0.273316	dSPN
SLC25A29	1817	4.23663e-25	3.75444e-24	-0.214602	-0.214602	dSPN
HSF4	1818	4.28721e-25	3.79718e-24	-0.101514	-0.101514	dSPN
CLDN12	1819	4.39197e-25	3.88782e-24	-0.20494	-0.20494	dSPN
KCTD1	1820	4.42919e-25	3.91862e-24	-0.293532	-0.293532	dSPN
GAD2	1822	4.51944e-25	3.99407e-24	-0.281902	-0.281902	dSPN
APLP1	1823	4.65021e-25	4.10739e-24	-0.190946	-0.190946	dSPN
PARP11	1824	4.72315e-25	4.16952e-24	-0.208381	-0.208381	dSPN
ANKRD33B	1825	4.9268e-25	4.34692e-24	-0.241945	-0.241945	dSPN
PURA	1826	4.93758e-25	4.35355e-24	-0.201947	-0.201947	dSPN
RUNX1T1	1827	4.93971e-25	4.35355e-24	-0.273854	-0.273854	dSPN
MTERF1	1829	5.37845e-25	4.73503e-24	-0.223087	-0.223087	dSPN
WWP2	1830	5.38383e-25	4.73718e-24	-0.181347	-0.181347	dSPN
ELP2	1831	5.68751e-25	5.00166e-24	-0.201702	-0.201702	dSPN
BACH2	1835	6.10425e-25	5.35643e-24	-0.182844	-0.182844	dSPN
DNAH1	1836	6.44186e-25	5.64961e-24	-0.103067	-0.103067	dSPN
TEX15	1837	6.48308e-25	5.68267e-24	-0.174288	-0.174288	dSPN
NUP54	1838	6.58441e-25	5.76834e-24	-0.153299	-0.153299	dSPN
SLC22A15	1841	7.01754e-25	6.13777e-24	-0.198401	-0.198401	dSPN
GLRA3	1844	7.54208e-25	6.58582e-24	0.154535	0.154535	dSPN
ZNF534	1845	7.72292e-25	6.74008e-24	-0.106284	-0.106284	dSPN
GRIK4	1846	7.82774e-25	6.82786e-24	-0.224755	-0.224755	dSPN
EHBP1	1847	8.0543e-25	7.02167e-24	-0.270608	-0.270608	dSPN
TLK1	1848	8.22375e-25	7.16552e-24	-0.253835	-0.253835	dSPN
MINDY3	1849	8.52098e-25	7.42049e-24	-0.21986	-0.21986	dSPN
HECW2	1850	8.90299e-25	7.74897e-24	-0.278633	-0.278633	dSPN
ACTN2	1851	9.03948e-25	7.86352e-24	-0.255816	-0.255816	dSPN
PLCG2	1853	1.01003e-24	8.77683e-24	0.263506	0.263506	dSPN
SCAMP5	1854	1.016e-24	8.82398e-24	0.246663	0.246663	dSPN
EEA1	1855	1.03853e-24	9.01478e-24	-0.159011	-0.159011	dSPN
RNASEH2B	1856	1.05731e-24	9.17284e-24	-0.17656	-0.17656	dSPN
CDH11	1857	1.06952e-24	9.27382e-24	-0.29397	-0.29397	dSPN
RAB6A	1858	1.14511e-24	9.92386e-24	-0.248777	-0.248777	dSPN
CARS	1859	1.15258e-24	9.98326e-24	-0.127701	-0.127701	dSPN
ORC3	1860	1.19117e-24	1.03119e-23	-0.182892	-0.182892	dSPN
USP32	1861	1.2087e-24	1.04581e-23	-0.236075	-0.236075	dSPN
RBMX	1863	1.26502e-24	1.09336e-23	-0.184381	-0.184381	dSPN
CCDC18	1864	1.30602e-24	1.1282e-23	-0.151464	-0.151464	dSPN
MORN1	1865	1.32204e-24	1.14142e-23	-0.123375	-0.123375	dSPN
CX3CL1	1866	1.40623e-24	1.21346e-23	-0.144234	-0.144234	dSPN
ZFR	1867	1.41865e-24	1.22352e-23	-0.24692	-0.24692	dSPN
HECTD4	1868	1.42136e-24	1.2252e-23	-0.2619	-0.2619	dSPN
RCSD1	1869	1.73505e-24	1.49479e-23	-0.128145	-0.128145	dSPN
GABRD	1870	1.80766e-24	1.55652e-23	-0.13183	-0.13183	dSPN
PTPN9	1871	1.85854e-24	1.59948e-23	0.247078	0.247078	dSPN
CKAP5	1872	1.98019e-24	1.70326e-23	-0.184957	-0.184957	dSPN
ANKRD16	1873	2.01763e-24	1.73454e-23	-0.199424	-0.199424	dSPN
CEP128	1874	2.02353e-24	1.73868e-23	-0.221185	-0.221185	dSPN
BEX1	1875	2.02796e-24	1.74156e-23	-0.126167	-0.126167	dSPN
GTF2H3	1876	2.08163e-24	1.78669e-23	-0.136644	-0.136644	dSPN
PKP4	1877	2.09966e-24	1.80121e-23	-0.281892	-0.281892	dSPN
ARFIP1	1879	2.4507e-24	2.10011e-23	-0.202821	-0.202821	dSPN
PHKB	1880	2.46071e-24	2.10757e-23	-0.234373	-0.234373	dSPN
SDAD1	1881	2.46473e-24	2.10989e-23	-0.141193	-0.141193	dSPN
NREP	1882	2.49731e-24	2.13665e-23	0.232277	0.232277	dSPN
CAMK1	1883	2.61862e-24	2.23925e-23	-0.132611	-0.132611	dSPN
TSC22D1	1884	2.83006e-24	2.41877e-23	-0.287351	-0.287351	dSPN
DOCK5	1885	3.01245e-24	2.57329e-23	0.162961	0.162961	dSPN
WDR41	1886	3.02078e-24	2.57904e-23	-0.173445	-0.173445	dSPN
SUSD1	1887	3.11896e-24	2.66145e-23	-0.193379	-0.193379	dSPN
MYO18A	1888	3.12402e-24	2.66435e-23	-0.157887	-0.157887	dSPN
IL6ST	1890	3.25839e-24	2.77601e-23	-0.135478	-0.135478	dSPN
ABCA5	1891	3.4502e-24	2.93787e-23	-0.214244	-0.214244	dSPN
MICAL3	1892	3.45529e-24	2.94065e-23	-0.26044	-0.26044	dSPN
DLGAP3	1893	3.66755e-24	3.11965e-23	-0.218055	-0.218055	dSPN
BBIP1	1895	3.80777e-24	3.2355e-23	-0.163956	-0.163956	dSPN
EXOC7	1896	3.82742e-24	3.25048e-23	-0.138796	-0.138796	dSPN
IDH2	1897	3.94354e-24	3.34733e-23	-0.124628	-0.124628	dSPN
GRB10	1899	4.2316e-24	3.58806e-23	-0.258668	-0.258668	dSPN
NUP214	1900	4.31045e-24	3.65299e-23	-0.170799	-0.170799	dSPN
PRKAA2	1902	4.84433e-24	4.10113e-23	-0.183281	-0.183281	dSPN
TRIO	1903	4.87568e-24	4.12549e-23	-0.258625	-0.258625	dSPN
SOS1	1904	4.95313e-24	4.18883e-23	-0.269382	-0.269382	dSPN
H1FX	1905	4.95891e-24	4.19151e-23	0.146577	0.146577	dSPN
SLC26A8	1906	5.01087e-24	4.23321e-23	-0.14414	-0.14414	dSPN
MGA	1908	5.33164e-24	4.49948e-23	-0.204186	-0.204186	dSPN
FRS2	1909	5.33515e-24	4.50009e-23	-0.248523	-0.248523	dSPN
DLEU7	1910	5.47901e-24	4.619e-23	-0.133376	-0.133376	dSPN
JAK2	1911	5.48343e-24	4.62031e-23	-0.230736	-0.230736	dSPN
DPP7	1912	6.26058e-24	5.27238e-23	0.208867	0.208867	dSPN
PBRM1	1914	6.82476e-24	5.7415e-23	-0.213706	-0.213706	dSPN
MGAT3	1915	7.03502e-24	5.91529e-23	-0.18032	-0.18032	dSPN
CCDC6	1917	7.18505e-24	6.03514e-23	0.277497	0.277497	dSPN
SLC7A11	1918	7.19996e-24	6.04451e-23	0.100093	0.100093	dSPN
MAPK8	1920	7.61302e-24	6.38463e-23	-0.245956	-0.245956	dSPN
PCSK2	1923	8.07663e-24	6.76287e-23	-0.282351	-0.282351	dSPN
ABCB10	1924	8.40821e-24	7.03685e-23	-0.135386	-0.135386	dSPN
COG7	1925	8.46391e-24	7.07978e-23	-0.169995	-0.169995	dSPN
NIT2	1926	8.53495e-24	7.1355e-23	-0.111145	-0.111145	dSPN
ITPKA	1928	8.82049e-24	7.36657e-23	-0.143629	-0.143629	dSPN
PCNX1	1929	8.88086e-24	7.41315e-23	-0.261751	-0.261751	dSPN
ZNF549	1930	9.12035e-24	7.60912e-23	-0.155763	-0.155763	dSPN
CRYBG3	1933	9.89661e-24	8.24393e-23	-0.275826	-0.275826	dSPN
AGAP9	1935	1.11335e-23	9.26471e-23	-0.111931	-0.111931	dSPN
NHSL2	1936	1.16351e-23	9.67707e-23	-0.23432	-0.23432	dSPN
TRIM24	1937	1.19752e-23	9.95482e-23	-0.180426	-0.180426	dSPN
LRRC28	1938	1.21246e-23	1.00738e-22	-0.218197	-0.218197	dSPN
GTF2E2	1939	1.21698e-23	1.01061e-22	-0.147509	-0.147509	dSPN
AGL	1940	1.28028e-23	1.06263e-22	-0.156678	-0.156678	dSPN
AFTPH	1941	1.3629e-23	1.13062e-22	-0.1794	-0.1794	dSPN
CDC123	1942	1.36874e-23	1.13488e-22	-0.186303	-0.186303	dSPN
PEX13	1944	1.44554e-23	1.19733e-22	-0.128216	-0.128216	dSPN
RBBP7	1946	1.52038e-23	1.25802e-22	-0.147529	-0.147529	dSPN
FBXL2	1947	1.54069e-23	1.27417e-22	-0.221032	-0.221032	dSPN
RIMKLB	1948	1.55279e-23	1.28352e-22	-0.19747	-0.19747	dSPN
C12orf4	1950	1.57914e-23	1.30396e-22	-0.14544	-0.14544	dSPN
KLHDC10	1951	1.68602e-23	1.39151e-22	-0.206226	-0.206226	dSPN
ACSL3	1953	1.7826e-23	1.46971e-22	-0.201501	-0.201501	dSPN
ZDBF2	1954	1.84772e-23	1.52262e-22	-0.230922	-0.230922	dSPN
CAPN7	1956	2.00878e-23	1.65365e-22	-0.200494	-0.200494	dSPN
NAALADL2	1957	2.04576e-23	1.68323e-22	-0.272596	-0.272596	dSPN
RAPH1	1958	2.07816e-23	1.70902e-22	-0.171977	-0.171977	dSPN
KPNA1	1959	2.10345e-23	1.72893e-22	-0.188979	-0.188979	dSPN
POLD3	1960	2.12962e-23	1.74954e-22	-0.168211	-0.168211	dSPN
EIF3M	1962	2.2735e-23	1.86585e-22	-0.150796	-0.150796	dSPN
ANKMY2	1963	2.40542e-23	1.9731e-22	-0.191291	-0.191291	dSPN
PIK3C3	1964	2.45374e-23	2.01171e-22	-0.2347	-0.2347	dSPN
EVL	1966	2.49283e-23	2.04169e-22	-0.255368	-0.255368	dSPN
MAN1A2	1968	2.65418e-23	2.17163e-22	-0.263442	-0.263442	dSPN
DDX46	1971	2.80079e-23	2.28809e-22	-0.180502	-0.180502	dSPN
IMMP1L	1973	2.92002e-23	2.38308e-22	-0.177998	-0.177998	dSPN
SETDB1	1974	2.97218e-23	2.42442e-22	-0.129027	-0.129027	dSPN
FAM172A	1975	3.19185e-23	2.60229e-22	-0.258841	-0.258841	dSPN
CDKL2	1976	3.34254e-23	2.72376e-22	-0.160543	-0.160543	dSPN
IFT43	1977	3.34963e-23	2.72816e-22	-0.208396	-0.208396	dSPN
SEC23B	1978	3.47297e-23	2.82719e-22	-0.104321	-0.104321	dSPN
GNG4	1980	3.66022e-23	2.97661e-22	-0.162317	-0.162317	dSPN
TAF1C	1981	3.77699e-23	3.07002e-22	-0.108202	-0.108202	dSPN
CCND3	1983	3.85931e-23	3.13377e-22	0.200754	0.200754	dSPN
USP16	1985	4.04289e-23	3.27953e-22	-0.103865	-0.103865	dSPN
RGS6	1986	4.16847e-23	3.37969e-22	0.31737	0.31737	dSPN
PKD2	1987	4.22872e-23	3.42682e-22	-0.213514	-0.213514	dSPN
RABEPK	1988	4.38181e-23	3.54909e-22	-0.142466	-0.142466	dSPN
ZDHHC11	1989	4.47106e-23	3.61956e-22	0.160258	0.160258	dSPN
MBNL2	1991	4.63076e-23	3.74507e-22	-0.261959	-0.261959	dSPN
SEMA3D	1992	4.65354e-23	3.76161e-22	-0.126878	-0.126878	dSPN
ZNF608	1994	4.82705e-23	3.89688e-22	0.106789	0.106789	dSPN
BTBD7	1995	4.82815e-23	3.89688e-22	-0.231067	-0.231067	dSPN
STX2	1997	5.27307e-23	4.25173e-22	-0.118267	-0.118267	dSPN
TBC1D22A	1999	5.34391e-23	4.30454e-22	-0.229135	-0.229135	dSPN
LOXL2	2002	5.59209e-23	4.49769e-22	-0.106555	-0.106555	dSPN
CYFIP1	2003	5.6473e-23	4.53983e-22	-0.141423	-0.141423	dSPN
ACER3	2004	5.7057e-23	4.58449e-22	-0.180856	-0.180856	dSPN
REPS2	2006	5.84705e-23	4.69338e-22	-0.254458	-0.254458	dSPN
ABCB8	2007	5.88205e-23	4.71913e-22	-0.131037	-0.131037	dSPN
SLC37A1	2008	5.92309e-23	4.74969e-22	-0.157361	-0.157361	dSPN
AASDH	2010	6.012e-23	4.81618e-22	-0.122816	-0.122816	dSPN
RUFY3	2012	6.13644e-23	4.91098e-22	-0.249365	-0.249365	dSPN
ABI3BP	2013	6.14582e-23	4.91605e-22	-0.108579	-0.108579	dSPN
PHTF2	2014	6.18409e-23	4.9442e-22	-0.220533	-0.220533	dSPN
KLHL8	2015	6.67769e-23	5.33619e-22	-0.135477	-0.135477	dSPN
HS3ST5	2016	6.69075e-23	5.34397e-22	-0.313484	-0.313484	dSPN
FAM153A	2017	6.78079e-23	5.4132e-22	-0.198111	-0.198111	dSPN
SYT1	2018	6.88221e-23	5.49144e-22	0.280439	0.280439	dSPN
LEO1	2019	7.05597e-23	5.6273e-22	-0.114019	-0.114019	dSPN
SGK1	2020	7.38943e-23	5.89033e-22	-0.270008	-0.270008	dSPN
TUT7	2021	7.42447e-23	5.91533e-22	-0.191687	-0.191687	dSPN
ENOSF1	2022	7.43187e-23	5.91829e-22	-0.157763	-0.157763	dSPN
ARPP19	2023	7.44134e-23	5.92291e-22	-0.275483	-0.275483	dSPN
CCDC196	2024	7.92408e-23	6.30403e-22	-0.106458	-0.106458	dSPN
RMDN2	2025	7.93955e-23	6.31321e-22	-0.165971	-0.165971	dSPN
SRSF4	2027	7.97002e-23	6.33119e-22	-0.200895	-0.200895	dSPN
APOE	2028	8.04654e-23	6.38883e-22	-0.131275	-0.131275	dSPN
TBC1D30	2029	8.30168e-23	6.58816e-22	-0.152216	-0.152216	dSPN
LAS1L	2030	8.63006e-23	6.84538e-22	-0.114047	-0.114047	dSPN
TIMP3	2031	8.9324e-23	7.08171e-22	-0.105809	-0.105809	dSPN
IQSEC1	2033	9.38727e-23	7.43501e-22	-0.244557	-0.244557	dSPN
COQ8A	2034	9.85588e-23	7.80233e-22	-0.159156	-0.159156	dSPN
ATP5MPL	2035	1.03352e-22	8.17774e-22	-0.117411	-0.117411	dSPN
KCNN2	2036	1.04214e-22	8.2419e-22	-0.143549	-0.143549	dSPN
ATP11A	2037	1.04414e-22	8.2537e-22	-0.227528	-0.227528	dSPN
TDG	2040	1.1087e-22	8.75115e-22	-0.13054	-0.13054	dSPN
IDNK	2041	1.13959e-22	8.9905e-22	-0.107021	-0.107021	dSPN
KYAT3	2042	1.16523e-22	9.18831e-22	-0.108182	-0.108182	dSPN
NUP88	2043	1.18977e-22	9.37722e-22	-0.168179	-0.168179	dSPN
GTF2I	2044	1.23469e-22	9.72654e-22	-0.247089	-0.247089	dSPN
USP48	2045	1.3842e-22	1.0899e-21	-0.224513	-0.224513	dSPN
ATP8A1	2046	1.41463e-22	1.11331e-21	-0.279656	-0.279656	dSPN
SRRM4	2047	1.44924e-22	1.13999e-21	-0.174667	-0.174667	dSPN
SMARCC2	2048	1.65242e-22	1.29918e-21	-0.169119	-0.169119	dSPN
CCDC112	2050	1.71856e-22	1.34987e-21	-0.14597	-0.14597	dSPN
CUTC	2051	1.794e-22	1.40843e-21	-0.100108	-0.100108	dSPN
EIF4B	2052	1.82215e-22	1.42984e-21	-0.134669	-0.134669	dSPN
DENND4A	2053	1.8354e-22	1.43953e-21	-0.255484	-0.255484	dSPN
CHPT1	2054	1.90137e-22	1.49055e-21	-0.195934	-0.195934	dSPN
DGKI	2055	1.94018e-22	1.52023e-21	-0.253422	-0.253422	dSPN
EXOSC10	2056	1.94468e-22	1.52302e-21	-0.120292	-0.120292	dSPN
ZNF407	2057	1.94857e-22	1.52532e-21	-0.240749	-0.240749	dSPN
FARSB	2058	1.94982e-22	1.52556e-21	-0.160249	-0.160249	dSPN
SH3BGRL	2059	2.04384e-22	1.59835e-21	-0.206193	-0.206193	dSPN
DGKE	2062	2.2456e-22	1.75357e-21	-0.209236	-0.209236	dSPN
KIN	2064	2.26686e-22	1.76846e-21	-0.104711	-0.104711	dSPN
TRPM3	2066	2.60099e-22	2.02716e-21	0.247865	0.247865	dSPN
UBE2Z	2067	2.68924e-22	2.09493e-21	0.169086	0.169086	dSPN
SLC4A7	2068	2.74697e-22	2.13886e-21	-0.176165	-0.176165	dSPN
ZNF439	2069	2.76139e-22	2.14905e-21	-0.167319	-0.167319	dSPN
CEBPZ	2070	2.78211e-22	2.16413e-21	-0.110305	-0.110305	dSPN
OXSR1	2071	2.80032e-22	2.17724e-21	-0.171121	-0.171121	dSPN
ERCC6	2072	2.93092e-22	2.27769e-21	-0.16391	-0.16391	dSPN
PPWD1	2074	3.11902e-22	2.42153e-21	-0.132334	-0.132334	dSPN
CRB1	2075	3.22101e-22	2.4995e-21	-0.11839	-0.11839	dSPN
TEX10	2076	3.26142e-22	2.52965e-21	-0.107533	-0.107533	dSPN
UBR3	2077	3.26851e-22	2.53392e-21	-0.260275	-0.260275	dSPN
SPTAN1	2078	3.47706e-22	2.6943e-21	-0.245696	-0.245696	dSPN
GNAI1	2080	3.88673e-22	3.00886e-21	0.143649	0.143649	dSPN
ANKRD20A1	2081	4.01425e-22	3.10607e-21	-0.101204	-0.101204	dSPN
REV3L	2082	4.32221e-22	3.34276e-21	-0.247066	-0.247066	dSPN
ZC3H6	2083	4.42459e-22	3.42029e-21	-0.19005	-0.19005	dSPN
PLCL1	2084	4.46374e-22	3.44891e-21	-0.283772	-0.283772	dSPN
ZNF536	2086	4.49898e-22	3.4728e-21	0.118444	0.118444	dSPN
BNC2	2087	4.6452e-22	3.58395e-21	0.115484	0.115484	dSPN
FBXL4	2088	4.68325e-22	3.61158e-21	-0.182629	-0.182629	dSPN
ATF7IP	2089	4.81404e-22	3.71066e-21	-0.194498	-0.194498	dSPN
PKIA	2090	5.21469e-22	4.01756e-21	-0.252595	-0.252595	dSPN
MBOAT7	2091	5.76292e-22	4.43781e-21	0.181106	0.181106	dSPN
SLC38A9	2092	5.95773e-22	4.58563e-21	-0.163445	-0.163445	dSPN
VTA1	2093	5.96662e-22	4.5896e-21	-0.143114	-0.143114	dSPN
MCCC1	2094	5.96859e-22	4.5896e-21	-0.192188	-0.192188	dSPN
SMIM8	2095	6.01637e-22	4.62413e-21	-0.165302	-0.165302	dSPN
PCDH1	2096	6.3987e-22	4.91564e-21	-0.113232	-0.113232	dSPN
DTNB	2097	6.41749e-22	4.92772e-21	-0.247842	-0.247842	dSPN
ZNF594	2098	6.42178e-22	4.92867e-21	-0.130085	-0.130085	dSPN
CEP250	2099	6.48614e-22	4.97569e-21	-0.136368	-0.136368	dSPN
VAV3	2100	6.49027e-22	4.97649e-21	-0.228494	-0.228494	dSPN
MTMR7	2101	6.84944e-22	5.24939e-21	-0.21251	-0.21251	dSPN
REEP1	2103	6.95382e-22	5.32432e-21	-0.237807	-0.237807	dSPN
SLC22A17	2104	7.4226e-22	5.68054e-21	0.233619	0.233619	dSPN
CFAP44	2105	7.57515e-22	5.79454e-21	-0.156561	-0.156561	dSPN
ITGA9	2106	7.59018e-22	5.80328e-21	-0.170498	-0.170498	dSPN
IFT172	2107	7.60999e-22	5.81567e-21	-0.16705	-0.16705	dSPN
KPNB1	2108	7.69772e-22	5.87992e-21	-0.172317	-0.172317	dSPN
ARSB	2109	7.91292e-22	6.04143e-21	-0.186762	-0.186762	dSPN
SMG7	2110	8.18926e-22	6.24945e-21	-0.181032	-0.181032	dSPN
TUBA1C	2111	8.53456e-22	6.50988e-21	0.198665	0.198665	dSPN
FAM126B	2112	8.56264e-22	6.5282e-21	-0.235473	-0.235473	dSPN
CCDC91	2113	8.6627e-22	6.60136e-21	-0.249277	-0.249277	dSPN
SUCO	2114	8.73119e-22	6.64827e-21	-0.174981	-0.174981	dSPN
KIDINS220	2115	8.73251e-22	6.64827e-21	-0.220971	-0.220971	dSPN
FBXO16	2116	8.8277e-22	6.71756e-21	-0.242219	-0.242219	dSPN
ZC4H2	2118	9.49015e-22	7.21484e-21	-0.195916	-0.195916	dSPN
ING4	2119	9.74429e-22	7.40455e-21	-0.112731	-0.112731	dSPN
GAB1	2120	9.80457e-22	7.44685e-21	0.178018	0.178018	dSPN
FBXL13	2121	9.89301e-22	7.51048e-21	-0.116801	-0.116801	dSPN
PTPRO	2122	9.98749e-22	7.57863e-21	-0.279892	-0.279892	dSPN
TASP1	2123	1.00185e-21	7.59858e-21	-0.19616	-0.19616	dSPN
CCDC138	2124	1.02295e-21	7.75493e-21	-0.172512	-0.172512	dSPN
CASC1	2125	1.0395e-21	7.8767e-21	-0.109647	-0.109647	dSPN
ZER1	2126	1.05859e-21	8.01759e-21	0.254982	0.254982	dSPN
ARNTL2	2127	1.06374e-21	8.05284e-21	-0.124458	-0.124458	dSPN
RASD1	2128	1.09249e-21	8.2666e-21	0.136095	0.136095	dSPN
ARMC8	2129	1.09809e-21	8.30506e-21	-0.200047	-0.200047	dSPN
NOX5	2130	1.12549e-21	8.50832e-21	-0.132164	-0.132164	dSPN
GSKIP	2131	1.13113e-21	8.54688e-21	-0.129131	-0.129131	dSPN
EFCAB2	2132	1.18272e-21	8.9325e-21	0.232497	0.232497	dSPN
GON4L	2134	1.22786e-21	9.26476e-21	-0.169302	-0.169302	dSPN
USP33	2135	1.24199e-21	9.36262e-21	-0.213228	-0.213228	dSPN
ZC3H14	2138	1.3965e-21	1.05175e-20	-0.205834	-0.205834	dSPN
CD200	2139	1.40021e-21	1.05405e-20	-0.167429	-0.167429	dSPN
B3GALNT1	2140	1.42451e-21	1.07184e-20	-0.101264	-0.101264	dSPN
DDX55	2144	1.57296e-21	1.18133e-20	-0.120599	-0.120599	dSPN
CSRP1	2145	1.57711e-21	1.1839e-20	0.127498	0.127498	dSPN
SPG11	2146	1.61069e-21	1.20854e-20	-0.178803	-0.178803	dSPN
CCNC	2148	1.63301e-21	1.22415e-20	-0.156572	-0.156572	dSPN
ZFAND1	2149	1.65241e-21	1.23812e-20	-0.136182	-0.136182	dSPN
SENP5	2151	1.79312e-21	1.3423e-20	-0.186815	-0.186815	dSPN
MAP3K21	2152	1.83465e-21	1.37275e-20	-0.148274	-0.148274	dSPN
GABRG3	2154	1.85155e-21	1.38411e-20	-0.265885	-0.265885	dSPN
TET2	2155	1.85814e-21	1.38839e-20	-0.193382	-0.193382	dSPN
AC005670.2	2156	1.93206e-21	1.44295e-20	-0.182879	-0.182879	dSPN
ZNF106	2157	1.9837e-21	1.48083e-20	-0.203463	-0.203463	dSPN
ACO1	2158	2.02575e-21	1.51152e-20	-0.145562	-0.145562	dSPN
SLC7A6	2159	2.04263e-21	1.52341e-20	-0.152159	-0.152159	dSPN
CLUAP1	2161	2.15275e-21	1.60405e-20	-0.156755	-0.156755	dSPN
MBOAT2	2162	2.15603e-21	1.60575e-20	-0.200239	-0.200239	dSPN
ELMO2	2163	2.24111e-21	1.66835e-20	-0.130905	-0.130905	dSPN
HSPA12A	2164	2.24676e-21	1.67178e-20	0.258537	0.258537	dSPN
JPH1	2165	2.24788e-21	1.67184e-20	-0.26001	-0.26001	dSPN
PTRH2	2166	2.24969e-21	1.67242e-20	-0.107598	-0.107598	dSPN
ITGB1BP1	2167	2.27503e-21	1.69047e-20	-0.198087	-0.198087	dSPN
TXNDC11	2168	2.29772e-21	1.70654e-20	-0.163939	-0.163939	dSPN
RNFT1	2169	2.33801e-21	1.73567e-20	-0.101683	-0.101683	dSPN
ERP44	2170	2.34423e-21	1.73948e-20	-0.190852	-0.190852	dSPN
CISD1	2171	2.38889e-21	1.77181e-20	-0.162802	-0.162802	dSPN
B3GALNT2	2172	2.47099e-21	1.83185e-20	-0.158783	-0.158783	dSPN
HSD17B4	2173	2.486e-21	1.84213e-20	-0.174142	-0.174142	dSPN
NMNAT3	2174	2.6893e-21	1.99187e-20	-0.151063	-0.151063	dSPN
HMGCLL1	2176	2.88906e-21	2.13785e-20	-0.23628	-0.23628	dSPN
PLEC	2177	2.92362e-21	2.16243e-20	-0.175305	-0.175305	dSPN
ZNF75A	2179	3.16874e-21	2.34158e-20	-0.13818	-0.13818	dSPN
TMTC2	2180	3.2959e-21	2.43443e-20	0.246036	0.246036	dSPN
PUS1	2181	3.30839e-21	2.44253e-20	-0.144339	-0.144339	dSPN
PDE3A	2182	3.3399e-21	2.46467e-20	-0.100135	-0.100135	dSPN
RALGPS2	2183	3.38098e-21	2.49384e-20	-0.24738	-0.24738	dSPN
HINFP	2184	3.39985e-21	2.50661e-20	-0.118072	-0.118072	dSPN
FAN1	2185	3.45621e-21	2.547e-20	-0.115181	-0.115181	dSPN
FEZ2	2186	3.50982e-21	2.58532e-20	-0.170921	-0.170921	dSPN
HLTF	2187	3.72183e-21	2.74024e-20	-0.171216	-0.171216	dSPN
RBFOX2	2188	3.87868e-21	2.85441e-20	-0.246783	-0.246783	dSPN
FBXL20	2191	4.31158e-21	3.16865e-20	0.243182	0.243182	dSPN
GRINA	2192	4.33021e-21	3.18011e-20	0.155921	0.155921	dSPN
ARMC3	2193	4.33112e-21	3.18011e-20	-0.136733	-0.136733	dSPN
LY6E	2194	4.48494e-21	3.29154e-20	0.129599	0.129599	dSPN
SLC35D1	2196	4.73395e-21	3.47113e-20	-0.156905	-0.156905	dSPN
KMT2A	2198	4.8098e-21	3.52354e-20	-0.23294	-0.23294	dSPN
PLAGL1	2199	4.81672e-21	3.527e-20	-0.13837	-0.13837	dSPN
RPTOR	2200	4.87893e-21	3.57093e-20	-0.214227	-0.214227	dSPN
PREX2	2201	4.92502e-21	3.60303e-20	0.171395	0.171395	dSPN
PHLPP2	2203	5.23604e-21	3.82708e-20	-0.184202	-0.184202	dSPN
CABIN1	2204	5.23919e-21	3.82765e-20	-0.193498	-0.193498	dSPN
SEC63	2206	5.41919e-21	3.95556e-20	-0.154252	-0.154252	dSPN
KLF12	2207	5.54942e-21	4.04879e-20	0.131174	0.131174	dSPN
SPEF2	2208	5.73687e-21	4.18365e-20	-0.196663	-0.196663	dSPN
SLC1A1	2209	5.79185e-21	4.22184e-20	-0.190453	-0.190453	dSPN
ME2	2210	5.81152e-21	4.23426e-20	-0.181123	-0.181123	dSPN
ZNF727	2211	5.81954e-21	4.23819e-20	-0.102895	-0.102895	dSPN
FLOT1	2212	5.8394e-21	4.25072e-20	-0.107726	-0.107726	dSPN
PTPRJ	2214	5.9456e-21	4.32232e-20	-0.194435	-0.194435	dSPN
MARK1	2216	6.13498e-21	4.45783e-20	-0.223352	-0.223352	dSPN
RABL2B	2217	6.22649e-21	4.52228e-20	-0.126524	-0.126524	dSPN
ECHDC1	2218	6.30857e-21	4.57983e-20	-0.159687	-0.159687	dSPN
CHCHD3	2219	6.37431e-21	4.62546e-20	-0.231532	-0.231532	dSPN
FBXL5	2220	6.63277e-21	4.81085e-20	-0.186549	-0.186549	dSPN
TEX9	2223	7.1476e-21	5.17727e-20	-0.151284	-0.151284	dSPN
VWA5B2	2224	7.21486e-21	5.22364e-20	-0.103795	-0.103795	dSPN
VPS9D1	2225	7.24293e-21	5.2416e-20	-0.151008	-0.151008	dSPN
COPB2	2226	7.33606e-21	5.30661e-20	-0.114954	-0.114954	dSPN
EIF4H	2227	7.50312e-21	5.42502e-20	-0.109108	-0.109108	dSPN
DNASE1	2229	7.72188e-21	5.57818e-20	-0.155057	-0.155057	dSPN
SGCD	2230	7.82741e-21	5.65028e-20	-0.287249	-0.287249	dSPN
TAZ	2231	7.8287e-21	5.65028e-20	-0.113612	-0.113612	dSPN
ZNF714	2232	8.34505e-21	6.02025e-20	-0.134837	-0.134837	dSPN
TFB1M	2234	8.47081e-21	6.1055e-20	-0.126239	-0.126239	dSPN
TM9SF3	2235	9.06278e-21	6.52926e-20	-0.1624	-0.1624	dSPN
SELENOO	2236	9.19256e-21	6.6198e-20	-0.191748	-0.191748	dSPN
PRKN	2237	9.40334e-21	6.76856e-20	-0.257568	-0.257568	dSPN
FBXO33	2238	9.71749e-21	6.99156e-20	-0.194961	-0.194961	dSPN
ZNHIT6	2241	1.01183e-20	7.27016e-20	-0.159496	-0.159496	dSPN
DDX50	2242	1.01328e-20	7.27738e-20	-0.144735	-0.144735	dSPN
GCNT1	2243	1.08816e-20	7.81163e-20	-0.131045	-0.131045	dSPN
INTS12	2244	1.0996e-20	7.8903e-20	-0.128406	-0.128406	dSPN
BAALC	2247	1.15322e-20	8.264e-20	-0.113408	-0.113408	dSPN
ZEB2	2249	1.17351e-20	8.40188e-20	0.121703	0.121703	dSPN
MAP3K3	2250	1.17653e-20	8.41979e-20	-0.180207	-0.180207	dSPN
UQCRB	2251	1.18176e-20	8.45341e-20	-0.112043	-0.112043	dSPN
RSRC2	2252	1.20944e-20	8.64763e-20	-0.119063	-0.119063	dSPN
ATG12	2253	1.22064e-20	8.72378e-20	-0.132847	-0.132847	dSPN
LHPP	2256	1.28931e-20	9.20233e-20	-0.176465	-0.176465	dSPN
RAB3GAP1	2257	1.29259e-20	9.22166e-20	-0.219995	-0.219995	dSPN
ARMC10	2258	1.29905e-20	9.26361e-20	-0.103333	-0.103333	dSPN
ATAD5	2259	1.30184e-20	9.27943e-20	-0.102128	-0.102128	dSPN
DESI2	2260	1.4078e-20	1.00303e-19	-0.18745	-0.18745	dSPN
NUP107	2261	1.41762e-20	1.00957e-19	-0.139161	-0.139161	dSPN
PTGES3	2262	1.43251e-20	1.01973e-19	0.203534	0.203534	dSPN
FAM185A	2264	1.49948e-20	1.06646e-19	-0.189047	-0.189047	dSPN
EMSY	2265	1.52669e-20	1.08533e-19	-0.175304	-0.175304	dSPN
RYK	2266	1.56606e-20	1.11283e-19	-0.184574	-0.184574	dSPN
CCDC130	2267	1.6167e-20	1.14831e-19	-0.116788	-0.116788	dSPN
NCBP3	2268	1.64371e-20	1.16698e-19	-0.139495	-0.139495	dSPN
BASP1	2269	1.64803e-20	1.16953e-19	0.212355	0.212355	dSPN
ZNF507	2272	1.87653e-20	1.32993e-19	-0.165924	-0.165924	dSPN
ADARB2	2273	1.88918e-20	1.3383e-19	0.120949	0.120949	dSPN
NDUFV1	2277	2.07836e-20	1.46973e-19	-0.126336	-0.126336	dSPN
RPL31	2278	2.09188e-20	1.47864e-19	-0.130524	-0.130524	dSPN
CDS1	2279	2.10463e-20	1.487e-19	-0.169324	-0.169324	dSPN
MTHFD1L	2281	2.24471e-20	1.58458e-19	-0.196653	-0.196653	dSPN
CUL5	2282	2.24944e-20	1.58722e-19	-0.198161	-0.198161	dSPN
PRKRA	2283	2.31262e-20	1.63109e-19	-0.134282	-0.134282	dSPN
BMP6	2284	2.36134e-20	1.66472e-19	-0.18302	-0.18302	dSPN
TGS1	2286	2.6934e-20	1.89716e-19	-0.129582	-0.129582	dSPN
FSIP1	2289	2.81857e-20	1.98273e-19	-0.166155	-0.166155	dSPN
CACNA1A	2292	2.8905e-20	2.03067e-19	-0.23834	-0.23834	dSPN
ATP1B1	2293	2.89294e-20	2.03149e-19	-0.20245	-0.20245	dSPN
SUN2	2295	2.97879e-20	2.08995e-19	0.169976	0.169976	dSPN
NCAPD3	2297	3.33262e-20	2.33617e-19	-0.116421	-0.116421	dSPN
CALB1	2298	3.45566e-20	2.42137e-19	-0.182719	-0.182719	dSPN
SOCS6	2299	3.56382e-20	2.49607e-19	-0.134749	-0.134749	dSPN
MAP1A	2300	3.63063e-20	2.54175e-19	-0.165239	-0.165239	dSPN
ZNF638	2303	3.7206e-20	2.60135e-19	-0.241502	-0.241502	dSPN
RIPOR1	2304	3.75442e-20	2.62386e-19	-0.160372	-0.160372	dSPN
COX7A2L	2305	3.78985e-20	2.64747e-19	-0.199693	-0.199693	dSPN
SNX31	2306	3.85569e-20	2.69229e-19	0.189847	0.189847	dSPN
COMMD10	2309	4.03093e-20	2.811e-19	-0.202697	-0.202697	dSPN
SYNDIG1L	2310	4.0773e-20	2.84211e-19	-0.217945	-0.217945	dSPN
MYRF	2311	4.11314e-20	2.86585e-19	0.111288	0.111288	dSPN
CAMKV	2312	4.17093e-20	2.90485e-19	0.228308	0.228308	dSPN
CHST11	2313	4.19405e-20	2.9197e-19	-0.248595	-0.248595	dSPN
SLK	2314	4.20427e-20	2.92554e-19	-0.183963	-0.183963	dSPN
COQ9	2316	4.37061e-20	3.03867e-19	-0.109186	-0.109186	dSPN
RPS6KA3	2318	4.55063e-20	3.1611e-19	-0.228306	-0.228306	dSPN
TBC1D14	2319	4.58744e-20	3.18529e-19	-0.159903	-0.159903	dSPN
ATM	2320	4.59921e-20	3.19209e-19	-0.204944	-0.204944	dSPN
SCARB1	2323	4.92273e-20	3.41221e-19	-0.25817	-0.25817	dSPN
RNF149	2324	4.93186e-20	3.41708e-19	-0.153064	-0.153064	dSPN
VPS41	2325	5.04905e-20	3.49677e-19	-0.198575	-0.198575	dSPN
CDKL5	2329	5.54543e-20	3.83394e-19	-0.242008	-0.242008	dSPN
AKAP10	2330	5.61534e-20	3.88061e-19	-0.171703	-0.171703	dSPN
MTDH	2331	5.62847e-20	3.88801e-19	-0.202417	-0.202417	dSPN
ANO5	2332	5.69501e-20	3.9323e-19	-0.201282	-0.201282	dSPN
INPP5D	2333	5.76955e-20	3.98206e-19	-0.113691	-0.113691	dSPN
PITRM1	2334	5.80534e-20	4.00428e-19	-0.104952	-0.104952	dSPN
STX6	2335	5.80673e-20	4.00428e-19	-0.137425	-0.137425	dSPN
HRH3	2337	6.1435e-20	4.23289e-19	0.203648	0.203648	dSPN
CPLX1	2338	6.3825e-20	4.39568e-19	-0.188626	-0.188626	dSPN
BAIAP2	2339	6.55316e-20	4.51129e-19	0.257233	0.257233	dSPN
DNAJB14	2340	6.79536e-20	4.67602e-19	-0.195686	-0.195686	dSPN
OSBPL9	2341	6.84277e-20	4.70663e-19	-0.193121	-0.193121	dSPN
LCLAT1	2342	6.8915e-20	4.73813e-19	-0.170285	-0.170285	dSPN
EFCAB6	2346	7.06137e-20	4.84664e-19	-0.170098	-0.170098	dSPN
PTPRR	2347	7.37658e-20	5.06083e-19	-0.238864	-0.238864	dSPN
LRGUK	2348	7.41083e-20	5.08217e-19	-0.160581	-0.160581	dSPN
SLC25A12	2349	7.47513e-20	5.12408e-19	-0.230657	-0.230657	dSPN
NCAM1	2350	7.62133e-20	5.22207e-19	-0.231901	-0.231901	dSPN
CHCHD6	2352	7.81568e-20	5.35068e-19	-0.177362	-0.177362	dSPN
RABGAP1	2353	7.92535e-20	5.42346e-19	-0.223745	-0.223745	dSPN
VCP	2354	8.02114e-20	5.48668e-19	-0.120554	-0.120554	dSPN
FAM78B	2355	8.29456e-20	5.67129e-19	-0.183561	-0.183561	dSPN
LPGAT1	2356	8.45035e-20	5.77536e-19	-0.211086	-0.211086	dSPN
CYP4V2	2357	8.66867e-20	5.92206e-19	-0.117576	-0.117576	dSPN
B9D1	2360	8.95729e-20	6.11145e-19	-0.150553	-0.150553	dSPN
PCMTD2	2366	9.27243e-20	6.31042e-19	-0.167875	-0.167875	dSPN
NUCKS1	2368	9.8637e-20	6.70715e-19	-0.193865	-0.193865	dSPN
SLF2	2370	1.03779e-19	7.05085e-19	-0.168593	-0.168593	dSPN
RB1	2371	1.06666e-19	7.24112e-19	-0.192574	-0.192574	dSPN
TCF4	2372	1.0667e-19	7.24112e-19	0.124019	0.124019	dSPN
TBC1D5	2373	1.09197e-19	7.40954e-19	-0.244545	-0.244545	dSPN
IFT20	2377	1.22403e-19	8.29165e-19	-0.118748	-0.118748	dSPN
ZNF521	2379	1.28055e-19	8.66728e-19	0.154342	0.154342	dSPN
IGF1R	2380	1.3091e-19	8.85679e-19	0.245556	0.245556	dSPN
BRAF	2381	1.31798e-19	8.91311e-19	-0.237843	-0.237843	dSPN
PRPF39	2382	1.33172e-19	9.00226e-19	-0.163614	-0.163614	dSPN
RBM39	2384	1.35342e-19	9.14126e-19	-0.217589	-0.217589	dSPN
POLR3B	2385	1.37264e-19	9.26721e-19	-0.154595	-0.154595	dSPN
IWS1	2387	1.46192e-19	9.86171e-19	-0.169755	-0.169755	dSPN
TRIM4	2390	1.55772e-19	1.04947e-18	-0.114508	-0.114508	dSPN
RBM17	2391	1.56872e-19	1.05644e-18	-0.138924	-0.138924	dSPN
TIAM1	2392	1.61415e-19	1.08658e-18	0.245628	0.245628	dSPN
ZNF33A	2393	1.62442e-19	1.09304e-18	-0.17588	-0.17588	dSPN
VPS4B	2396	1.72344e-19	1.15821e-18	-0.131029	-0.131029	dSPN
CCNT2	2397	1.74359e-19	1.17127e-18	-0.158704	-0.158704	dSPN
SDF4	2399	1.84687e-19	1.23961e-18	-0.120866	-0.120866	dSPN
CCDC32	2400	1.85909e-19	1.24729e-18	-0.121191	-0.121191	dSPN
TAPBP	2401	1.89629e-19	1.27173e-18	0.155663	0.155663	dSPN
ZNF569	2402	1.90208e-19	1.27508e-18	-0.10675	-0.10675	dSPN
DGLUCY	2404	1.9311e-19	1.29345e-18	-0.191477	-0.191477	dSPN
PPP3CC	2405	1.93823e-19	1.29769e-18	-0.167965	-0.167965	dSPN
PTPN2	2407	2.0187e-19	1.35044e-18	-0.180767	-0.180767	dSPN
SUMF2	2408	2.03654e-19	1.36181e-18	-0.104095	-0.104095	dSPN
BRIP1	2409	2.08072e-19	1.39077e-18	-0.111909	-0.111909	dSPN
GTF2H1	2411	2.16224e-19	1.44406e-18	-0.129712	-0.129712	dSPN
PEX1	2413	2.24556e-19	1.49847e-18	-0.13968	-0.13968	dSPN
LONP2	2414	2.25937e-19	1.50706e-18	-0.219306	-0.219306	dSPN
CAMTA1	2415	2.33639e-19	1.55779e-18	-0.22684	-0.22684	dSPN
UBN1	2417	2.40552e-19	1.60255e-18	-0.101018	-0.101018	dSPN
GPLD1	2418	2.42336e-19	1.61377e-18	-0.141035	-0.141035	dSPN
JMJD1C	2419	2.45279e-19	1.63269e-18	-0.232582	-0.232582	dSPN
UBA2	2421	2.47824e-19	1.64827e-18	-0.164852	-0.164852	dSPN
RBM41	2423	2.58146e-19	1.7155e-18	-0.150467	-0.150467	dSPN
GRID2	2425	2.70869e-19	1.79857e-18	-0.258707	-0.258707	dSPN
ELOVL7	2427	2.93679e-19	1.94842e-18	-0.125196	-0.125196	dSPN
SF3B1	2428	2.98352e-19	1.97861e-18	-0.162799	-0.162799	dSPN
GSDMB	2429	2.99118e-19	1.98288e-18	-0.118005	-0.118005	dSPN
AC079447.1	2430	3.01994e-19	2.00111e-18	-0.215908	-0.215908	dSPN
SEZ6	2431	3.05215e-19	2.02163e-18	-0.181218	-0.181218	dSPN
SMARCAL1	2432	3.12498e-19	2.06902e-18	-0.117158	-0.117158	dSPN
KIAA0100	2433	3.13874e-19	2.07727e-18	-0.113794	-0.113794	dSPN
ANKRD49	2434	3.19886e-19	2.11619e-18	-0.109568	-0.109568	dSPN
TLE1	2435	3.23097e-19	2.13655e-18	-0.186414	-0.186414	dSPN
RSAD2	2437	3.38882e-19	2.2391e-18	-0.164968	-0.164968	dSPN
THEM4	2438	3.43621e-19	2.26948e-18	-0.118714	-0.118714	dSPN
SEMA3C	2440	3.5589e-19	2.34858e-18	-0.105443	-0.105443	dSPN
PAK3	2442	3.60869e-19	2.37949e-18	-0.239	-0.239	dSPN
ZNF529	2443	3.79078e-19	2.49853e-18	-0.156157	-0.156157	dSPN
SESTD1	2444	3.81648e-19	2.51444e-18	-0.180641	-0.180641	dSPN
SMURF1	2445	3.82135e-19	2.51662e-18	-0.191933	-0.191933	dSPN
TRMT13	2447	3.85675e-19	2.53786e-18	-0.105043	-0.105043	dSPN
MCM3AP	2448	3.91299e-19	2.57381e-18	-0.127618	-0.127618	dSPN
ITSN2	2450	4.18862e-19	2.75286e-18	-0.210692	-0.210692	dSPN
BSN	2452	4.22337e-19	2.77344e-18	-0.200419	-0.200419	dSPN
SIPA1L1	2453	4.33816e-19	2.84766e-18	-0.228939	-0.228939	dSPN
ITSN1	2455	4.44499e-19	2.91541e-18	-0.217373	-0.217373	dSPN
BCR	2456	4.58231e-19	3.00425e-18	-0.213772	-0.213772	dSPN
SLC41A2	2459	4.66083e-19	3.052e-18	-0.194336	-0.194336	dSPN
TTC8	2460	4.69821e-19	3.07523e-18	-0.180487	-0.180487	dSPN
GNG3	2461	5.01714e-19	3.28265e-18	0.103207	0.103207	dSPN
ULK2	2462	5.18229e-19	3.38933e-18	-0.177016	-0.177016	dSPN
PTOV1	2463	5.20284e-19	3.40139e-18	0.166294	0.166294	dSPN
RNF114	2465	5.48914e-19	3.58565e-18	-0.133818	-0.133818	dSPN
FAM49B	2469	5.68486e-19	3.70748e-18	-0.234728	-0.234728	dSPN
AC105052.1	2470	5.69537e-19	3.71283e-18	0.127331	0.127331	dSPN
CXXC4	2471	5.74708e-19	3.74502e-18	0.122109	0.122109	dSPN
GTDC1	2473	6.00529e-19	3.91012e-18	-0.185831	-0.185831	dSPN
CNST	2476	6.24535e-19	4.06122e-18	-0.188077	-0.188077	dSPN
[truncated: 18,470 more rows]
