# Supplementary material for: Uncovering the ferroptosis related mechanism of laduviglusib in the cell-type-specific targets of the striatum in Huntington’s disease
Source: BMC Genomics. 2024 Jun 25;25:633. doi: 10.1186/s12864-024-10534-5 (PMC11197352; doi:10.1186/s12864-024-10534-5)
Supplement: Supplementary file 3 — Supplementary Material 3 [file 12864_2024_10534_MOESM3_ESM.xlsx]

## Sheet: Target Genes for Laduviglusib
Supplemental Table S2. Target Genes for Laduviglusib
CCR6
CNR1
PTGS2
GSK3B
ALPL
FAAH
DPP4
PTGS1
NR1I2
DPP9
CDC25C
DUSP3
ADORA1
DPP8
GPR35
HDAC2
CXCR4
GPBAR1
GRIA2
GSK3A
NFE2L2
NT5E
PSMB1
PSMB2
NFKB1
CTSL
NOS2
CDC25B
ADORA2B
PTPN1
NR1H4
GSTP1
SCN3A
XDH
HDAC9
DPP7
HDAC7
MCHR1
ICMT
CTSD
NOS3
KLF5
PRCP
IDO1
CDK9
PTPN11
APEX1
CSNK2A2
P2RX4
SLC6A4
HRH4
APLNR
FASN
HDAC4
KDM5A
DYRK1A
SLC2A1
CHRM5
PDE11A
SLC6A2
ADAM10
SLC1A3
PDE4D
GLS
ITGB1
PDE4B
PDE4A
GRM5
AR
HSD11B1
NTRK3
CLK1
LDHA
TERT
CDK1
TOP1
HDAC5
THRA
NNMT
HTR7
NLK
SLC1A1
CREBBP
CHUK
CDK4
MC4R
GLRA1
SLC6A5
ITGB3
PDE5A
AURKB
PLAT
HDAC8
TDP2
NOX1
ADRB1
QRFPR
TMPRSS6
HDAC11
HSD17B10
GLO1
ABCG2
BCAT2
MAPK10
HTR2C
TYMS
SCD
ALOX12
BRD2
KCNA5
C5AR1
KLKB1
CPT1B
PTGES
CHEK1
FNTA
TYK2
EGLN1
RORC
KCNH2
PNMT
NR3C2
BACE1
ABCC1
KDM1A
KLK7
PTGER1
HIF1A
ATG4B
DHFR
CACNA1H
HDAC10
TNIK
GPR6
SLC9A1
HDAC6
ABCB1
IL23R
DOT1L
ENPP2
CTSS
PDE2A
NOS1
IDH1
ELANE
FPR2
FFAR4
CETP
CDK7
PSMB9
HDAC3
ACACB
CXCR6
F11
DCUN1D1
MME
ENPP1
STAT1
BACE2
ATAD2
CA5A
CSNK1D
PHF8
IRAK1
CDK2
PDE3B
PPARD
AVPR1B
CARM1
FGR
TBXA2R
DRD1
FPR1
RORB
SLC6A9
PIK3CG
CCNE1
GPR55
STK3
PRKDC
F13A1
CSNK1E
MCL1
CCNB3
CCNB1
CCNB2
SLC29A1
ADORA3
CDK6
CCKBR
MAPK1
MAOA
BLM
PYGL
PYGM
GCK
PSEN2
QPCTL
HCRTR2
HCRTR1
ADAMTS5
TACR3
ERBB2
PIK3CD
PRKACA
AKT1
CCNA2
CALCRL
TTK
IL2
PTAFR
TOP2A
ALOX5
TRPV1
TNKS2
ITGAV
MMP9
MMP1
MMP2
SLC2A3
CFD
ADRBK1
AVPR2
AVPR1A
EPHX2
MDM2
GPR119
TAAR1
TRPM8
VDR
MAPKAPK2
AGTR1
PDE3A
NTRK1
ITK
QPCT
FKBP1A
MAP3K8
CYP26A1
CPT1A
PDE4C
CYP19A1
MKNK2
BAD
MAPK11
WEE1
LIMK2
NAMPT
FLT1
PPIA
MAOB
GRM4
STK17B
BDKRB1
RPS6KB1
GRPR
F2
ACHE
CCNH
PSENEN
NCSTN
APH1A
PSEN1
APH1B
CCNT1
SERPINA1
ACADM
ACE
ACE2
ADAM17
ADAM33
ADH1B
ADH5
AKR1C2
AKR1C3
AKT2
ALB
ALDH2
ALDOA
AKR1B1
AMY2A
ANG
NPR3
ANXA5
APAF1
ARG1
ARG2
ARSA
ADAMTS4
B3GAT1
BAG1
BMP7
BST1
BTK
CRAT
CA1
CA2
CASP1
CASP3
CASP7
CTSB
CTSG
CTSK
CTSV
CBR1
CCL5
CD1A
CD209
CDK5R1
CDC42
CDA
CFB
CLPP
CMA1
CYP2C8
CYP2C9
CSK
CTNNA1
DAPK1
DCK
HSD17B11
SORD
DPEP1
DUT
EGFR
PROCR
EPHA2
EPHB4
ERBB4
LSS
ESR1
CES1
F10
F7
FABP4
FABP5
FABP6
FABP7
FABP3
PTK2
FCAR
FGFR1
FGG
FKBP1B
FKBP3
FOLH1
FDPS
GPI
GALE
NR3C1
GBA
SHMT1
GMPR
GRB2
GSTM1
GSTM2
GSTO1
GSTT2B
HCK
ALAD
HINT1
HMGCR
HMOX1
HSP90AA1
HK1
ICAM2
IMPDH1
IMPDH2
IMPA1
INSR
ISG20
ITGAL
JAK2
JAK3
CCBL1
CSNK1G2
KIF11
KIT
PRKCQ
PKLR
SYK
DTYMK
LCK
LGALS2
LGALS3
LTA4H
SELE
SELP
ME2
MIF
MAPK8
MAPK12
MMP12
MMP13
MMP16
MMP3
MMP7
MMP8
MAP2K1
NME1-NME2
LCN2
CCL24
NQO1
NR1H2
NR1H3
NR1I3
SULT2B1
ATOX1
TRDMT1
PLA2G10
PAPSS1
TRAPPC3
GSTZ1
SEC14L2
OAT
ADH1C
GSR
OTC
HPRT1
ABL1
AK1
C1R
IGF1
SOD2
TK1
AMY1B
REG1A
HPN
EIF4E
LDHB
GP1BA
PSAP
HEXB
APRT
IGF1R
HSPA1B
HSP90AB1
GSTA1
MET
PARP1
RAP2A
RNASE2
THRB
HSPA8
PIM1
ESRRA
MTHFD1
HSD17B1
PLA2G2A
NQO2
ABO
BPI
AMD1
GM2A
ARF4
SRM
SDS
FGFR2
FECH
WARS
ITPKA
ACAT1
IVD
ADORA2A
CRABP2
BLVRB
RNASE4
SPR
CBSL
PCK1
PPP1CC
GNPDA1
TTPA
FHIT
HNMT
RAB9A
PPP5C
PLK1
PMS2
YARS
ADK
RHOA
RND3
LYZ
ESRRG
TNNC1
CSNK2A1
PIK3R1
XIAP
PADI4
PAK6
PDK2
PDPK1
PAH
PCMT1
PGF
PNP
ACPP
PPARA
PPARG
PGR
GART
ATIC
DHODH
PITPNA
TAP1
AKR1C1
SULT2A1
BCL2L1
ARHGAP1
MTAP
CHIT1
NNT
DDX39B
HNF4G
EEA1
RHEB
UAP1
MAPK14
GSTA3
HAGH
HADH
DCXR
ERI1
KAT2B
GCDH
BHMT
RFK
DCPS
BIRC7
PPCDC
NMNAT3
UCK2
CLEC4M
PLEKHA4
NMNAT1
TREM1
NT5M
GLTP
GMPR2
CTSF
PCTP
MAN1B1
ARL5A
CRYZ
RAB5A
RAC1
RAN
RARA
RARB
RARG
HRAS
RAB11A
REN
RBP4
RORA
RXRA
RXRB
S100A9
AHCY
SETD7
SHBG
AGXT
SRC
ST14
SULT1A1
SULT1E1
TGFB2
TGFBR1
TGFBR2
TGM2
TGM3
TEK
TPH1
TPI1
TTR
TYMP
PLAU
KDR
GC
WAS
AZGP1
ZAP70
METAP2
METAP1
KMT5A
SIRT5
AURKA
TPSB2

## Sheet: PharmMapper
Target Genes for Laduviglusib according to PharmMapper
SERPINA1
ACADM
ACE
ACE2
ADAM17
ADAM33
ADH1B
ADH5
AKR1C2
AKR1C3
AKT1
AKT2
ALB
ALDH2
ALDOA
AKR1B1
AMY2A
AR
ANG
NPR3
ANXA5
MAOA
MAOB
APAF1
ARG1
ARG2
ARSA
ADAMTS4
B3GAT1
BACE1
BAG1
BMP7
BST1
BTK
CRAT
CA1
CA2
CASP1
CASP3
CASP7
CTSB
CTSD
CTSG
CTSK
CTSV
CTSS
CBR1
CCL5
CCNA2
CCNT1
CD1A
CD209
CDK5R1
CDC42
CDA
CDK6
CFB
CFD
CHEK1
CLK1
CLPP
CMA1
CYP2C8
CYP2C9
CSK
CTNNA1
DAPK1
DCK
HSD17B11
HSD11B1
SORD
DPEP1
DPP4
DUT
DHFR
EGFR
ELANE
PROCR
EPHA2
EPHB4
ERBB4
LSS
ESR1
CES1
F10
F11
F7
FABP4
FABP5
FABP6
FABP7
FABP3
PTK2
FCAR
FGFR1
FGG
FKBP1A
FKBP1B
FKBP3
FNTA
FOLH1
FDPS
GPI
GALE
NR3C1
GBA
SHMT1
GMPR
GRB2
GSK3B
GSTM1
GSTM2
GSTO1
GSTP1
GSTT2B
HCK
ALAD
HINT1
HMGCR
HMOX1
HSP90AA1
HK1
GCK
EPHX2
ICAM2
IL2
IMPDH1
IMPDH2
IMPA1
INSR
ISG20
ITGAL
JAK2
JAK3
CCBL1
CSNK1G2
KIF11
KIT
PRKCQ
PKLR
SYK
DTYMK
LCK
LGALS2
LGALS3
GLO1
LTA4H
SELE
SELP
ME2
NR3C2
MDM2
MIF
MAPK1
MAPK8
MAPK10
MAPK12
MMP12
MMP13
MMP16
MMP2
MMP3
MMP7
MMP8
MMP9
MAP2K1
NME1-NME2
MME
LCN2
CCL24
NOS2
NOS3
NQO1
NR1H2
NR1H3
NR1H4
NR1I2
NR1I3
SULT2B1
ATOX1
TRDMT1
BCAT2
PLA2G10
PAPSS1
TRAPPC3
GSTZ1
SEC14L2
OAT
ADH1C
GSR
OTC
HPRT1
ABL1
AK1
C1R
IGF1
MMP1
SOD2
TK1
AMY1B
AMY1B
REG1A
HPN
EIF4E
PYGL
LDHB
GP1BA
PSAP
HEXB
HEXB
CTSL
APRT
IGF1R
HSPA1B
HSP90AB1
GSTA1
MET
PARP1
RAP2A
RNASE2
THRA
THRB
HSPA8
PIM1
ESRRA
CYP19A1
MTHFD1
HSD17B1
PLA2G2A
NQO2
ABO
BPI
AMD1
GM2A
ARF4
SRM
SDS
FGFR2
FECH
WARS
ITPKA
ACAT1
CDK2
IVD
ADORA2A
CRABP2
BLVRB
RNASE4
SPR
CBSL
PCK1
PPP1CC
THRB
GNPDA1
MAPKAPK2
TTPA
FHIT
HNMT
CDK7
RAB9A
PPP5C
PLK1
PMS2
YARS
ADK
RHOA
RND3
LYZ
ESRRG
PPIA
TNNC1
CSNK2A1
ADAM17
PIK3R1
XIAP
PADI4
PAK6
PDE3B
PDE4B
PDE4D
PDE5A
PDK2
PDPK1
PAH
PCMT1
PIK3CG
PGF
PNMT
PNP
ACPP
PPARA
PPARG
PGR
PTPN1
PTPN11
GART
ATIC
DHODH
PITPNA
PPARD
TAP1
AKR1C1
SULT2A1
BCL2L1
ARHGAP1
ITK
MTAP
CHIT1
NNT
DDX39B
HNF4G
EEA1
RHEB
UAP1
MAPK14
GSTA3
HAGH
HADH
DCXR
ERI1
DOT1L
KAT2B
GCDH
BHMT
RFK
DCPS
BIRC7
PPCDC
NMNAT3
HDAC8
UCK2
CLEC4M
PLEKHA4
NMNAT1
TREM1
NT5M
ABO
GLTP
GMPR2
CTSF
PCTP
MAN1B1
ARL5A
CRYZ
QPCT
RAB5A
RAC1
RAN
RARA
RARB
RARG
HRAS
RAB11A
REN
RBP4
RORA
RXRA
RXRB
S100A9
AHCY
SETD7
SHBG
AGXT
SRC
ST14
SULT1A1
SULT1E1
STAT1
TGFB2
TGFBR1
TGFBR2
TGM2
TGM3
F2
TEK
PLAT
TPH1
TPI1
TTR
TYMP
TYMS
PLAU
VDR
KDR
GC
WAS
AZGP1
ZAP70
METAP2
METAP1
KMT5A
SIRT5
AURKA
TPSB2

## Sheet: SEA
Target Genes for Laduviglusib according to SEA
CCR6
CNR1
CCR6

## Sheet: SuperPred
Target Genes for Laduviglusib according to SuperPred
PTGS2
GSK3B
ALPL
FAAH
DPP4
PTGS1
NR1I2
DPP9
CDC25C
DUSP3
ADORA1
DPP8
GPR35
HDAC2
CXCR4
GPBAR1
GRIA2
GSK3A
NFE2L2
NT5E
PSMB1
PSMB2
NFKB1
CTSL
NOS2
CNR1
CDC25B
ADORA2B
PTPN1
NR1H4
GSTP1
SCN3A
XDH
HDAC9
DPP7
HDAC7
MCHR1
ICMT
CTSD
NOS3
KLF5
PRCP
IDO1
CDK9
PTPN11
APEX1
CSNK2A2
P2RX4
SLC6A4
HRH4
APLNR
FASN
HDAC4
KDM5A
DYRK1A
SLC2A1
CHRM5
PDE11A
SLC6A2
ADAM10
SLC1A3
PDE4D
GLS
ITGB1
PDE4B
PDE4A
ITGB1
GRM5
AR
HSD11B1
NTRK3
CLK1
LDHA
TERT
CDK1
TOP1
HDAC5
THRA
NNMT
HTR7
NLK
SLC1A1
CREBBP
CHUK
CDK4
MC4R
GLRA1
SLC6A5
ITGB3
PDE5A
AURKB
PLAT
HDAC8
TDP2
NOX1
ADRB1
QRFPR
TMPRSS6
HDAC11
HSD17B10
GLO1
ABCG2
BCAT2
MAPK10
HTR2C
TYMS
SCD
ALOX12
BRD2
KCNA5
C5AR1
KLKB1
CPT1B
PTGES
CHEK1
FNTA
TYK2
EGLN1
RORC
KCNH2
PNMT
NR3C2
BACE1
ABCC1
KDM1A
KLK7
PTGER1
HIF1A
ATG4B
DHFR
CACNA1H
HDAC10
TNIK
GPR6
SLC9A1
HDAC6
ABCB1
IL23R
DOT1L
ENPP2
CDK1
CTSS
PDE2A
NOS1
IDH1
ELANE
FPR2
FFAR4
CETP
CDK7
PSMB9
HDAC3
ACACB
CXCR6
F11
DCUN1D1
MME
ENPP1
STAT1
BACE2
ATAD2
CA5A
CSNK1D
PHF8
IRAK1
CDK2
PDE3B
PPARD
AVPR1B
CARM1
FGR
TBXA2R
DRD1
FPR1
RORB
SLC6A9
PIK3CG
CCNE1
GPR55
STK3
PRKDC
F13A1
CSNK1E
MCL1

## Sheet: SwissTargetPrediction
Target Genes for Laduviglusib according to SwissTargetPrediction
CCNB3
CDK1
CCNB1
CCNB2
GSK3B
GSK3A
BACE1
SLC29A1
ADORA3
PTGES
CDK6
CCKBR
MAPK1
MAOA
HIF1A
CHEK1
BLM
PYGL
PYGM
GCK
PSEN2
PSENEN
NCSTN
APH1A
PSEN1
APH1B
QPCTL
HCRTR2
HCRTR1
ADAMTS5
CTSS
CSNK1D
PTPN1
TACR3
CDK9
ERBB2
PIK3CD
PRKACA
AKT1
CCNA2
FPR1
CALCRL
TTK
IL2
IDH1
PTAFR
TOP2A
ALOX5
TRPV1
TNKS2
ITGAV
AURKB
SLC2A1
MMP9
MMP1
MMP2
SLC2A3
CFD
GRK2
AVPR2
AVPR1A
CCNE1
EPHX2
MDM2
GPR119
TAAR1
TRPM8
VDR
NR3C2
MAPKAPK2
AGTR1
PDE3A
NTRK1
PDE3B
FPR2
CNR1
ITK
QPCT
FKBP1A
MAP3K8
CYP26A1
CPT1A
PDE4A
PDE4B
PDE4D
PDE4C
CYP19A1
MKNK2
NOS2
TERT
BAD
MAPK11
WEE1
LIMK2
NAMPT
PDE5A
FLT1
PPIA
MAOB
GRM4
STK17B
BDKRB1
RPS6KB1
IDO1
GRPR
F2
CDK7
ACHE
CCNT1
CDK2
ITGB3
CDK2
CCNH
