# Supplementary material for: Uncovering the ferroptosis related mechanism of laduviglusib in the cell-type-specific targets of the striatum in Huntington’s disease
Source: BMC Genomics. 2024 Jun 25;25:633. doi: 10.1186/s12864-024-10534-5 (PMC11197352; doi:10.1186/s12864-024-10534-5)
Supplement: Supplementary file 4 — Supplementary Material 4 [file 12864_2024_10534_MOESM4_ESM.xlsx]

## Sheet: Sheet1
Supplemental Table S3. Laduviglusib targets for HD by cell types.
cell type	microglia	astrocyte	Ciliated_Ependymal	dSPN	Endothelial	FOXP2_OLFM3_Neuron	iSPN	Microglia	Mural	Oligodendrocyte	OPC	Pvalb_Th_IN	Sst_Npy_IN
Num. of targets	17	75	63	90	40	98	116	31	22	25	28	42	28
Laduviglusib targets	PPARD PTEN PIK3CA HSPA5 IGF1R PPARG RUNX2 GFAP MAPK14 RAF1 PKM CFLAR SPP1 TRPM2 NFKBIA JUN GSK3B	DPP8 GRIA2 NFE2L2 NT5E HDAC9 HDAC4 SLC1A3 PDE4D ITGB1 PDE4B AR NTRK3 HDAC5 CREBBP HDAC8 MAPK10 SCD NR3C2 ABCC1 HIF1A DHFR ENPP2 DCUN1D1 BACE2 RORB SLC6A9 STK3 MAOA ITGAV MAPKAPK2 PDE3A CPT1A MAOB STK17B ACADM DAPK1 EGFR ERBB4 FABP5 FGFR1 GMPR HINT1 HSP90AA1 INSR ME2 MAPK8 OAT ABL1 LDHB IGF1R HSPA1B HSP90AB1 THRB SDS FGFR2 WARS TTPA FHIT YARS ADK ESRRG PIK3R1 BCL2L1 ARHGAP1 NNT HNF4G EEA1 KAT2B PP…	GSK3B NFE2L2 SCN3A HDAC7 HDAC4 SLC1A3 PDE4B GRM5 HDAC5 SLC1A1 PDE5A BCAT2 MAPK10 HTR2C KLKB1 EGLN1 ABCC1 ATG4B DHFR TNIK DOT1L ACACB BACE2 CSNK1D PPARD SLC6A9 MAPKAPK2 MKNK2 NAMPT ADAM17 AKT2 CBR1 EGFR PROCR LSS ESR1 PTK2 FGFR1 GPI HSP90AA1 CSNK1G2 MMP16 NR1H3 TRDMT1 PSAP HSPA1B HSP90AB1 YARS ADK ESRRG PDPK1 PPARA PITPNA BCL2L1 ARHGAP1 HNF4G HAGH PPCDC NT5M RARB RARG RAB11A RXRA	CNR1 GSK3B FAAH GRIA2 NFE2L2 NFKB1 SCN3A DPP7 KLF5 PTPN11 KDM5A ADAM10 GLS PDE4B GRM5 NTRK3 LDHA SLC1A1 PDE5A HDAC8 GLO1 HTR2C KDM1A HIF1A ATG4B DHFR TNIK PDE2A HDAC3 MME PDE3B PPARD DRD1 PRKDC CDK6 MAPK1 TNKS2 PDE3A PPIA MAOB GRM4 CCNH PSEN1 ACADM DAPK1 DUT EGFR ERBB4 PTK2 FKBP3 GPI ALAD HMGCR HSP90AA1 HK1 INSR JAK2 ME2 MAPK8 TRDMT1 PAPSS1 OAT HPRT1 PSAP HEXB IGF1R HSP90AB1 PARP1 MTHFD1 NQO2 ITP…	HDAC4 DYRK1A SLC2A1 GLS NTRK3 CLK1 CREBBP ABCG2 MAPK10 FNTA NR3C2 HIF1A ENPP2 PSMB9 ACACB BACE2 STK3 CALCRL ITGAV SLC2A3 MKNK2 AKT2 EGFR PTK2 FGFR1 GPI HINT1 HSP90AA1 HK1 INSR MAP2K1 SOD2 THRB FHIT PITPNA KAT2B RAN RORA RXRA TGFB2	GSK3B FAAH ADORA1 SCN3A HDAC9 HDAC7 KLF5 PTPN11 HDAC4 CHRM5 ADAM10 PDE4D GLS PDE4A LDHA HDAC5 NNMT NLK PDE5A HTR2C KCNH2 NR3C2 ABCC1 CACNA1H SLC9A1 ENPP2 PDE2A NOS1 HDAC3 ACACB MME CSNK1D PDE3B DRD1 RORB CDK6 MAPK1 MAOA PIK3CD CALCRL EPHX2 MAPKAPK2 GRM4 CCNH ACADM ADAM33 ALDH2 ARG2 B3GAT1 BMP7 CA2 CDK5R1 DAPK1 DUT EGFR PTK2 FGFR1 FKBP3 NR3C1 HSP90AA1 INSR JAK2 MMP16 MAP2K1 PAPSS1 ABL1 IGF1 PSAP H…	CNR1 GSK3B FAAH DPP8 GRIA2 NFE2L2 PTPN1 SCN3A DPP7 KLF5 PTPN11 KDM5A DYRK1A ADAM10 PDE4D GLS PDE4B GRM5 NTRK3 LDHA TOP1 NLK SLC1A1 CREBBP CHUK PDE5A HDAC8 GLO1 MAPK10 HTR2C KDM1A HIF1A ATG4B DHFR CACNA1H TNIK GPR6 PDE2A NOS1 HDAC3 DCUN1D1 MME PDE3B PPARD PRKDC CSNK1E CDK6 MAPK1 CALCRL TNKS2 ITGAV MAPK11 LIMK2 PPIA GRM4 ACHE CCNH PSEN1 ACADM ADAM17 AKT2 B3GAT1 DAPK1 DUT EGFR LSS PTK2 FKBP3 GPI NR3…	CTSL HDAC9 SLC1A3 PDE4B PDE4A CLK1 CREBBP HIF1A DHFR PPARD CDK6 ALOX5 NAMPT CTSB SHMT1 HSP90AA1 HK1 INSR JAK2 SYK IGF1R HSPA1B HSP90AB1 THRB FHIT ADK MAPK14 RAB11A RXRA TGFBR1 TGFBR2	CTSL PTPN1 SLC1A3 ITGB1 PDE4B NTRK3 CLK1 BCAT2 DHFR PDE2A BACE2 CA2 HINT1 HSP90AA1 INSR IGF1R HSPA1B THRB PPARA AKR1C1 RAB11A RXRA	GRIA2 NFKB1 HDAC9 DYRK1A ADAM10 PDE4B CREBBP PDE5A SCD CA2 CBR1 CTNNA1 ERBB4 LSS PTK2 FOLH1 HSP90AA1 INSR PRKCQ PSAP IGF1R FGFR2 FHIT BCL2L1 RAB11A	GRIA2 NT5E HDAC9 HDAC4 SLC1A3 PDE4D PDE4B GRM5 NTRK3 CREBBP PDE5A PLAT MAPK10 NOS1 EGFR ERBB4 HSP90AA1 INSR MAPK8 MMP16 PSAP IGF1R HSPA1B ADK KAT2B RAB11A RORA RXRA	CNR1 GRIA2 NFE2L2 CTSL HDAC9 PDE4B PDE4A NNMT SLC1A1 PDE5A DHFR STK3 EPHX2 PDE3A ACADM ADAM33 EGFR ERBB4 FABP5 FDPS HINT1 HMGCR HSP90AA1 JAK2 KIT MAPK8 MMP16 LDHB PSAP HSPA1B HSP90AB1 THRB NQO2 SRM FGFR2 ADK RND3 ESRRG NMNAT3 RARB RAB11A RORA	GSK3B GRIA2 SCN3A DYRK1A PDE4B LDHA NLK HDAC8 MAPK10 TNIK NOS1 PDE3B MAPK1 PPIA MAOB PTK2 JAK2 ME2 MAPK8 MMP16 PAPSS1 PARP1 THRB FHIT ADK RHEB RORA TGFBR1
