# Supplementary material for: Uncovering the ferroptosis related mechanism of laduviglusib in the cell-type-specific targets of the striatum in Huntington’s disease
Source: BMC Genomics. 2024 Jun 25;25:633. doi: 10.1186/s12864-024-10534-5 (PMC11197352; doi:10.1186/s12864-024-10534-5)
Supplement: Supplementary file 5 — Supplementary Material 5 [file 12864_2024_10534_MOESM5_ESM.xlsx]

## Sheet: data_GO_BP
Table 3. GO analysis results of cell-specific laduviglusib targets.
Cluster	group	ID	Description	GeneRatio	BgRatio	pvalue	p.adjust	qvalue	geneID	Count
Laduviglusib&Astroglia	Laduviglusib&Astroglia	GO:0046777	protein autophosphorylation	10/73	226/18903	1.57374e-08	2.64108e-05	1.67056e-05	25/1612/1956/2066/2260/2263/3480/3643/9261/9262	10
Laduviglusib&Astroglia	Laduviglusib&Astroglia	GO:0051897	positive regulation of protein kinase B signaling	8/73	120/18903	1.98503e-08	2.64108e-05	1.67056e-05	1956/2260/3320/3326/3480/3643/3688/6788	8
Laduviglusib&Astroglia	Laduviglusib&Astroglia	GO:0006163	purine nucleotide metabolic process	13/73	476/18903	3.02913e-08	2.68683e-05	1.6995e-05	132/2272/2766/9759/3091/3094/3304/3643/4907/5142/5144/60490/6817	13
Laduviglusib&Astroglia	Laduviglusib&Astroglia	GO:0009410	response to xenobiotic stimulus	12/73	432/18903	9.08913e-08	4.03103e-05	2.54974e-05	4363/25/1374/3320/3326/4129/4780/5139/5142/6507/6817/7042	12
Laduviglusib&Astroglia	Laduviglusib&Astroglia	GO:0097191	extrinsic apoptotic signaling pathway	9/73	224/18903	1.97309e-07	6.56299e-05	4.15128e-05	367/598/1612/2260/3304/3685/5295/6788/7042	9
Laduviglusib&Astroglia	Laduviglusib&Astroglia	GO:0010634	positive regulation of epithelial cell migration	8/73	176/18903	3.86615e-07	9.34408e-05	5.91039e-05	25/5168/2260/9734/3091/4780/8766/7042	8
Laduviglusib&Astroglia	Laduviglusib&Astroglia	GO:0033674	positive regulation of kinase activity	12/73	496/18903	4.00979e-07	9.34408e-05	5.91039e-05	25/1956/2066/2260/2263/3320/3326/3480/3643/4916/6788/7042	12
Laduviglusib&Astroglia	Laduviglusib&Astroglia	GO:0010631	epithelial cell migration	10/73	366/18903	1.37657e-06	0.000202237	0.000127921	25/5168/2260/10014/9734/3091/3688/4780/8766/7042	10
Laduviglusib&Astroglia	Laduviglusib&Astroglia	GO:0090132	epithelium migration	10/73	369/18903	1.48152e-06	0.000202237	0.000127921	25/5168/2260/10014/9734/3091/3688/4780/8766/7042	10
Laduviglusib&Astroglia	Laduviglusib&Astroglia	GO:0034599	cellular response to oxidative stress	9/73	288/18903	1.61488e-06	0.000202237	0.000127921	4363/25/1612/1719/1956/3091/3304/5599/4780	9
Laduviglusib&Astroglia	Laduviglusib&Astroglia	GO:0090130	tissue migration	10/73	374/18903	1.67201e-06	0.000202237	0.000127921	25/5168/2260/10014/9734/3091/3688/4780/8766/7042	10
Laduviglusib&Astroglia	Laduviglusib&Astroglia	GO:0019693	ribose phosphate metabolic process	11/73	475/18903	1.96268e-06	0.000217612	0.000137646	132/9759/3091/3094/3304/3643/4907/5142/5144/60490/6817	11
Laduviglusib&Astroglia	Laduviglusib&Astroglia	GO:0060571	morphogenesis of an epithelial fold	4/73	24/18903	2.0512e-06	0.00021833	0.0001381	367/1956/2263/3091	4
Laduviglusib&Astroglia	Laduviglusib&Astroglia	GO:0006090	pyruvate metabolic process	6/73	108/18903	3.77286e-06	0.000358557	0.000226797	9759/3091/3643/3945/4200/10993	6
Laduviglusib&Astroglia	Laduviglusib&Astroglia	GO:0034605	cellular response to heat	5/73	66/18903	5.5612e-06	0.000472509	0.000298875	1387/3320/3326/3304/9261	5
Laduviglusib&Astroglia	Laduviglusib&Astroglia	GO:1903320	regulation of protein modification by small protein conjugation or removal	8/73	252/18903	5.68218e-06	0.000472509	0.000298875	25/54165/9759/55869/3091/3320/3326/3304	8
Laduviglusib&Astroglia	Laduviglusib&Astroglia	GO:0033688	regulation of osteoblast proliferation	4/73	31/18903	5.95101e-06	0.000477934	0.000302307	25/2263/3480/3685	4
Laduviglusib&Astroglia	Laduviglusib&Astroglia	GO:0048545	response to steroid hormone	9/73	339/18903	6.10664e-06	0.000477934	0.000302307	367/2104/3304/3480/4129/4306/4916/6256/7042	9
Laduviglusib&Astroglia	Laduviglusib&Astroglia	GO:0048732	gland development	10/73	441/18903	7.20973e-06	0.000532919	0.000337086	25/34/367/1374/1956/2066/2263/3091/3643/7042	10
Laduviglusib&Astroglia	Laduviglusib&Astroglia	GO:0033687	osteoblast proliferation	4/73	36/18903	1.09794e-05	0.000742233	0.000469484	25/2263/3480/3685	4
Laduviglusib&Astroglia	Laduviglusib&Astroglia	GO:0009166	nucleotide catabolic process	5/73	76/18903	1.11572e-05	0.000742233	0.000469484	2272/3094/4907/5142/5144	5
Laduviglusib&Astroglia	Laduviglusib&Astroglia	GO:0051701	biological process involved in interaction with host	7/73	203/18903	1.32859e-05	0.000862287	0.000545421	598/1956/3326/3304/3643/3685/3688	7
Laduviglusib&Astroglia	Laduviglusib&Astroglia	GO:0071634	regulation of transforming growth factor beta production	4/73	39/18903	1.51973e-05	0.0009089	0.000574905	3091/3326/3685/7042	4
Laduviglusib&Astroglia	Laduviglusib&Astroglia	GO:0097242	amyloid-beta clearance	4/73	39/18903	1.51973e-05	0.0009089	0.000574905	3480/3643/8766/7274	4
Laduviglusib&Astroglia	Laduviglusib&Astroglia	GO:0019439	aromatic compound catabolic process	10/73	489/18903	1.76673e-05	0.00100027	0.0006327	4363/2272/3094/3304/4128/4129/9261/4907/5142/5144	10
Laduviglusib&Astroglia	Laduviglusib&Astroglia	GO:0071604	transforming growth factor beta production	4/73	42/18903	2.05008e-05	0.00110492	0.000698892	3091/3326/3685/7042	4
Laduviglusib&Astroglia	Laduviglusib&Astroglia	GO:0001892	embryonic placenta development	5/73	87/18903	2.15918e-05	0.00110492	0.000698892	1956/2263/3091/6788/7274	5
Laduviglusib&Astroglia	Laduviglusib&Astroglia	GO:0010232	vascular transport	5/73	87/18903	2.15918e-05	0.00110492	0.000698892	4363/2171/3643/6507/6536	5
Laduviglusib&Astroglia	Laduviglusib&Astroglia	GO:0150104	transport across blood-brain barrier	5/73	87/18903	2.15918e-05	0.00110492	0.000698892	4363/2171/3643/6507/6536	5
Laduviglusib&Astroglia	Laduviglusib&Astroglia	GO:0060191	regulation of lipase activity	5/73	90/18903	2.54524e-05	0.00118823	0.000751586	25/1956/2260/2263/9734	5
Laduviglusib&Astroglia	Laduviglusib&Astroglia	GO:0030183	B cell differentiation	6/73	152/18903	2.67399e-05	0.00122681	0.00077599	25/9759/10014/9734/3688/5295	6
Laduviglusib&Astroglia	Laduviglusib&Astroglia	GO:0016331	morphogenesis of embryonic epithelium	6/73	153/18903	2.7747e-05	0.00125144	0.000791569	25/367/2263/3091/6788/7042	6
Laduviglusib&Astroglia	Laduviglusib&Astroglia	GO:0009416	response to light stimulus	8/73	321/18903	3.26584e-05	0.00140168	0.0008866	1387/1956/3091/3688/5602/5599/5295/6507	8
Laduviglusib&Astroglia	Laduviglusib&Astroglia	GO:0046434	organophosphate catabolic process	6/73	161/18903	3.69528e-05	0.00153301	0.00096967	5168/2272/3094/4907/5142/5144	6
Laduviglusib&Astroglia	Laduviglusib&Astroglia	GO:0043279	response to alkaloid	5/73	99/18903	4.0321e-05	0.00160141	0.00101294	598/1374/3320/3326/6507	5
Laduviglusib&Astroglia	Laduviglusib&Astroglia	GO:0006979	response to oxidative stress	9/73	434/18903	4.31567e-05	0.00168882	0.00106823	4363/25/1612/1719/1956/3091/3304/5599/4780	9
Laduviglusib&Astroglia	Laduviglusib&Astroglia	GO:0016575	histone deacetylation	5/73	102/18903	4.65361e-05	0.00176904	0.00111897	9759/10014/55869/9734/5599	5
Laduviglusib&Astroglia	Laduviglusib&Astroglia	GO:0048863	stem cell differentiation	7/73	248/18903	4.79343e-05	0.00177553	0.00112307	25/2066/2263/3091/3688/4780/7042	7
Laduviglusib&Astroglia	Laduviglusib&Astroglia	GO:0062012	regulation of small molecule metabolic process	8/73	339/18903	4.80413e-05	0.00177553	0.00112307	34/1374/2171/9759/3091/3643/8850/4200	8
Laduviglusib&Astroglia	Laduviglusib&Astroglia	GO:1903076	regulation of protein localization to plasma membrane	5/73	103/18903	4.87644e-05	0.00177756	0.00112436	367/598/1956/3688/5295	5
Laduviglusib&Astroglia	Laduviglusib&Astroglia	GO:0097284	hepatocyte apoptotic process	3/73	19/18903	5.12161e-05	0.0018417	0.00116493	598/3480/6788	3
Laduviglusib&Astroglia	Laduviglusib&Astroglia	GO:0072523	purine-containing compound catabolic process	4/73	54/18903	5.59327e-05	0.00195175	0.00123454	3094/4907/5142/5144	4
Laduviglusib&Astroglia	Laduviglusib&Astroglia	GO:0006584	catecholamine metabolic process	4/73	55/18903	6.01441e-05	0.00195175	0.00123454	4128/4129/6817/7042	4
Laduviglusib&Astroglia	Laduviglusib&Astroglia	GO:0009712	catechol-containing compound metabolic process	4/73	55/18903	6.01441e-05	0.00195175	0.00123454	4128/4129/6817/7042	4
Laduviglusib&Astroglia	Laduviglusib&Astroglia	GO:0035265	organ growth	6/73	180/18903	6.88122e-05	0.00220613	0.00139544	25/367/2066/2263/6788/7042	6
Laduviglusib&Astroglia	Laduviglusib&Astroglia	GO:0045787	positive regulation of cell cycle	8/73	362/18903	7.60953e-05	0.00241059	0.00152477	25/1956/2263/3480/3643/8850/8766/7042	8
Laduviglusib&Astroglia	Laduviglusib&Astroglia	GO:0046700	heterocycle catabolic process	9/73	468/18903	7.71195e-05	0.00241429	0.00152711	4363/2272/3094/3304/9261/4780/4907/5142/5144	9
Laduviglusib&Astroglia	Laduviglusib&Astroglia	GO:0003018	vascular process in circulatory system	7/73	270/18903	8.18237e-05	0.00250268	0.00158301	4363/25/2171/3643/5139/6507/6536	7
Laduviglusib&Astroglia	Laduviglusib&Astroglia	GO:0071560	cellular response to transforming growth factor beta stimulus	7/73	271/18903	8.3737e-05	0.00253209	0.00160162	25/1387/2263/3326/3480/5139/7042	7
Laduviglusib&Astroglia	Laduviglusib&Astroglia	GO:0006006	glucose metabolic process	6/73	188/18903	8.75013e-05	0.00261619	0.00165481	34/1374/2171/3643/8850/10993	6
Laduviglusib&Astroglia	Laduviglusib&Astroglia	GO:1901653	cellular response to peptide	8/73	373/18903	9.36937e-05	0.00275798	0.0017445	4363/10014/9734/3480/3643/8850/4780/5295	8
Laduviglusib&Astroglia	Laduviglusib&Astroglia	GO:0071559	response to transforming growth factor beta	7/73	277/18903	9.59995e-05	0.00275798	0.0017445	25/1387/2263/3326/3480/5139/7042	7
Laduviglusib&Astroglia	Laduviglusib&Astroglia	GO:0060038	cardiac muscle cell proliferation	4/73	62/18903	9.63892e-05	0.00275798	0.0017445	25/2066/2263/7042	4
Laduviglusib&Astroglia	Laduviglusib&Astroglia	GO:0043393	regulation of protein binding	6/73	200/18903	0.000122905	0.00334229	0.00211409	25/9759/10014/3326/5599/6788	6
Laduviglusib&Astroglia	Laduviglusib&Astroglia	GO:0001701	in utero embryonic development	8/73	393/18903	0.000134344	0.00355926	0.00225134	367/598/1956/2263/3091/3688/6788/7274	8
Laduviglusib&Astroglia	Laduviglusib&Astroglia	GO:0045471	response to ethanol	5/73	128/18903	0.000136766	0.00355926	0.00225134	1374/2263/3480/4129/4916	5
Laduviglusib&Astroglia	Laduviglusib&Astroglia	GO:0000302	response to reactive oxygen species	6/73	204/18903	0.000136948	0.00355926	0.00225134	25/1719/1956/3091/5599/4780	6
Laduviglusib&Astroglia	Laduviglusib&Astroglia	GO:0071383	cellular response to steroid hormone stimulus	6/73	209/18903	0.000156261	0.0037801	0.00239102	367/2104/3304/3480/4306/6256	6
Laduviglusib&Astroglia	Laduviglusib&Astroglia	GO:0048511	rhythmic process	7/73	302/18903	0.000163892	0.00385943	0.0024412	1387/3480/8850/5602/5599/6096/7042	7
Laduviglusib&Astroglia	Laduviglusib&Astroglia	GO:0098732	macromolecule deacylation	5/73	137/18903	0.000187993	0.0042394	0.00268154	9759/10014/55869/9734/5599	5
Laduviglusib&Astroglia	Laduviglusib&Astroglia	GO:0006986	response to unfolded protein	5/73	141/18903	0.000214965	0.00472746	0.00299025	3320/3326/3304/4780/5295	5
Laduviglusib&Astroglia	Laduviglusib&Astroglia	GO:0010827	regulation of glucose transmembrane transport	4/73	77/18903	0.000223845	0.00488238	0.00308825	2171/3643/4780/5295	4
Laduviglusib&Astroglia	Laduviglusib&Astroglia	GO:0008652	cellular amino acid biosynthetic process	4/73	79/18903	0.000247087	0.00521824	0.00330069	1719/4942/10993/6507	4
Laduviglusib&Astroglia	Laduviglusib&Astroglia	GO:0031647	regulation of protein stability	7/73	325/18903	0.000256656	0.00524569	0.00331805	1387/55869/3320/3326/3304/5295/6788	7
Laduviglusib&Astroglia	Laduviglusib&Astroglia	GO:0106106	cold-induced thermogenesis	5/73	147/18903	0.000260836	0.00524569	0.00331805	2104/2171/3480/58488/6319	5
Laduviglusib&Astroglia	Laduviglusib&Astroglia	GO:0120161	regulation of cold-induced thermogenesis	5/73	147/18903	0.000260836	0.00524569	0.00331805	2104/2171/3480/58488/6319	5
Laduviglusib&Astroglia	Laduviglusib&Astroglia	GO:0014855	striated muscle cell proliferation	4/73	81/18903	0.000272017	0.00536175	0.00339146	25/2066/2263/7042	4
Laduviglusib&Astroglia	Laduviglusib&Astroglia	GO:0030010	establishment of cell polarity	5/73	150/18903	0.000286387	0.00552229	0.003493	25/3320/3326/3480/3688	5
Laduviglusib&Astroglia	Laduviglusib&Astroglia	GO:0046718	viral entry into host cell	5/73	151/18903	0.000295313	0.00561305	0.00355041	1956/3304/3643/3685/3688	5
Laduviglusib&Astroglia	Laduviglusib&Astroglia	GO:1905039	carboxylic acid transmembrane transport	5/73	155/18903	0.000333143	0.00611376	0.00386712	4363/1374/3688/6507/6536	5
Laduviglusib&Astroglia	Laduviglusib&Astroglia	GO:1990845	adaptive thermogenesis	5/73	160/18903	0.000385469	0.00673114	0.00425763	2104/2171/3480/58488/6319	5
Laduviglusib&Astroglia	Laduviglusib&Astroglia	GO:1902745	positive regulation of lamellipodium organization	3/73	37/18903	0.000390693	0.00673114	0.00425763	5168/3320/5295	3
Laduviglusib&Astroglia	Laduviglusib&Astroglia	GO:0042593	glucose homeostasis	6/73	248/18903	0.00039208	0.00673114	0.00425763	25825/2171/3091/3480/3643/5295	6
Laduviglusib&Astroglia	Laduviglusib&Astroglia	GO:0048009	insulin-like growth factor receptor signaling pathway	3/73	38/18903	0.000423009	0.00707941	0.00447793	367/3480/5295	3
Laduviglusib&Astroglia	Laduviglusib&Astroglia	GO:0097581	lamellipodium organization	4/73	92/18903	0.000442467	0.00726794	0.00459718	5168/3320/3688/5295	4
Laduviglusib&Astroglia	Laduviglusib&Astroglia	GO:0051402	neuron apoptotic process	6/73	255/18903	0.0004544	0.00741815	0.00469219	25/598/3091/3326/7042/7068	6
Laduviglusib&Astroglia	Laduviglusib&Astroglia	GO:0014706	striated muscle tissue development	6/73	257/18903	0.000473554	0.00761551	0.00481703	25/34/2066/2263/3688/7042	6
Laduviglusib&Astroglia	Laduviglusib&Astroglia	GO:0044270	cellular nitrogen compound catabolic process	8/73	474/18903	0.000475075	0.00761551	0.00481703	4363/2272/3094/3304/9261/4907/5142/5144	8
Laduviglusib&Astroglia	Laduviglusib&Astroglia	GO:0042307	positive regulation of protein import into nucleus	3/73	40/18903	0.000492682	0.00775755	0.00490687	3320/3326/5295	3
Laduviglusib&Astroglia	Laduviglusib&Astroglia	GO:0045823	positive regulation of heart contraction	3/73	40/18903	0.000492682	0.00775755	0.00490687	3320/5144/7042	3
Laduviglusib&Astroglia	Laduviglusib&Astroglia	GO:1900407	regulation of cellular response to oxidative stress	4/73	95/18903	0.000499757	0.00782267	0.00494806	25/1719/3091/4780	4
Laduviglusib&Astroglia	Laduviglusib&Astroglia	GO:0050673	epithelial cell proliferation	8/73	481/18903	0.0005233	0.00810701	0.00512791	367/598/1956/2260/2263/3091/6788/7042	8
Laduviglusib&Astroglia	Laduviglusib&Astroglia	GO:1901031	regulation of response to reactive oxygen species	3/73	41/18903	0.000530109	0.00810701	0.00512791	25/1719/4780	3
Laduviglusib&Astroglia	Laduviglusib&Astroglia	GO:0045429	positive regulation of nitric oxide biosynthetic process	3/73	42/18903	0.00056931	0.00832381	0.00526504	3320/3326/3643	3
Laduviglusib&Astroglia	Laduviglusib&Astroglia	GO:0050999	regulation of nitric-oxide synthase activity	3/73	42/18903	0.00056931	0.00832381	0.00526504	1719/1956/3091	3
Laduviglusib&Astroglia	Laduviglusib&Astroglia	GO:0010469	regulation of signaling receptor activity	5/73	175/18903	0.00058014	0.00835661	0.0052858	1612/3091/3688/5144/6536	5
Laduviglusib&Astroglia	Laduviglusib&Astroglia	GO:0032868	response to insulin	6/73	269/18903	0.000602096	0.00856779	0.00541937	10014/9734/3480/3643/8850/5295	6
Laduviglusib&Astroglia	Laduviglusib&Astroglia	GO:0042135	neurotransmitter catabolic process	2/73	10/18903	0.000648823	0.00892032	0.00564236	4128/4129	2
Laduviglusib&Astroglia	Laduviglusib&Astroglia	GO:0046886	positive regulation of hormone biosynthetic process	2/73	10/18903	0.000648823	0.00892032	0.00564236	3091/3480	2
Laduviglusib&Astroglia	Laduviglusib&Astroglia	GO:2000121	regulation of removal of superoxide radicals	2/73	10/18903	0.000648823	0.00892032	0.00564236	1719/4780	2
Laduviglusib&Astroglia	Laduviglusib&Astroglia	GO:0044000	movement in host	5/73	183/18903	0.000710154	0.00949608	0.00600654	1956/3304/3643/3685/3688	5
Laduviglusib&Astroglia	Laduviglusib&Astroglia	GO:0010830	regulation of myotube differentiation	3/73	46/18903	0.000744517	0.00979896	0.00619812	9759/10014/9734	3
Laduviglusib&Astroglia	Laduviglusib&Astroglia	GO:0042398	cellular modified amino acid biosynthetic process	3/73	46/18903	0.000744517	0.00979896	0.00619812	34/1719/4780	3
Laduviglusib&Astroglia	Laduviglusib&Astroglia	GO:0006109	regulation of carbohydrate metabolic process	5/73	186/18903	0.000764137	0.00979896	0.00619812	34/9759/3091/3643/8850	5
Laduviglusib&Astroglia	Laduviglusib&Astroglia	GO:0045793	positive regulation of cell size	2/73	11/18903	0.000791024	0.00979896	0.00619812	3320/3326	2
Laduviglusib&Astroglia	Laduviglusib&Astroglia	GO:0046129	purine ribonucleoside biosynthetic process	2/73	11/18903	0.000791024	0.00979896	0.00619812	132/4907	2
Laduviglusib&Astroglia	Laduviglusib&Astroglia	GO:0060601	lateral sprouting from an epithelium	2/73	11/18903	0.000791024	0.00979896	0.00619812	367/2263	2
Laduviglusib&Astroglia	Laduviglusib&Astroglia	GO:0060742	epithelial cell differentiation involved in prostate gland development	2/73	11/18903	0.000791024	0.00979896	0.00619812	367/2263	2
Laduviglusib&Astroglia	Laduviglusib&Astroglia	GO:0061418	regulation of transcription from RNA polymerase II promoter in response to hypoxia	2/73	11/18903	0.000791024	0.00979896	0.00619812	3091/4780	2
Laduviglusib&Astroglia	Laduviglusib&Astroglia	GO:0071394	cellular response to testosterone stimulus	2/73	11/18903	0.000791024	0.00979896	0.00619812	367/3480	2
Laduviglusib&Astroglia	Laduviglusib&Astroglia	GO:0006110	regulation of glycolytic process	3/73	47/18903	0.000793085	0.00979896	0.00619812	9759/3091/3643	3
Laduviglusib&Astroglia	Laduviglusib&Astroglia	GO:0046677	response to antibiotic	3/73	47/18903	0.000793085	0.00979896	0.00619812	1374/3320/6507	3
Laduviglusib&Astroglia	Laduviglusib&Astroglia	GO:0032526	response to retinoic acid	4/73	108/18903	0.000810136	0.00979896	0.00619812	2263/4916/6096/6256	4
Laduviglusib&Astroglia	Laduviglusib&Astroglia	GO:0090398	cellular senescence	4/73	108/18903	0.000810136	0.00979896	0.00619812	25/3480/5602/5599	4
Laduviglusib&Astroglia	Laduviglusib&Astroglia	GO:0072659	protein localization to plasma membrane	6/73	285/18903	0.00081393	0.00980031	0.00619897	367/598/1956/3688/5295/8766	6
Laduviglusib&Astroglia	Laduviglusib&Astroglia	GO:0051302	regulation of cell division	5/73	190/18903	0.000840819	0.0100667	0.00636749	598/2263/3480/8766/7042	5
Laduviglusib&Astroglia	Laduviglusib&Astroglia	GO:0019336	phenol-containing compound catabolic process	2/73	12/18903	0.000946858	0.0109519	0.00692742	4128/4129	2
Laduviglusib&Astroglia	Laduviglusib&Astroglia	GO:0046549	retinal cone cell development	2/73	12/18903	0.000946858	0.0109519	0.00692742	6096/7068	2
Laduviglusib&Astroglia	Laduviglusib&Astroglia	GO:0060736	prostate gland growth	2/73	12/18903	0.000946858	0.0109519	0.00692742	367/2263	2
Laduviglusib&Astroglia	Laduviglusib&Astroglia	GO:1904659	glucose transmembrane transport	4/73	113/18903	0.000959338	0.0109562	0.00693012	2171/3643/4780/5295	4
Laduviglusib&Astroglia	Laduviglusib&Astroglia	GO:2001257	regulation of cation channel activity	5/73	197/18903	0.000988649	0.0112254	0.00710039	1612/3688/5142/5144/6536	5
Laduviglusib&Astroglia	Laduviglusib&Astroglia	GO:0060688	regulation of morphogenesis of a branching structure	3/73	51/18903	0.00100737	0.0113585	0.00718457	25/367/2263	3
Laduviglusib&Astroglia	Laduviglusib&Astroglia	GO:0050678	regulation of epithelial cell proliferation	7/73	414/18903	0.00107976	0.0120724	0.00763613	367/1956/2260/2263/3091/6788/7042	7
Laduviglusib&Astroglia	Laduviglusib&Astroglia	GO:0009308	amine metabolic process	4/73	117/18903	0.00109187	0.0121061	0.00765747	4128/4129/6817/7042	4
Laduviglusib&Astroglia	Laduviglusib&Astroglia	GO:0009437	carnitine metabolic process	2/73	13/18903	0.00111622	0.0121235	0.00766846	34/1374	2
Laduviglusib&Astroglia	Laduviglusib&Astroglia	GO:0042541	hemoglobin biosynthetic process	2/73	13/18903	0.00111622	0.0121235	0.00766846	3091/6536	2
Laduviglusib&Astroglia	Laduviglusib&Astroglia	GO:2000241	regulation of reproductive process	5/73	206/18903	0.00120614	0.0127362	0.00805603	367/598/3643/5139/6788	5
Laduviglusib&Astroglia	Laduviglusib&Astroglia	GO:0010518	positive regulation of phospholipase activity	3/73	55/18903	0.00125512	0.0130994	0.00828572	1956/2260/2263	3
Laduviglusib&Astroglia	Laduviglusib&Astroglia	GO:0038093	Fc receptor signaling pathway	3/73	55/18903	0.00125512	0.0130994	0.00828572	25/5602/5599	3
Laduviglusib&Astroglia	Laduviglusib&Astroglia	GO:1904951	positive regulation of establishment of protein localization	6/73	310/18903	0.00125529	0.0130994	0.00828572	3091/3320/3326/5599/5295/7042	6
Laduviglusib&Astroglia	Laduviglusib&Astroglia	GO:0048675	axon extension	4/73	122/18903	0.00127499	0.013253	0.00838288	25/3320/3326/3688	4
Laduviglusib&Astroglia	Laduviglusib&Astroglia	GO:0030238	male sex determination	2/73	14/18903	0.001299	0.0132948	0.00840934	367/3643	2
Laduviglusib&Astroglia	Laduviglusib&Astroglia	GO:0071871	response to epinephrine	2/73	14/18903	0.001299	0.0132948	0.00840934	25/5142	2
Laduviglusib&Astroglia	Laduviglusib&Astroglia	GO:1901077	regulation of relaxation of muscle	2/73	14/18903	0.001299	0.0132948	0.00840934	5142/5144	2
Laduviglusib&Astroglia	Laduviglusib&Astroglia	GO:0006869	lipid transport	7/73	433/18903	0.00139816	0.0140396	0.00888047	4363/1374/2171/3685/58488/6256/7274	7
Laduviglusib&Astroglia	Laduviglusib&Astroglia	GO:0032352	positive regulation of hormone metabolic process	2/73	15/18903	0.00149511	0.01452	0.00918433	3091/3480	2
Laduviglusib&Astroglia	Laduviglusib&Astroglia	GO:0046034	ATP metabolic process	5/73	217/18903	0.00151788	0.0146876	0.00929033	9759/3091/3304/3643/4907	5
Laduviglusib&Astroglia	Laduviglusib&Astroglia	GO:0043523	regulation of neuron apoptotic process	5/73	218/18903	0.0015489	0.0147729	0.00934427	25/598/3091/3326/7042	5
Laduviglusib&Astroglia	Laduviglusib&Astroglia	GO:0014902	myotube differentiation	4/73	129/18903	0.00156606	0.0148831	0.009414	9759/10014/9734/3688	4
Laduviglusib&Astroglia	Laduviglusib&Astroglia	GO:0015849	organic acid transport	6/73	324/18903	0.00157182	0.0148848	0.00941503	4363/1374/2171/3688/6507/6536	6
Laduviglusib&Astroglia	Laduviglusib&Astroglia	GO:0051353	positive regulation of oxidoreductase activity	3/73	60/18903	0.00161471	0.0151938	0.00961054	25/1719/3091	3
Laduviglusib&Astroglia	Laduviglusib&Astroglia	GO:0032409	regulation of transporter activity	6/73	326/18903	0.00162159	0.0151938	0.00961054	1612/3688/5142/5144/6256/6536	6
Laduviglusib&Astroglia	Laduviglusib&Astroglia	GO:0046824	positive regulation of nucleocytoplasmic transport	3/73	62/18903	0.00177476	0.0161488	0.0102146	3320/3326/5295	3
Laduviglusib&Astroglia	Laduviglusib&Astroglia	GO:1904036	negative regulation of epithelial cell apoptotic process	3/73	62/18903	0.00177476	0.0161488	0.0102146	25/3480/4780	3
Laduviglusib&Astroglia	Laduviglusib&Astroglia	GO:0048638	regulation of developmental growth	6/73	332/18903	0.00177813	0.0161488	0.0102146	25/367/2066/2263/3643/6788	6
Laduviglusib&Astroglia	Laduviglusib&Astroglia	GO:0006089	lactate metabolic process	2/73	17/18903	0.00192687	0.0166474	0.01053	3091/3945	2
Laduviglusib&Astroglia	Laduviglusib&Astroglia	GO:0051412	response to corticosterone	2/73	17/18903	0.00192687	0.0166474	0.01053	4129/4916	2
Laduviglusib&Astroglia	Laduviglusib&Astroglia	GO:0055119	relaxation of cardiac muscle	2/73	17/18903	0.00192687	0.0166474	0.01053	5142/5144	2
Laduviglusib&Astroglia	Laduviglusib&Astroglia	GO:0060192	negative regulation of lipase activity	2/73	17/18903	0.00192687	0.0166474	0.01053	25/9734	2
Laduviglusib&Astroglia	Laduviglusib&Astroglia	GO:0098712	L-glutamate import across plasma membrane	2/73	17/18903	0.00192687	0.0166474	0.01053	3688/6507	2
Laduviglusib&Astroglia	Laduviglusib&Astroglia	GO:1902036	regulation of hematopoietic stem cell differentiation	2/73	17/18903	0.00192687	0.0166474	0.01053	25/4780	2
Laduviglusib&Astroglia	Laduviglusib&Astroglia	GO:0032496	response to lipopolysaccharide	6/73	339/18903	0.00197501	0.0170081	0.0107581	25/2263/4129/5599/9261/5142	6
Laduviglusib&Astroglia	Laduviglusib&Astroglia	GO:0060560	developmental growth involved in morphogenesis	5/73	233/18903	0.00207237	0.0176185	0.0111442	25/2263/3320/3326/3688	5
Laduviglusib&Astroglia	Laduviglusib&Astroglia	GO:0071300	cellular response to retinoic acid	3/73	66/18903	0.00212381	0.0179138	0.011331	2263/4916/6096	3
Laduviglusib&Astroglia	Laduviglusib&Astroglia	GO:0072593	reactive oxygen species metabolic process	5/73	235/18903	0.00215084	0.0179138	0.011331	1719/3091/4129/4780/23530	5
Laduviglusib&Astroglia	Laduviglusib&Astroglia	GO:0038128	ERBB2 signaling pathway	2/73	18/18903	0.00216233	0.0179138	0.011331	1956/2066	2
Laduviglusib&Astroglia	Laduviglusib&Astroglia	GO:0086103	G protein-coupled receptor signaling pathway involved in heart process	2/73	18/18903	0.00216233	0.0179138	0.011331	5142/5144	2
Laduviglusib&Astroglia	Laduviglusib&Astroglia	GO:0032434	regulation of proteasomal ubiquitin-dependent protein catabolic process	4/73	141/18903	0.0021677	0.0179138	0.011331	2272/3326/3304/4780	4
Laduviglusib&Astroglia	Laduviglusib&Astroglia	GO:0007405	neuroblast proliferation	3/73	67/18903	0.00221724	0.0181541	0.011483	2263/3091/3688	3
Laduviglusib&Astroglia	Laduviglusib&Astroglia	GO:0051205	protein insertion into membrane	3/73	67/18903	0.00221724	0.0181541	0.011483	1956/3320/5599	3
Laduviglusib&Astroglia	Laduviglusib&Astroglia	GO:0034764	positive regulation of transmembrane transport	5/73	237/18903	0.00223146	0.0182145	0.0115212	25/3643/3688/4780/5295	5
Laduviglusib&Astroglia	Laduviglusib&Astroglia	GO:0045765	regulation of angiogenesis	6/73	349/18903	0.00228442	0.0185898	0.0117586	25/5168/3091/3688/4780/7042	6
Laduviglusib&Astroglia	Laduviglusib&Astroglia	GO:0042113	B cell activation	6/73	350/18903	0.00231727	0.0187424	0.0118551	25/9759/10014/9734/3688/5295	6
Laduviglusib&Astroglia	Laduviglusib&Astroglia	GO:1901659	glycosyl compound biosynthetic process	2/73	19/18903	0.00241069	0.0190997	0.0120811	132/4907	2
Laduviglusib&Astroglia	Laduviglusib&Astroglia	GO:2000251	positive regulation of actin cytoskeleton reorganization	2/73	19/18903	0.00241069	0.0190997	0.0120811	25/4916	2
Laduviglusib&Astroglia	Laduviglusib&Astroglia	GO:0008584	male gonad development	4/73	147/18903	0.00252132	0.0197912	0.0125185	367/598/3643/7042	4
Laduviglusib&Astroglia	Laduviglusib&Astroglia	GO:0010876	lipid localization	7/73	483/18903	0.00259306	0.020235	0.0127992	4363/1374/2171/3685/58488/6256/7274	7
Laduviglusib&Astroglia	Laduviglusib&Astroglia	GO:0003208	cardiac ventricle morphogenesis	3/73	71/18903	0.00261638	0.020298	0.012839	2263/3091/7042	3
Laduviglusib&Astroglia	Laduviglusib&Astroglia	GO:0042176	regulation of protein catabolic process	6/73	361/18903	0.00270257	0.0205473	0.0129967	1956/2272/3320/3326/3304/4780	6
Laduviglusib&Astroglia	Laduviglusib&Astroglia	GO:0007612	learning	4/73	150/18903	0.00271218	0.0205616	0.0130058	25/3091/3643/3688	4
Laduviglusib&Astroglia	Laduviglusib&Astroglia	GO:0060047	heart contraction	5/73	250/18903	0.00281033	0.0211251	0.0133622	3320/5142/5144/7042/7068	5
Laduviglusib&Astroglia	Laduviglusib&Astroglia	GO:0030032	lamellipodium assembly	3/73	73/18903	0.00283151	0.0211647	0.0133873	3320/3688/5295	3
Laduviglusib&Astroglia	Laduviglusib&Astroglia	GO:1903578	regulation of ATP metabolic process	3/73	73/18903	0.00283151	0.0211647	0.0133873	9759/3091/3643	3
Laduviglusib&Astroglia	Laduviglusib&Astroglia	GO:0016049	cell growth	7/73	493/18903	0.00290585	0.0215348	0.0136214	25/1956/3320/3326/3304/3688/7042	7
Laduviglusib&Astroglia	Laduviglusib&Astroglia	GO:0048762	mesenchymal cell differentiation	5/73	252/18903	0.00290819	0.0215348	0.0136214	2066/2260/2263/3091/7042	5
Laduviglusib&Astroglia	Laduviglusib&Astroglia	GO:0010002	cardioblast differentiation	2/73	21/18903	0.00294576	0.0215348	0.0136214	3688/7042	2
Laduviglusib&Astroglia	Laduviglusib&Astroglia	GO:0045056	transcytosis	2/73	21/18903	0.00294576	0.0215348	0.0136214	3480/8766	2
Laduviglusib&Astroglia	Laduviglusib&Astroglia	GO:0097062	dendritic spine maintenance	2/73	21/18903	0.00294576	0.0215348	0.0136214	3480/3643	2
Laduviglusib&Astroglia	Laduviglusib&Astroglia	GO:0070997	neuron death	6/73	368/18903	0.00297169	0.0216648	0.0137036	25/598/3091/3326/7042/7068	6
Laduviglusib&Astroglia	Laduviglusib&Astroglia	GO:0008643	carbohydrate transport	4/73	156/18903	0.00312324	0.0225841	0.0142851	2171/3643/4780/5295	4
Laduviglusib&Astroglia	Laduviglusib&Astroglia	GO:0006809	nitric oxide biosynthetic process	3/73	76/18903	0.00317413	0.022828	0.0144394	3320/3326/3643	3
Laduviglusib&Astroglia	Laduviglusib&Astroglia	GO:0010976	positive regulation of neuron projection development	4/73	157/18903	0.00319566	0.0228593	0.0144591	25/3480/4780/4916	4
Laduviglusib&Astroglia	Laduviglusib&Astroglia	GO:0007530	sex determination	2/73	22/18903	0.00323226	0.0228751	0.0144692	367/3643	2
Laduviglusib&Astroglia	Laduviglusib&Astroglia	GO:1901616	organic hydroxy compound catabolic process	3/73	77/18903	0.00329374	0.0231257	0.0146277	4128/4129/6817	3
Laduviglusib&Astroglia	Laduviglusib&Astroglia	GO:1903036	positive regulation of response to wounding	3/73	77/18903	0.00329374	0.0231257	0.0146277	3480/3688/4780	3
Laduviglusib&Astroglia	Laduviglusib&Astroglia	GO:0060041	retina development in camera-type eye	4/73	159/18903	0.00334391	0.0232936	0.0147339	3091/6096/7042/7068	4
Laduviglusib&Astroglia	Laduviglusib&Astroglia	GO:0045927	positive regulation of growth	5/73	261/18903	0.00337934	0.0233933	0.014797	1956/2066/2263/3643/7042	5
Laduviglusib&Astroglia	Laduviglusib&Astroglia	GO:0055117	regulation of cardiac muscle contraction	3/73	78/18903	0.00341608	0.0233933	0.014797	3320/5142/5144	3
Laduviglusib&Astroglia	Laduviglusib&Astroglia	GO:0051131	chaperone-mediated protein complex assembly	2/73	23/18903	0.00353128	0.0239713	0.0151625	3320/3326	2
Laduviglusib&Astroglia	Laduviglusib&Astroglia	GO:0003151	outflow tract morphogenesis	3/73	80/18903	0.00366904	0.0246548	0.0155949	2263/3091/7042	3
Laduviglusib&Astroglia	Laduviglusib&Astroglia	GO:0035162	embryonic hemopoiesis	2/73	24/18903	0.00384272	0.0254999	0.0161294	3091/6788	2
Laduviglusib&Astroglia	Laduviglusib&Astroglia	GO:1905897	regulation of response to endoplasmic reticulum stress	3/73	82/18903	0.00393315	0.0259062	0.0163864	598/4780/5295	3
Laduviglusib&Astroglia	Laduviglusib&Astroglia	GO:2000736	regulation of stem cell differentiation	3/73	82/18903	0.00393315	0.0259062	0.0163864	25/4780/7042	3
Laduviglusib&Astroglia	Laduviglusib&Astroglia	GO:0003205	cardiac chamber development	4/73	167/18903	0.00398387	0.0261755	0.0165567	2263/3091/3480/7042	4
Laduviglusib&Astroglia	Laduviglusib&Astroglia	GO:0006094	gluconeogenesis	3/73	83/18903	0.00406945	0.0265412	0.016788	34/8850/10993	3
Laduviglusib&Astroglia	Laduviglusib&Astroglia	GO:2001057	reactive nitrogen species metabolic process	3/73	83/18903	0.00406945	0.0265412	0.016788	3320/3326/3643	3
Laduviglusib&Astroglia	Laduviglusib&Astroglia	GO:0051170	import into nucleus	4/73	169/18903	0.00415593	0.0265875	0.0168173	3320/3326/5295/6788	4
Laduviglusib&Astroglia	Laduviglusib&Astroglia	GO:0021954	central nervous system neuron development	3/73	85/18903	0.00435058	0.0273686	0.0173114	2263/3320/3326	3
Laduviglusib&Astroglia	Laduviglusib&Astroglia	GO:0032092	positive regulation of protein binding	3/73	86/18903	0.00449547	0.0280585	0.0177478	25/3326/6788	3
Laduviglusib&Astroglia	Laduviglusib&Astroglia	GO:0033627	cell adhesion mediated by integrin	3/73	88/18903	0.00479394	0.0294016	0.0185973	3685/3688/7042	3
Laduviglusib&Astroglia	Laduviglusib&Astroglia	GO:1901136	carbohydrate derivative catabolic process	4/73	176/18903	0.00479768	0.0294016	0.0185973	3094/4907/5142/5144	4
Laduviglusib&Astroglia	Laduviglusib&Astroglia	GO:0042026	protein refolding	2/73	27/18903	0.00485054	0.0294016	0.0185973	3320/3304	2
Laduviglusib&Astroglia	Laduviglusib&Astroglia	GO:0045116	protein neddylation	2/73	27/18903	0.00485054	0.0294016	0.0185973	54165/3091	2
Laduviglusib&Astroglia	Laduviglusib&Astroglia	GO:0048678	response to axon injury	3/73	89/18903	0.00494756	0.0299215	0.0189262	1719/3480/4916	3
Laduviglusib&Astroglia	Laduviglusib&Astroglia	GO:0048736	appendage development	4/73	178/18903	0.0049926	0.0299894	0.0189692	1387/2263/8850/7042	4
Laduviglusib&Astroglia	Laduviglusib&Astroglia	GO:0060173	limb development	4/73	178/18903	0.0049926	0.0299894	0.0189692	1387/2263/8850/7042	4
Laduviglusib&Astroglia	Laduviglusib&Astroglia	GO:0045995	regulation of embryonic development	3/73	90/18903	0.00510414	0.0305216	0.0193058	3643/8850/4780	3
Laduviglusib&Astroglia	Laduviglusib&Astroglia	GO:0002052	positive regulation of neuroblast proliferation	2/73	28/18903	0.00521067	0.0308124	0.0194897	3091/3688	2
Laduviglusib&Astroglia	Laduviglusib&Astroglia	GO:0001942	hair follicle development	3/73	91/18903	0.00526367	0.0310568	0.0196443	1956/2263/7042	3
Laduviglusib&Astroglia	Laduviglusib&Astroglia	GO:0110148	biomineralization	4/73	181/18903	0.00529486	0.0311717	0.019717	2263/3091/4907/6256	4
Laduviglusib&Astroglia	Laduviglusib&Astroglia	GO:0010657	muscle cell apoptotic process	3/73	92/18903	0.00542618	0.0317342	0.0200728	3320/3480/4780	3
Laduviglusib&Astroglia	Laduviglusib&Astroglia	GO:0071466	cellular response to xenobiotic stimulus	4/73	183/18903	0.00550303	0.0319302	0.0201968	4363/4780/5142/6817	4
Laduviglusib&Astroglia	Laduviglusib&Astroglia	GO:0010592	positive regulation of lamellipodium assembly	2/73	29/18903	0.00558273	0.0319302	0.0201968	3320/5295	2
Laduviglusib&Astroglia	Laduviglusib&Astroglia	GO:0022404	molting cycle process	3/73	94/18903	0.0057602	0.0326126	0.0206284	1956/2263/7042	3
Laduviglusib&Astroglia	Laduviglusib&Astroglia	GO:0022405	hair cycle process	3/73	94/18903	0.0057602	0.0326126	0.0206284	1956/2263/7042	3
Laduviglusib&Astroglia	Laduviglusib&Astroglia	GO:0032465	regulation of cytokinesis	3/73	95/18903	0.00593174	0.0331466	0.0209661	598/3480/8766	3
Laduviglusib&Astroglia	Laduviglusib&Astroglia	GO:0043648	dicarboxylic acid metabolic process	3/73	95/18903	0.00593174	0.0331466	0.0209661	1719/4200/4942	3
Laduviglusib&Astroglia	Laduviglusib&Astroglia	GO:0009651	response to salt stress	2/73	30/18903	0.00596663	0.0331466	0.0209661	3320/3326	2
Laduviglusib&Astroglia	Laduviglusib&Astroglia	GO:0060045	positive regulation of cardiac muscle cell proliferation	2/73	30/18903	0.00596663	0.0331466	0.0209661	2066/2263	2
Laduviglusib&Astroglia	Laduviglusib&Astroglia	GO:0006839	mitochondrial transport	4/73	189/18903	0.0061603	0.0340095	0.0215119	598/1374/3320/5599	4
Laduviglusib&Astroglia	Laduviglusib&Astroglia	GO:0001503	ossification	6/73	429/18903	0.00624365	0.0343272	0.0217129	1956/2263/3091/6096/6256/7042	6
Laduviglusib&Astroglia	Laduviglusib&Astroglia	GO:0031331	positive regulation of cellular catabolic process	6/73	429/18903	0.00624365	0.0343272	0.0217129	1374/1612/3091/3304/3643/4780	6
Laduviglusib&Astroglia	Laduviglusib&Astroglia	GO:0006942	regulation of striated muscle contraction	3/73	97/18903	0.00628394	0.0344774	0.021808	3320/5142/5144	3
Laduviglusib&Astroglia	Laduviglusib&Astroglia	GO:0150117	positive regulation of cell-substrate junction organization	2/73	31/18903	0.00636227	0.0344807	0.02181	25/5295	2
Laduviglusib&Astroglia	Laduviglusib&Astroglia	GO:0031099	regeneration	4/73	192/18903	0.00650772	0.0350547	0.0221731	1374/1719/2066/3480	4
Laduviglusib&Astroglia	Laduviglusib&Astroglia	GO:0048839	inner ear development	4/73	193/18903	0.00662636	0.0354784	0.0224411	2263/9261/4916/7042	4
Laduviglusib&Astroglia	Laduviglusib&Astroglia	GO:0001776	leukocyte homeostasis	3/73	100/18903	0.00683525	0.0360885	0.022827	25/3091/5142	3
Laduviglusib&Astroglia	Laduviglusib&Astroglia	GO:0034620	cellular response to unfolded protein	3/73	100/18903	0.00683525	0.0360885	0.022827	3304/4780/5295	3
Laduviglusib&Astroglia	Laduviglusib&Astroglia	GO:0045936	negative regulation of phosphate metabolic process	6/73	440/18903	0.00703771	0.0367924	0.0232723	25/9759/8850/4916/5144/7042	6
Laduviglusib&Astroglia	Laduviglusib&Astroglia	GO:0030511	positive regulation of transforming growth factor beta receptor signaling pathway	2/73	33/18903	0.00718842	0.0369131	0.0233486	1387/3326	2
Laduviglusib&Astroglia	Laduviglusib&Astroglia	GO:0051204	protein insertion into mitochondrial membrane	2/73	33/18903	0.00718842	0.0369131	0.0233486	3320/5599	2
Laduviglusib&Astroglia	Laduviglusib&Astroglia	GO:0070633	transepithelial transport	2/73	33/18903	0.00718842	0.0369131	0.0233486	4363/6507	2
Laduviglusib&Astroglia	Laduviglusib&Astroglia	GO:1903846	positive regulation of cellular response to transforming growth factor beta stimulus	2/73	33/18903	0.00718842	0.0369131	0.0233486	1387/3326	2
Laduviglusib&Astroglia	Laduviglusib&Astroglia	GO:0031341	regulation of cell killing	3/73	102/18903	0.00721828	0.0369131	0.0233486	598/3326/5599	3
Laduviglusib&Astroglia	Laduviglusib&Astroglia	GO:0046939	nucleotide phosphorylation	3/73	102/18903	0.00721828	0.0369131	0.0233486	9759/3091/3643	3
Laduviglusib&Astroglia	Laduviglusib&Astroglia	GO:0045648	positive regulation of erythrocyte differentiation	2/73	34/18903	0.00761873	0.0378943	0.0239692	3091/3304	2
Laduviglusib&Astroglia	Laduviglusib&Astroglia	GO:0048333	mesodermal cell differentiation	2/73	34/18903	0.00761873	0.0378943	0.0239692	2263/3688	2
Laduviglusib&Astroglia	Laduviglusib&Astroglia	GO:0051973	positive regulation of telomerase activity	2/73	34/18903	0.00761873	0.0378943	0.0239692	3320/3326	2
Laduviglusib&Astroglia	Laduviglusib&Astroglia	GO:0086004	regulation of cardiac muscle cell contraction	2/73	34/18903	0.00761873	0.0378943	0.0239692	5142/5144	2
Laduviglusib&Astroglia	Laduviglusib&Astroglia	GO:0090322	regulation of superoxide metabolic process	2/73	34/18903	0.00761873	0.0378943	0.0239692	1719/4780	2
Laduviglusib&Astroglia	Laduviglusib&Astroglia	GO:0072594	establishment of protein localization to organelle	6/73	449/18903	0.0077401	0.0383546	0.0242604	3320/3326/5599/5295/8766/6788	6
Laduviglusib&Astroglia	Laduviglusib&Astroglia	GO:0006691	leukotriene metabolic process	2/73	35/18903	0.00806041	0.0392116	0.0248025	4363/9261	2
Laduviglusib&Astroglia	Laduviglusib&Astroglia	GO:0048730	epidermis morphogenesis	2/73	35/18903	0.00806041	0.0392116	0.0248025	2263/7042	2
Laduviglusib&Astroglia	Laduviglusib&Astroglia	GO:1901099	negative regulation of signal transduction in absence of ligand	2/73	35/18903	0.00806041	0.0392116	0.0248025	598/3304	2
Laduviglusib&Astroglia	Laduviglusib&Astroglia	GO:1901214	regulation of neuron death	5/73	325/18903	0.0084356	0.040848	0.0258375	25/598/3091/3326/7042	5
Laduviglusib&Astroglia	Laduviglusib&Astroglia	GO:0008637	apoptotic mitochondrial changes	3/73	108/18903	0.00844284	0.040848	0.0258375	598/2066/5599	3
Laduviglusib&Astroglia	Laduviglusib&Astroglia	GO:0043243	positive regulation of protein-containing complex disassembly	2/73	36/18903	0.00851338	0.0408919	0.0258653	3480/3643	2
Laduviglusib&Astroglia	Laduviglusib&Astroglia	GO:1905332	positive regulation of morphogenesis of an epithelium	2/73	36/18903	0.00851338	0.0408919	0.0258653	25/367	2
Laduviglusib&Astroglia	Laduviglusib&Astroglia	GO:0006766	vitamin metabolic process	3/73	110/18903	0.00887648	0.0419846	0.0265564	4363/1719/7274	3
Laduviglusib&Astroglia	Laduviglusib&Astroglia	GO:0010092	specification of animal organ identity	2/73	37/18903	0.00897753	0.0419846	0.0265564	367/2263	2
Laduviglusib&Astroglia	Laduviglusib&Astroglia	GO:0010934	macrophage cytokine production	2/73	37/18903	0.00897753	0.0419846	0.0265564	9261/7042	2
Laduviglusib&Astroglia	Laduviglusib&Astroglia	GO:0010935	regulation of macrophage cytokine production	2/73	37/18903	0.00897753	0.0419846	0.0265564	9261/7042	2
Laduviglusib&Astroglia	Laduviglusib&Astroglia	GO:0071276	cellular response to cadmium ion	2/73	37/18903	0.00897753	0.0419846	0.0265564	1956/5599	2
Laduviglusib&Astroglia	Laduviglusib&Astroglia	GO:0071312	cellular response to alkaloid	2/73	37/18903	0.00897753	0.0419846	0.0265564	598/6507	2
Laduviglusib&Astroglia	Laduviglusib&Astroglia	GO:0042594	response to starvation	4/73	211/18903	0.0090131	0.0420428	0.0265932	34/3480/5599/4780	4
Laduviglusib&Astroglia	Laduviglusib&Astroglia	GO:0032103	positive regulation of response to external stimulus	6/73	464/18903	0.00902158	0.0420428	0.0265932	4363/1387/2260/3320/3480/4916	6
Laduviglusib&Astroglia	Laduviglusib&Astroglia	GO:0034446	substrate adhesion-dependent cell spreading	3/73	111/18903	0.00909812	0.0422515	0.0267253	25/3685/5295	3
Laduviglusib&Astroglia	Laduviglusib&Astroglia	GO:0009895	negative regulation of catabolic process	5/73	332/18903	0.00919813	0.0425673	0.026925	1956/2272/9759/3326/9261	5
Laduviglusib&Astroglia	Laduviglusib&Astroglia	GO:0071214	cellular response to abiotic stimulus	5/73	335/18903	0.00953908	0.0439713	0.0278131	598/1387/3480/5599/5295	5
Laduviglusib&Astroglia	Laduviglusib&Astroglia	GO:0104004	cellular response to environmental stimulus	5/73	335/18903	0.00953908	0.0439713	0.0278131	598/1387/3480/5599/5295	5
Laduviglusib&Astroglia	Laduviglusib&Astroglia	GO:0090287	regulation of cellular response to growth factor stimulus	5/73	338/18903	0.00988866	0.0452873	0.0286455	25/1387/2260/3091/3326	5
Laduviglusib&Astroglia	Laduviglusib&Astroglia	GO:0001505	regulation of neurotransmitter levels	4/73	219/18903	0.010233	0.0461527	0.0291929	3688/4128/4129/6507	4
Laduviglusib&Astroglia	Laduviglusib&Astroglia	GO:0002065	columnar/cuboidal epithelial cell differentiation	3/73	116/18903	0.0102549	0.046173	0.0292057	25/2263/3091	3
Laduviglusib&Astroglia	Laduviglusib&Astroglia	GO:1903115	regulation of actin filament-based movement	2/73	40/18903	0.0104362	0.0464394	0.0293743	5142/5144	2
Laduviglusib&Astroglia	Laduviglusib&Astroglia	GO:0043200	response to amino acid	3/73	118/18903	0.0107404	0.0476338	0.0301297	598/1956/3480	3
Laduviglusib&Astroglia	Laduviglusib&Astroglia	GO:0009069	serine family amino acid metabolic process	2/73	41/18903	0.0109442	0.0482162	0.0304981	1719/10993	2
Laduviglusib&Astroglia	Laduviglusib&Astroglia	GO:0007006	mitochondrial membrane organization	3/73	120/18903	0.0112391	0.0489481	0.0309611	598/3320/5599	3
Laduviglusib&Astroglia	Laduviglusib&Astroglia	GO:0042752	regulation of circadian rhythm	3/73	120/18903	0.0112391	0.0489481	0.0309611	5602/5599/6096	3
Laduviglusib&Ciliated_Ependymal	Laduviglusib&Ciliated_Ependymal	GO:0018105	peptidyl-serine phosphorylation	11/62	313/18903	5.1624e-09	1.1465e-05	7.27812e-06	208/1453/1455/1956/2932/3320/3326/9261/2872/5170/6505	11
Laduviglusib&Ciliated_Ependymal	Laduviglusib&Ciliated_Ependymal	GO:0018209	peptidyl-serine modification	11/62	332/18903	9.51061e-09	1.1465e-05	7.27812e-06	208/1453/1455/1956/2932/3320/3326/9261/2872/5170/6505	11
Laduviglusib&Ciliated_Ependymal	Laduviglusib&Ciliated_Ependymal	GO:0030522	intracellular receptor signaling pathway	10/62	266/18903	1.4527e-08	1.16749e-05	7.41134e-06	2099/2104/3174/3304/10062/5465/5467/5915/5916/6256	10
Laduviglusib&Ciliated_Ependymal	Laduviglusib&Ciliated_Ependymal	GO:0010634	positive regulation of epithelial cell migration	8/62	176/18903	1.06083e-07	6.39418e-05	4.05909e-05	6868/2260/2821/51564/4780/5170/5747/8766	8
Laduviglusib&Ciliated_Ependymal	Laduviglusib&Ciliated_Ependymal	GO:0009755	hormone-mediated signaling pathway	8/62	192/18903	2.07089e-07	9.98582e-05	6.3391e-05	2099/2104/10062/5465/5467/5915/5916/6256	8
Laduviglusib&Ciliated_Ependymal	Laduviglusib&Ciliated_Ependymal	GO:0010631	epithelial cell migration	10/62	366/18903	2.87735e-07	0.000105775	6.71468e-05	6868/2260/2821/10014/51564/4780/5170/5467/5747/8766	10
Laduviglusib&Ciliated_Ependymal	Laduviglusib&Ciliated_Ependymal	GO:0090132	epithelium migration	10/62	369/18903	3.10165e-07	0.000105775	6.71468e-05	6868/2260/2821/10014/51564/4780/5170/5467/5747/8766	10
Laduviglusib&Ciliated_Ependymal	Laduviglusib&Ciliated_Ependymal	GO:0090130	tissue migration	10/62	374/18903	3.50974e-07	0.000105775	6.71468e-05	6868/2260/2821/10014/51564/4780/5170/5467/5747/8766	10
Laduviglusib&Ciliated_Ependymal	Laduviglusib&Ciliated_Ependymal	GO:0043279	response to alkaloid	6/62	99/18903	8.58865e-07	0.00017256	0.000109543	598/2821/3320/3326/6505/6507	6
Laduviglusib&Ciliated_Ependymal	Laduviglusib&Ciliated_Ependymal	GO:0045860	positive regulation of protein kinase activity	10/62	420/18903	1.00999e-06	0.000187315	0.000118909	6868/1956/2260/2915/3320/3326/8654/5170/5747/6505	10
Laduviglusib&Ciliated_Ependymal	Laduviglusib&Ciliated_Ependymal	GO:0009410	response to xenobiotic stimulus	10/62	432/18903	1.3025e-06	0.00022431	0.000142394	4363/32/6868/873/3320/3326/4780/5142/6505/6507	10
Laduviglusib&Ciliated_Ependymal	Laduviglusib&Ciliated_Ependymal	GO:0034605	cellular response to heat	5/62	66/18903	2.46775e-06	0.000383615	0.000243522	2932/3320/3326/3304/9261	5
Laduviglusib&Ciliated_Ependymal	Laduviglusib&Ciliated_Ependymal	GO:0060193	positive regulation of lipase activity	5/62	68/18903	2.86398e-06	0.000383615	0.000243522	1956/2099/2260/10062/5170	5
Laduviglusib&Ciliated_Ependymal	Laduviglusib&Ciliated_Ependymal	GO:0010887	negative regulation of cholesterol storage	3/62	11/18903	5.44118e-06	0.000524747	0.000333115	10062/5465/5467	3
Laduviglusib&Ciliated_Ependymal	Laduviglusib&Ciliated_Ependymal	GO:0046320	regulation of fatty acid oxidation	4/62	36/18903	5.71164e-06	0.000529645	0.000336224	32/208/5465/5467	4
Laduviglusib&Ciliated_Ependymal	Laduviglusib&Ciliated_Ependymal	GO:0002068	glandular epithelial cell development	4/62	37/18903	6.38827e-06	0.000570449	0.000362126	2932/5170/5915/5916	4
Laduviglusib&Ciliated_Ependymal	Laduviglusib&Ciliated_Ependymal	GO:0042180	cellular ketone metabolic process	7/62	218/18903	7.07445e-06	0.000609161	0.000386701	32/208/873/3029/10062/5465/5467	7
Laduviglusib&Ciliated_Ependymal	Laduviglusib&Ciliated_Ependymal	GO:0045834	positive regulation of lipid metabolic process	6/62	154/18903	1.11891e-05	0.000860865	0.000546485	208/3358/10062/5465/5467/5747	6
Laduviglusib&Ciliated_Ependymal	Laduviglusib&Ciliated_Ependymal	GO:0060191	regulation of lipase activity	5/62	90/18903	1.14258e-05	0.000860865	0.000546485	1956/2099/2260/10062/5170	5
Laduviglusib&Ciliated_Ependymal	Laduviglusib&Ciliated_Ependymal	GO:0009150	purine ribonucleotide metabolic process	9/62	447/18903	1.42499e-05	0.00101661	0.000645351	32/132/2821/9759/3304/5142/8654/5465/60490	9
Laduviglusib&Ciliated_Ependymal	Laduviglusib&Ciliated_Ependymal	GO:0048545	response to steroid hormone	8/62	339/18903	1.43362e-05	0.00101661	0.000645351	2099/2104/2821/3304/10062/5465/5467/6256	8
Laduviglusib&Ciliated_Ependymal	Laduviglusib&Ciliated_Ependymal	GO:0042398	cellular modified amino acid biosynthetic process	4/62	46/18903	1.54396e-05	0.00104834	0.000665496	1719/3029/4780/6505	4
Laduviglusib&Ciliated_Ependymal	Laduviglusib&Ciliated_Ependymal	GO:0006750	glutathione biosynthetic process	3/62	16/18903	1.82521e-05	0.00110424	0.00070098	3029/4780/6505	3
Laduviglusib&Ciliated_Ependymal	Laduviglusib&Ciliated_Ependymal	GO:2000058	regulation of ubiquitin-dependent protein catabolic process	6/62	170/18903	1.96241e-05	0.00113728	0.000721956	1453/2932/3326/3304/4780/5747	6
Laduviglusib&Ciliated_Ependymal	Laduviglusib&Ciliated_Ependymal	GO:0042176	regulation of protein catabolic process	8/62	361/18903	2.2527e-05	0.0012274	0.000779163	1453/1956/54583/2932/3320/3326/3304/4780	8
Laduviglusib&Ciliated_Ependymal	Laduviglusib&Ciliated_Ependymal	GO:0019693	ribose phosphate metabolic process	9/62	475/18903	2.30337e-05	0.0012274	0.000779163	32/132/2821/9759/3304/5142/8654/5465/60490	9
Laduviglusib&Ciliated_Ependymal	Laduviglusib&Ciliated_Ependymal	GO:0070997	neuron death	8/62	368/18903	2.58411e-05	0.00127647	0.000810313	208/598/54583/2821/2932/3326/5465/6505	8
Laduviglusib&Ciliated_Ependymal	Laduviglusib&Ciliated_Ependymal	GO:0010876	lipid localization	9/62	483/18903	2.62624e-05	0.00127647	0.000810313	4363/32/208/10062/5306/5465/5467/5660/6256	9
Laduviglusib&Ciliated_Ependymal	Laduviglusib&Ciliated_Ependymal	GO:0035265	organ growth	6/62	180/18903	2.70944e-05	0.00128087	0.000813111	32/2099/5465/5660/5915/5916	6
Laduviglusib&Ciliated_Ependymal	Laduviglusib&Ciliated_Ependymal	GO:1901653	cellular response to peptide	8/62	373/18903	2.84512e-05	0.0013138	0.000834013	4363/208/2915/2932/10014/4780/5170/5747	8
Laduviglusib&Ciliated_Ependymal	Laduviglusib&Ciliated_Ependymal	GO:0016049	cell growth	9/62	493/18903	3.08331e-05	0.0013138	0.000834013	6868/1956/2932/3320/3326/3304/5465/5467/5916	9
Laduviglusib&Ciliated_Ependymal	Laduviglusib&Ciliated_Ependymal	GO:1905952	regulation of lipid localization	6/62	185/18903	3.16053e-05	0.0013138	0.000834013	32/208/10062/5465/5467/6256	6
Laduviglusib&Ciliated_Ependymal	Laduviglusib&Ciliated_Ependymal	GO:0042752	regulation of circadian rhythm	5/62	120/18903	4.59531e-05	0.00173114	0.00109894	1453/2932/5602/10062/5465	5
Laduviglusib&Ciliated_Ependymal	Laduviglusib&Ciliated_Ependymal	GO:0048511	rhythmic process	7/62	302/18903	5.74485e-05	0.00209861	0.00133222	1453/2099/2932/5602/10135/10062/5465	7
Laduviglusib&Ciliated_Ependymal	Laduviglusib&Ciliated_Ependymal	GO:1901215	negative regulation of neuron death	6/62	218/18903	7.87991e-05	0.00263867	0.00167506	598/2821/2932/3326/5465/6505	6
Laduviglusib&Ciliated_Ependymal	Laduviglusib&Ciliated_Ependymal	GO:0006869	lipid transport	8/62	433/18903	8.1341e-05	0.00264499	0.00167906	4363/208/10062/5306/5465/5467/5660/6256	8
Laduviglusib&Ciliated_Ependymal	Laduviglusib&Ciliated_Ependymal	GO:0010565	regulation of cellular ketone metabolic process	5/62	136/18903	8.33758e-05	0.00264499	0.00167906	32/208/10062/5465/5467	5
Laduviglusib&Ciliated_Ependymal	Laduviglusib&Ciliated_Ependymal	GO:1904019	epithelial cell apoptotic process	5/62	137/18903	8.63173e-05	0.00270274	0.00171573	598/2099/4780/5170/5465	5
Laduviglusib&Ciliated_Ependymal	Laduviglusib&Ciliated_Ependymal	GO:0015849	organic acid transport	7/62	324/18903	8.92772e-05	0.0027579	0.00175074	4363/208/5465/5467/6505/6507/6536	7
Laduviglusib&Ciliated_Ependymal	Laduviglusib&Ciliated_Ependymal	GO:1905564	positive regulation of vascular endothelial cell proliferation	3/62	27/18903	9.29129e-05	0.00276559	0.00175562	6868/2260/5170	3
Laduviglusib&Ciliated_Ependymal	Laduviglusib&Ciliated_Ependymal	GO:0009895	negative regulation of catabolic process	7/62	332/18903	0.000103923	0.00294775	0.00187126	32/1956/9759/3326/9261/5465/1787	7
Laduviglusib&Ciliated_Ependymal	Laduviglusib&Ciliated_Ependymal	GO:1990778	protein localization to cell periphery	7/62	337/18903	0.000114032	0.00316013	0.00200608	208/598/1956/5170/8766/6505/23043	7
Laduviglusib&Ciliated_Ependymal	Laduviglusib&Ciliated_Ependymal	GO:0001890	placenta development	5/62	150/18903	0.000132315	0.00362512	0.00230126	1956/54583/3326/5467/5747	5
Laduviglusib&Ciliated_Ependymal	Laduviglusib&Ciliated_Ependymal	GO:0046700	heterocycle catabolic process	8/62	468/18903	0.000139199	0.00377087	0.00239379	4363/3304/9261/4780/56953/5142/8654/1787	8
Laduviglusib&Ciliated_Ependymal	Laduviglusib&Ciliated_Ependymal	GO:0010675	regulation of cellular carbohydrate metabolic process	5/62	155/18903	0.000154285	0.0040877	0.00259491	32/208/2932/9759/5465	5
Laduviglusib&Ciliated_Ependymal	Laduviglusib&Ciliated_Ependymal	GO:1905039	carboxylic acid transmembrane transport	5/62	155/18903	0.000154285	0.0040877	0.00259491	4363/208/6505/6507/6536	5
Laduviglusib&Ciliated_Ependymal	Laduviglusib&Ciliated_Ependymal	GO:0070633	transepithelial transport	3/62	33/18903	0.000170897	0.00443047	0.0028125	4363/6505/6507	3
Laduviglusib&Ciliated_Ependymal	Laduviglusib&Ciliated_Ependymal	GO:0010232	vascular transport	4/62	87/18903	0.000190483	0.0047839	0.00303686	4363/6505/6507/6536	4
Laduviglusib&Ciliated_Ependymal	Laduviglusib&Ciliated_Ependymal	GO:0150104	transport across blood-brain barrier	4/62	87/18903	0.000190483	0.0047839	0.00303686	4363/6505/6507/6536	4
Laduviglusib&Ciliated_Ependymal	Laduviglusib&Ciliated_Ependymal	GO:0071312	cellular response to alkaloid	3/62	37/18903	0.000241115	0.00593193	0.00376565	598/6505/6507	3
Laduviglusib&Ciliated_Ependymal	Laduviglusib&Ciliated_Ependymal	GO:1905475	regulation of protein localization to membrane	5/62	172/18903	0.000250402	0.00609817	0.00387118	208/598/1956/5170/6505	5
Laduviglusib&Ciliated_Ependymal	Laduviglusib&Ciliated_Ependymal	GO:0051154	negative regulation of striated muscle cell differentiation	3/62	40/18903	0.000304452	0.00719641	0.00456835	9759/10014/5465	3
Laduviglusib&Ciliated_Ependymal	Laduviglusib&Ciliated_Ependymal	GO:0034599	cellular response to oxidative stress	6/62	288/18903	0.000356783	0.00801766	0.00508969	4363/1719/1956/3304/4780/6505	6
Laduviglusib&Ciliated_Ependymal	Laduviglusib&Ciliated_Ependymal	GO:0006006	glucose metabolic process	5/62	188/18903	0.000377205	0.00826765	0.00524839	32/208/2821/5465/5467	5
Laduviglusib&Ciliated_Ependymal	Laduviglusib&Ciliated_Ependymal	GO:0043434	response to peptide hormone	7/62	421/18903	0.000442556	0.00903292	0.00573418	208/2932/10014/4780/5170/5465/5747	7
Laduviglusib&Ciliated_Ependymal	Laduviglusib&Ciliated_Ependymal	GO:0006766	vitamin metabolic process	4/62	110/18903	0.000467042	0.00903292	0.00573418	4363/873/1719/5467	4
Laduviglusib&Ciliated_Ependymal	Laduviglusib&Ciliated_Ependymal	GO:0007173	epidermal growth factor receptor signaling pathway	4/62	110/18903	0.000467042	0.00903292	0.00573418	6868/1956/5170/5747	4
Laduviglusib&Ciliated_Ependymal	Laduviglusib&Ciliated_Ependymal	GO:1904035	regulation of epithelial cell apoptotic process	4/62	110/18903	0.000467042	0.00903292	0.00573418	2099/4780/5170/5465	4
Laduviglusib&Ciliated_Ependymal	Laduviglusib&Ciliated_Ependymal	GO:2000121	regulation of removal of superoxide radicals	2/62	10/18903	0.000468318	0.00903292	0.00573418	1719/4780	2
Laduviglusib&Ciliated_Ependymal	Laduviglusib&Ciliated_Ependymal	GO:0031331	positive regulation of cellular catabolic process	7/62	429/18903	0.000495153	0.00932667	0.00592066	208/1453/2932/3304/4780/5465/5747	7
Laduviglusib&Ciliated_Ependymal	Laduviglusib&Ciliated_Ependymal	GO:0043393	regulation of protein binding	5/62	200/18903	0.00050039	0.00935225	0.0059369	2932/9759/10014/3326/5465	5
Laduviglusib&Ciliated_Ependymal	Laduviglusib&Ciliated_Ependymal	GO:0036293	response to decreased oxygen levels	6/62	309/18903	0.000517897	0.009605	0.00609734	6868/54583/4780/5465/5467/6505	6
Laduviglusib&Ciliated_Ependymal	Laduviglusib&Ciliated_Ependymal	GO:0045793	positive regulation of cell size	2/62	11/18903	0.000571179	0.0101258	0.00642798	3320/3326	2
Laduviglusib&Ciliated_Ependymal	Laduviglusib&Ciliated_Ependymal	GO:0070778	L-aspartate transmembrane transport	2/62	11/18903	0.000571179	0.0101258	0.00642798	6505/6507	2
Laduviglusib&Ciliated_Ependymal	Laduviglusib&Ciliated_Ependymal	GO:0042060	wound healing	7/62	442/18903	0.000591185	0.0103286	0.00655669	6868/3818/4780/5465/5467/10544/5747	7
Laduviglusib&Ciliated_Ependymal	Laduviglusib&Ciliated_Ependymal	GO:0101023	vascular endothelial cell proliferation	3/62	51/18903	0.000625467	0.0105455	0.00669436	6868/2260/5170	3
Laduviglusib&Ciliated_Ependymal	Laduviglusib&Ciliated_Ependymal	GO:1904338	regulation of dopaminergic neuron differentiation	2/62	12/18903	0.000683968	0.0110233	0.0069977	1453/2932	2
Laduviglusib&Ciliated_Ependymal	Laduviglusib&Ciliated_Ependymal	GO:0046394	carboxylic acid biosynthetic process	6/62	326/18903	0.000685813	0.0110233	0.0069977	32/587/873/1719/10062/6507	6
Laduviglusib&Ciliated_Ependymal	Laduviglusib&Ciliated_Ependymal	GO:0007179	transforming growth factor beta receptor signaling pathway	5/62	216/18903	0.000709063	0.0111393	0.00707131	6868/3326/5170/5465/5747	5
Laduviglusib&Ciliated_Ependymal	Laduviglusib&Ciliated_Ependymal	GO:0010659	cardiac muscle cell apoptotic process	3/62	55/18903	0.000780642	0.0118373	0.00751442	3320/4780/5170	3
Laduviglusib&Ciliated_Ependymal	Laduviglusib&Ciliated_Ependymal	GO:1904645	response to amyloid-beta	3/62	55/18903	0.000780642	0.0118373	0.00751442	4363/2915/2932	3
Laduviglusib&Ciliated_Ependymal	Laduviglusib&Ciliated_Ependymal	GO:0032386	regulation of intracellular transport	6/62	336/18903	0.00080267	0.011931	0.00757393	208/392/2932/3320/3326/6505	6
Laduviglusib&Ciliated_Ependymal	Laduviglusib&Ciliated_Ependymal	GO:0009214	cyclic nucleotide catabolic process	2/62	13/18903	0.000806619	0.011931	0.00757393	5142/8654	2
Laduviglusib&Ciliated_Ependymal	Laduviglusib&Ciliated_Ependymal	GO:0010745	negative regulation of macrophage derived foam cell differentiation	2/62	13/18903	0.000806619	0.011931	0.00757393	10062/5465	2
Laduviglusib&Ciliated_Ependymal	Laduviglusib&Ciliated_Ependymal	GO:1903265	positive regulation of tumor necrosis factor-mediated signaling pathway	2/62	13/18903	0.000806619	0.011931	0.00757393	6868/3304	2
Laduviglusib&Ciliated_Ependymal	Laduviglusib&Ciliated_Ependymal	GO:0062012	regulation of small molecule metabolic process	6/62	339/18903	0.000840569	0.0122825	0.00779705	32/208/9759/10062/5465/5467	6
Laduviglusib&Ciliated_Ependymal	Laduviglusib&Ciliated_Ependymal	GO:0033157	regulation of intracellular protein transport	5/62	225/18903	0.000851874	0.0123727	0.00785431	208/2932/3320/3326/6505	5
Laduviglusib&Ciliated_Ependymal	Laduviglusib&Ciliated_Ependymal	GO:0006749	glutathione metabolic process	3/62	57/18903	0.000866606	0.0124368	0.00789502	3029/4780/6505	3
Laduviglusib&Ciliated_Ependymal	Laduviglusib&Ciliated_Ependymal	GO:0044270	cellular nitrogen compound catabolic process	7/62	474/18903	0.000891608	0.0126451	0.00802723	4363/3304/9261/56953/5142/8654/1787	7
Laduviglusib&Ciliated_Ependymal	Laduviglusib&Ciliated_Ependymal	GO:0060350	endochondral bone morphogenesis	3/62	58/18903	0.000911749	0.0126999	0.00806203	4325/5915/5916	3
Laduviglusib&Ciliated_Ependymal	Laduviglusib&Ciliated_Ependymal	GO:0048588	developmental cell growth	5/62	229/18903	0.00092181	0.0126999	0.00806203	2932/3320/3326/5465/5916	5
Laduviglusib&Ciliated_Ependymal	Laduviglusib&Ciliated_Ependymal	GO:0045820	negative regulation of glycolytic process	2/62	14/18903	0.000939069	0.0127915	0.00812017	9759/5465	2
Laduviglusib&Ciliated_Ependymal	Laduviglusib&Ciliated_Ependymal	GO:0050673	epithelial cell proliferation	7/62	481/18903	0.000971114	0.0130802	0.00830344	6868/598/1956/2099/2260/5170/5467	7
Laduviglusib&Ciliated_Ependymal	Laduviglusib&Ciliated_Ependymal	GO:0043467	regulation of generation of precursor metabolites and energy	4/62	134/18903	0.000979712	0.0131227	0.00833042	208/2932/9759/5465	4
Laduviglusib&Ciliated_Ependymal	Laduviglusib&Ciliated_Ependymal	GO:0060560	developmental growth involved in morphogenesis	5/62	233/18903	0.000995941	0.0132664	0.00842163	2099/2932/3320/3326/5916	5
Laduviglusib&Ciliated_Ependymal	Laduviglusib&Ciliated_Ependymal	GO:0072593	reactive oxygen species metabolic process	5/62	235/18903	0.00103463	0.013706	0.00870069	873/1719/4780/5465/6505	5
Laduviglusib&Ciliated_Ependymal	Laduviglusib&Ciliated_Ependymal	GO:0019439	aromatic compound catabolic process	7/62	489/18903	0.00106873	0.0140804	0.00893838	4363/3304/9261/56953/5142/8654/1787	7
Laduviglusib&Ciliated_Ependymal	Laduviglusib&Ciliated_Ependymal	GO:0006986	response to unfolded protein	4/62	141/18903	0.00118339	0.0151764	0.0096341	3320/3326/3304/4780	4
Laduviglusib&Ciliated_Ependymal	Laduviglusib&Ciliated_Ependymal	GO:0098877	neurotransmitter receptor transport to plasma membrane	2/62	16/18903	0.00123311	0.0155656	0.0098812	8766/6505	2
Laduviglusib&Ciliated_Ependymal	Laduviglusib&Ciliated_Ependymal	GO:0099170	postsynaptic modulation of chemical synaptic transmission	2/62	16/18903	0.00123311	0.0155656	0.0098812	54583/2915	2
Laduviglusib&Ciliated_Ependymal	Laduviglusib&Ciliated_Ependymal	GO:0055119	relaxation of cardiac muscle	2/62	17/18903	0.00139458	0.0168116	0.0106722	5142/8654	2
Laduviglusib&Ciliated_Ependymal	Laduviglusib&Ciliated_Ependymal	GO:0044272	sulfur compound biosynthetic process	4/62	148/18903	0.00141508	0.0169739	0.0107752	32/3029/4780/6505	4
Laduviglusib&Ciliated_Ependymal	Laduviglusib&Ciliated_Ependymal	GO:2000377	regulation of reactive oxygen species metabolic process	4/62	149/18903	0.00145058	0.0173136	0.0109908	873/1719/4780/5465	4
Laduviglusib&Ciliated_Ependymal	Laduviglusib&Ciliated_Ependymal	GO:0051402	neuron apoptotic process	5/62	255/18903	0.00148568	0.017485	0.0110996	208/598/2821/3326/6505	5
Laduviglusib&Ciliated_Ependymal	Laduviglusib&Ciliated_Ependymal	GO:0030010	establishment of cell polarity	4/62	150/18903	0.00148669	0.017485	0.0110996	2932/3320/3326/5747	4
Laduviglusib&Ciliated_Ependymal	Laduviglusib&Ciliated_Ependymal	GO:0090257	regulation of muscle system process	5/62	256/18903	0.0015115	0.017605	0.0111758	9759/3320/5142/8654/5465	5
Laduviglusib&Ciliated_Ependymal	Laduviglusib&Ciliated_Ependymal	GO:0044282	small molecule catabolic process	6/62	385/18903	0.00161395	0.0186184	0.0118191	32/208/587/3029/5465/5467	6
Laduviglusib&Ciliated_Ependymal	Laduviglusib&Ciliated_Ependymal	GO:0043524	negative regulation of neuron apoptotic process	4/62	154/18903	0.00163745	0.0187226	0.0118853	598/2821/3326/6505	4
Laduviglusib&Ciliated_Ependymal	Laduviglusib&Ciliated_Ependymal	GO:0032922	circadian regulation of gene expression	3/62	71/18903	0.00163852	0.0187226	0.0118853	1453/10135/5465	3
Laduviglusib&Ciliated_Ependymal	Laduviglusib&Ciliated_Ependymal	GO:0032368	regulation of lipid transport	4/62	155/18903	0.00167674	0.0189794	0.0120483	208/10062/5465/6256	4
Laduviglusib&Ciliated_Ependymal	Laduviglusib&Ciliated_Ependymal	GO:1902894	negative regulation of miRNA transcription	2/62	19/18903	0.00174609	0.0194899	0.0123724	5465/5467	2
Laduviglusib&Ciliated_Ependymal	Laduviglusib&Ciliated_Ependymal	GO:0003018	vascular process in circulatory system	5/62	270/18903	0.00190874	0.0206027	0.0130788	4363/5467/6505/6507/6536	5
Laduviglusib&Ciliated_Ependymal	Laduviglusib&Ciliated_Ependymal	GO:0090150	establishment of protein localization to membrane	5/62	270/18903	0.00190874	0.0206027	0.0130788	208/1956/3320/8766/6505	5
Laduviglusib&Ciliated_Ependymal	Laduviglusib&Ciliated_Ependymal	GO:0050818	regulation of coagulation	3/62	75/18903	0.00191789	0.0206027	0.0130788	3818/4780/10544	3
Laduviglusib&Ciliated_Ependymal	Laduviglusib&Ciliated_Ependymal	GO:1903579	negative regulation of ATP metabolic process	2/62	20/18903	0.00193601	0.0206027	0.0130788	9759/5465	2
Laduviglusib&Ciliated_Ependymal	Laduviglusib&Ciliated_Ependymal	GO:2000629	negative regulation of miRNA metabolic process	2/62	20/18903	0.00193601	0.0206027	0.0130788	5465/5467	2
Laduviglusib&Ciliated_Ependymal	Laduviglusib&Ciliated_Ependymal	GO:0071559	response to transforming growth factor beta	5/62	277/18903	0.00213382	0.0220144	0.013975	6868/3326/5170/5465/5747	5
Laduviglusib&Ciliated_Ependymal	Laduviglusib&Ciliated_Ependymal	GO:0032098	regulation of appetite	2/62	21/18903	0.00213529	0.0220144	0.013975	3358/5465	2
Laduviglusib&Ciliated_Ependymal	Laduviglusib&Ciliated_Ependymal	GO:0055117	regulation of cardiac muscle contraction	3/62	78/18903	0.00214575	0.0220144	0.013975	3320/5142/8654	3
Laduviglusib&Ciliated_Ependymal	Laduviglusib&Ciliated_Ependymal	GO:0002262	myeloid cell homeostasis	4/62	169/18903	0.00229776	0.0233665	0.0148333	6868/2821/3304/5142	4
Laduviglusib&Ciliated_Ependymal	Laduviglusib&Ciliated_Ependymal	GO:0050727	regulation of inflammatory response	6/62	414/18903	0.00232525	0.0234568	0.0148906	4363/2099/3818/10062/5465/5467	6
Laduviglusib&Ciliated_Ependymal	Laduviglusib&Ciliated_Ependymal	GO:0006907	pinocytosis	2/62	22/18903	0.00234387	0.0235461	0.0149473	9261/10062	2
Laduviglusib&Ciliated_Ependymal	Laduviglusib&Ciliated_Ependymal	GO:1905897	regulation of response to endoplasmic reticulum stress	3/62	82/18903	0.00247476	0.0247579	0.0157165	598/4780/10062	3
Laduviglusib&Ciliated_Ependymal	Laduviglusib&Ciliated_Ependymal	GO:0006875	cellular metal ion homeostasis	6/62	420/18903	0.00249806	0.0248877	0.0157989	54583/2915/3358/5170/6505/6507	6
Laduviglusib&Ciliated_Ependymal	Laduviglusib&Ciliated_Ependymal	GO:0016032	viral process	6/62	421/18903	0.00252778	0.0249041	0.0158094	598/1956/2932/3326/3304/5465	6
Laduviglusib&Ciliated_Ependymal	Laduviglusib&Ciliated_Ependymal	GO:0001558	regulation of cell growth	6/62	422/18903	0.00255776	0.0249041	0.0158094	6868/1956/2932/3304/5465/5467	6
Laduviglusib&Ciliated_Ependymal	Laduviglusib&Ciliated_Ependymal	GO:0051131	chaperone-mediated protein complex assembly	2/62	23/18903	0.00256169	0.0249041	0.0158094	3320/3326	2
Laduviglusib&Ciliated_Ependymal	Laduviglusib&Ciliated_Ependymal	GO:1900543	negative regulation of purine nucleotide metabolic process	2/62	23/18903	0.00256169	0.0249041	0.0158094	9759/5465	2
Laduviglusib&Ciliated_Ependymal	Laduviglusib&Ciliated_Ependymal	GO:0046942	carboxylic acid transport	5/62	290/18903	0.00260246	0.0251989	0.0159965	4363/5660/6505/6507/6536	5
Laduviglusib&Ciliated_Ependymal	Laduviglusib&Ciliated_Ependymal	GO:0034655	nucleobase-containing compound catabolic process	6/62	428/18903	0.00274334	0.0262395	0.0166571	3304/9261/56953/5142/8654/1787	6
Laduviglusib&Ciliated_Ependymal	Laduviglusib&Ciliated_Ependymal	GO:0001503	ossification	6/62	429/18903	0.00277523	0.0262395	0.0166571	1956/2932/51564/4325/5747/6256	6
Laduviglusib&Ciliated_Ependymal	Laduviglusib&Ciliated_Ependymal	GO:0099637	neurotransmitter receptor transport	2/62	24/18903	0.00278868	0.0262637	0.0166725	8766/6505	2
Laduviglusib&Ciliated_Ependymal	Laduviglusib&Ciliated_Ependymal	GO:0006970	response to osmotic stress	3/62	86/18903	0.0028334	0.0264584	0.016796	3320/3326/5170	3
Laduviglusib&Ciliated_Ependymal	Laduviglusib&Ciliated_Ependymal	GO:0044262	cellular carbohydrate metabolic process	5/62	296/18903	0.00284227	0.0264584	0.016796	32/208/2932/9759/5465	5
Laduviglusib&Ciliated_Ependymal	Laduviglusib&Ciliated_Ependymal	GO:0006979	response to oxidative stress	6/62	434/18903	0.00293888	0.0271107	0.0172101	4363/1719/1956/3304/4780/6505	6
Laduviglusib&Ciliated_Ependymal	Laduviglusib&Ciliated_Ependymal	GO:0032331	negative regulation of chondrocyte differentiation	2/62	25/18903	0.00302479	0.0271107	0.0172101	5915/5916	2
Laduviglusib&Ciliated_Ependymal	Laduviglusib&Ciliated_Ependymal	GO:0071466	cellular response to xenobiotic stimulus	4/62	183/18903	0.00306181	0.0272399	0.0172922	4363/873/4780/5142	4
Laduviglusib&Ciliated_Ependymal	Laduviglusib&Ciliated_Ependymal	GO:0009165	nucleotide biosynthetic process	5/62	304/18903	0.00318647	0.0282448	0.0179301	32/132/10135/5465/60490	5
Laduviglusib&Ciliated_Ependymal	Laduviglusib&Ciliated_Ependymal	GO:0015698	inorganic anion transport	4/62	186/18903	0.00324559	0.0285232	0.0181068	4363/2915/6505/6507	4
Laduviglusib&Ciliated_Ependymal	Laduviglusib&Ciliated_Ependymal	GO:0035994	response to muscle stretch	2/62	26/18903	0.00326996	0.0285232	0.0181068	2821/5747	2
Laduviglusib&Ciliated_Ependymal	Laduviglusib&Ciliated_Ependymal	GO:1903798	regulation of miRNA maturation	2/62	26/18903	0.00326996	0.0285232	0.0181068	1956/2099	2
Laduviglusib&Ciliated_Ependymal	Laduviglusib&Ciliated_Ependymal	GO:0060070	canonical Wnt signaling pathway	5/62	310/18903	0.0034637	0.0293845	0.0186536	1453/1455/1956/2932/5916	5
Laduviglusib&Ciliated_Ependymal	Laduviglusib&Ciliated_Ependymal	GO:1904951	positive regulation of establishment of protein localization	5/62	310/18903	0.0034637	0.0293845	0.0186536	208/2932/3320/3326/5467	5
Laduviglusib&Ciliated_Ependymal	Laduviglusib&Ciliated_Ependymal	GO:0042026	protein refolding	2/62	27/18903	0.00352412	0.0294002	0.0186635	3320/3304	2
Laduviglusib&Ciliated_Ependymal	Laduviglusib&Ciliated_Ependymal	GO:2000647	negative regulation of stem cell proliferation	2/62	27/18903	0.00352412	0.0294002	0.0186635	5915/5916	2
Laduviglusib&Ciliated_Ependymal	Laduviglusib&Ciliated_Ependymal	GO:2000737	negative regulation of stem cell differentiation	2/62	27/18903	0.00352412	0.0294002	0.0186635	2932/4780	2
Laduviglusib&Ciliated_Ependymal	Laduviglusib&Ciliated_Ependymal	GO:0031334	positive regulation of protein-containing complex assembly	4/62	192/18903	0.00363548	0.0302246	0.0191869	2099/2932/3320/3304	4
Laduviglusib&Ciliated_Ependymal	Laduviglusib&Ciliated_Ependymal	GO:0051090	regulation of DNA-binding transcription factor activity	6/62	454/18903	0.0036669	0.0302351	0.0191935	54583/2099/9759/10014/3304/5602	6
Laduviglusib&Ciliated_Ependymal	Laduviglusib&Ciliated_Ependymal	GO:0000303	response to superoxide	2/62	28/18903	0.00378722	0.0302351	0.0191935	1719/4780	2
Laduviglusib&Ciliated_Ependymal	Laduviglusib&Ciliated_Ependymal	GO:0032104	regulation of response to extracellular stimulus	2/62	28/18903	0.00378722	0.0302351	0.0191935	5465/6256	2
Laduviglusib&Ciliated_Ependymal	Laduviglusib&Ciliated_Ependymal	GO:0032107	regulation of response to nutrient levels	2/62	28/18903	0.00378722	0.0302351	0.0191935	5465/6256	2
Laduviglusib&Ciliated_Ependymal	Laduviglusib&Ciliated_Ependymal	GO:0035116	embryonic hindlimb morphogenesis	2/62	28/18903	0.00378722	0.0302351	0.0191935	5915/5916	2
Laduviglusib&Ciliated_Ependymal	Laduviglusib&Ciliated_Ependymal	GO:0198738	cell-cell signaling by wnt	6/62	458/18903	0.00382732	0.0304544	0.0193327	1453/1455/1956/2932/5916/23043	6
Laduviglusib&Ciliated_Ependymal	Laduviglusib&Ciliated_Ependymal	GO:0060326	cell chemotaxis	5/62	319/18903	0.00391159	0.0308198	0.0195647	4363/6868/2260/5142/5747	5
Laduviglusib&Ciliated_Ependymal	Laduviglusib&Ciliated_Ependymal	GO:0003300	cardiac muscle hypertrophy	3/62	99/18903	0.00421358	0.0319463	0.0202798	9759/8654/5465	3
Laduviglusib&Ciliated_Ependymal	Laduviglusib&Ciliated_Ependymal	GO:0032409	regulation of transporter activity	5/62	326/18903	0.00428763	0.0321961	0.0204384	2915/10062/5142/6256/6536	5
Laduviglusib&Ciliated_Ependymal	Laduviglusib&Ciliated_Ependymal	GO:1901992	positive regulation of mitotic cell cycle phase transition	3/62	100/18903	0.00433384	0.0321961	0.0204384	6868/1956/8766	3
Laduviglusib&Ciliated_Ependymal	Laduviglusib&Ciliated_Ependymal	GO:0005979	regulation of glycogen biosynthetic process	2/62	30/18903	0.00434	0.0321961	0.0204384	208/2932	2
Laduviglusib&Ciliated_Ependymal	Laduviglusib&Ciliated_Ependymal	GO:0010962	regulation of glucan biosynthetic process	2/62	30/18903	0.00434	0.0321961	0.0204384	208/2932	2
Laduviglusib&Ciliated_Ependymal	Laduviglusib&Ciliated_Ependymal	GO:0098739	import across plasma membrane	4/62	202/18903	0.00435413	0.0322019	0.0204421	208/6505/6507/6536	4
Laduviglusib&Ciliated_Ependymal	Laduviglusib&Ciliated_Ependymal	GO:0051701	biological process involved in interaction with host	4/62	203/18903	0.00443089	0.032656	0.0207304	598/1956/3326/3304	4
Laduviglusib&Ciliated_Ependymal	Laduviglusib&Ciliated_Ependymal	GO:0031667	response to nutrient levels	6/62	474/18903	0.00452178	0.0330364	0.0209718	32/3358/4780/5465/5467/6256	6
Laduviglusib&Ciliated_Ependymal	Laduviglusib&Ciliated_Ependymal	GO:0016575	histone deacetylation	3/62	102/18903	0.00458058	0.0331212	0.0210257	9759/10014/51564	3
Laduviglusib&Ciliated_Ependymal	Laduviglusib&Ciliated_Ependymal	GO:0046939	nucleotide phosphorylation	3/62	102/18903	0.00458058	0.0331212	0.0210257	2821/9759/5465	3
Laduviglusib&Ciliated_Ependymal	Laduviglusib&Ciliated_Ependymal	GO:0010667	negative regulation of cardiac muscle cell apoptotic process	2/62	32/18903	0.00492781	0.0341406	0.0216728	4780/5170	2
Laduviglusib&Ciliated_Ependymal	Laduviglusib&Ciliated_Ependymal	GO:0071539	protein localization to centrosome	2/62	32/18903	0.00492781	0.0341406	0.0216728	1453/2932	2
Laduviglusib&Ciliated_Ependymal	Laduviglusib&Ciliated_Ependymal	GO:0032496	response to lipopolysaccharide	5/62	339/18903	0.00505358	0.0347128	0.022036	6868/9261/10062/5142/5467	5
Laduviglusib&Ciliated_Ependymal	Laduviglusib&Ciliated_Ependymal	GO:0006836	neurotransmitter transport	4/62	212/18903	0.00516324	0.0352538	0.0223794	2932/6505/6507/6536	4
Laduviglusib&Ciliated_Ependymal	Laduviglusib&Ciliated_Ependymal	GO:0016051	carbohydrate biosynthetic process	4/62	212/18903	0.00516324	0.0352538	0.0223794	208/2821/2932/5465	4
Laduviglusib&Ciliated_Ependymal	Laduviglusib&Ciliated_Ependymal	GO:0008016	regulation of heart contraction	4/62	214/18903	0.00533635	0.03548	0.022523	3320/5142/8654/6505	4
Laduviglusib&Ciliated_Ependymal	Laduviglusib&Ciliated_Ependymal	GO:0006090	pyruvate metabolic process	3/62	108/18903	0.0053713	0.03548	0.022523	2821/9759/5465	3
Laduviglusib&Ciliated_Ependymal	Laduviglusib&Ciliated_Ependymal	GO:0032526	response to retinoic acid	3/62	108/18903	0.0053713	0.03548	0.022523	2932/5916/6256	3
Laduviglusib&Ciliated_Ependymal	Laduviglusib&Ciliated_Ependymal	GO:0090263	positive regulation of canonical Wnt signaling pathway	3/62	108/18903	0.0053713	0.03548	0.022523	1453/1455/1956	3
Laduviglusib&Ciliated_Ependymal	Laduviglusib&Ciliated_Ependymal	GO:0051973	positive regulation of telomerase activity	2/62	34/18903	0.00555019	0.0360687	0.0228968	3320/3326	2
Laduviglusib&Ciliated_Ependymal	Laduviglusib&Ciliated_Ependymal	GO:0046034	ATP metabolic process	4/62	217/18903	0.00560326	0.0363158	0.0230536	2821/9759/3304/5465	4
Laduviglusib&Ciliated_Ependymal	Laduviglusib&Ciliated_Ependymal	GO:0006691	leukotriene metabolic process	2/62	35/18903	0.00587419	0.0370083	0.0234933	4363/9261	2
Laduviglusib&Ciliated_Ependymal	Laduviglusib&Ciliated_Ependymal	GO:0048048	embryonic eye morphogenesis	2/62	35/18903	0.00587419	0.0370083	0.0234933	5915/5916	2
Laduviglusib&Ciliated_Ependymal	Laduviglusib&Ciliated_Ependymal	GO:1901099	negative regulation of signal transduction in absence of ligand	2/62	35/18903	0.00587419	0.0370083	0.0234933	598/3304	2
Laduviglusib&Ciliated_Ependymal	Laduviglusib&Ciliated_Ependymal	GO:0044242	cellular lipid catabolic process	4/62	222/18903	0.00606773	0.0380339	0.0241443	32/208/5465/5467	4
Laduviglusib&Ciliated_Ependymal	Laduviglusib&Ciliated_Ependymal	GO:0001662	behavioral fear response	2/62	37/18903	0.00654756	0.0398223	0.0252796	3358/6505	2
Laduviglusib&Ciliated_Ependymal	Laduviglusib&Ciliated_Ependymal	GO:0021955	central nervous system neuron axonogenesis	2/62	37/18903	0.00654756	0.0398223	0.0252796	3320/3326	2
Laduviglusib&Ciliated_Ependymal	Laduviglusib&Ciliated_Ependymal	GO:0046326	positive regulation of glucose import	2/62	37/18903	0.00654756	0.0398223	0.0252796	208/4780	2
Laduviglusib&Ciliated_Ependymal	Laduviglusib&Ciliated_Ependymal	GO:0007020	microtubule nucleation	2/62	38/18903	0.0068968	0.041261	0.0261929	1453/3304	2
Laduviglusib&Ciliated_Ependymal	Laduviglusib&Ciliated_Ependymal	GO:0010742	macrophage derived foam cell differentiation	2/62	38/18903	0.0068968	0.041261	0.0261929	10062/5465	2
Laduviglusib&Ciliated_Ependymal	Laduviglusib&Ciliated_Ependymal	GO:0007599	hemostasis	4/62	231/18903	0.00696721	0.0415791	0.0263948	2821/3818/4780/10544	4
Laduviglusib&Ciliated_Ependymal	Laduviglusib&Ciliated_Ependymal	GO:0007006	mitochondrial membrane organization	3/62	120/18903	0.00718658	0.0423269	0.0268695	598/2932/3320	3
Laduviglusib&Ciliated_Ependymal	Laduviglusib&Ciliated_Ependymal	GO:0032355	response to estradiol	3/62	121/18903	0.00735228	0.0426114	0.0270502	1956/2099/2821	3
Laduviglusib&Ciliated_Ependymal	Laduviglusib&Ciliated_Ependymal	GO:0043500	muscle adaptation	3/62	122/18903	0.00752024	0.0430261	0.0273134	9759/8654/5465	3
Laduviglusib&Ciliated_Ependymal	Laduviglusib&Ciliated_Ependymal	GO:0071392	cellular response to estradiol stimulus	2/62	40/18903	0.00762013	0.0430261	0.0273134	1956/2099	2
Laduviglusib&Ciliated_Ependymal	Laduviglusib&Ciliated_Ependymal	GO:0022612	gland morphogenesis	3/62	123/18903	0.00769046	0.0433217	0.027501	1956/2099/5916	3
Laduviglusib&Ciliated_Ependymal	Laduviglusib&Ciliated_Ependymal	GO:0014912	negative regulation of smooth muscle cell migration	2/62	41/18903	0.0079941	0.0446152	0.0283222	4780/5467	2
Laduviglusib&Ciliated_Ependymal	Laduviglusib&Ciliated_Ependymal	GO:1901031	regulation of response to reactive oxygen species	2/62	41/18903	0.0079941	0.0446152	0.0283222	1719/4780	2
Laduviglusib&Ciliated_Ependymal	Laduviglusib&Ciliated_Ependymal	GO:0045429	positive regulation of nitric oxide biosynthetic process	2/62	42/18903	0.0083762	0.0454843	0.0288739	3320/3326	2
Laduviglusib&Ciliated_Ependymal	Laduviglusib&Ciliated_Ependymal	GO:0050999	regulation of nitric-oxide synthase activity	2/62	42/18903	0.0083762	0.0454843	0.0288739	1719/1956	2
Laduviglusib&Ciliated_Ependymal	Laduviglusib&Ciliated_Ependymal	GO:0051225	spindle assembly	3/62	128/18903	0.00857573	0.0464631	0.0294953	1453/3304/8766	3
Laduviglusib&Ciliated_Ependymal	Laduviglusib&Ciliated_Ependymal	GO:0045931	positive regulation of mitotic cell cycle	3/62	129/18903	0.00875967	0.046815	0.0297186	6868/1956/8766	3
Laduviglusib&Ciliated_Ependymal	Laduviglusib&Ciliated_Ependymal	GO:0042596	fear response	2/62	43/18903	0.00876637	0.046815	0.0297186	3358/6505	2
Laduviglusib&Ciliated_Ependymal	Laduviglusib&Ciliated_Ependymal	GO:0042789	mRNA transcription by RNA polymerase II	2/62	43/18903	0.00876637	0.046815	0.0297186	10062/6256	2
Laduviglusib&Ciliated_Ependymal	Laduviglusib&Ciliated_Ependymal	GO:0031330	negative regulation of cellular catabolic process	4/62	247/18903	0.00877659	0.046815	0.0297186	32/3326/9261/1787	4
Laduviglusib&Ciliated_Ependymal	Laduviglusib&Ciliated_Ependymal	GO:0007178	transmembrane receptor protein serine/threonine kinase signaling pathway	5/62	390/18903	0.00900736	0.0476202	0.0302298	6868/3326/5170/5465/5747	5
Laduviglusib&Ciliated_Ependymal	Laduviglusib&Ciliated_Ependymal	GO:0016485	protein processing	4/62	250/18903	0.00914695	0.0476202	0.0302298	6868/25825/3818/4325	4
Laduviglusib&Ciliated_Ependymal	Laduviglusib&Ciliated_Ependymal	GO:0060047	heart contraction	4/62	250/18903	0.00914695	0.0476202	0.0302298	3320/5142/8654/6505	4
Laduviglusib&Ciliated_Ependymal	Laduviglusib&Ciliated_Ependymal	GO:0006509	membrane protein ectodomain proteolysis	2/62	44/18903	0.00916456	0.0476202	0.0302298	6868/25825	2
Laduviglusib&Ciliated_Ependymal	Laduviglusib&Ciliated_Ependymal	GO:0098657	import into cell	4/62	252/18903	0.00939945	0.0482741	0.0306449	208/6505/6507/6536	4
Laduviglusib&Ciliated_Ependymal	Laduviglusib&Ciliated_Ependymal	GO:1903320	regulation of protein modification by small protein conjugation or removal	4/62	252/18903	0.00939945	0.0482741	0.0306449	9759/3320/3326/3304	4
Laduviglusib&Ciliated_Ependymal	Laduviglusib&Ciliated_Ependymal	GO:0005978	glycogen biosynthetic process	2/62	45/18903	0.00957072	0.0482741	0.0306449	208/2932	2
Laduviglusib&Ciliated_Ependymal	Laduviglusib&Ciliated_Ependymal	GO:0009250	glucan biosynthetic process	2/62	45/18903	0.00957072	0.0482741	0.0306449	208/2932	2
Laduviglusib&Ciliated_Ependymal	Laduviglusib&Ciliated_Ependymal	GO:0060964	regulation of miRNA-mediated gene silencing	2/62	45/18903	0.00957072	0.0482741	0.0306449	1956/2099	2
Laduviglusib&dSPN	Laduviglusib&dSPN	GO:0009150	purine ribonucleotide metabolic process	19/88	447/18903	1.71796e-13	3.94465e-10	2.44997e-10	132/2618/2821/3091/3098/3156/3251/3643/3939/4522/9061/142/5138/5142/8654/5663/6095/6817/7167	19
Laduviglusib&dSPN	Laduviglusib&dSPN	GO:0009259	ribonucleotide metabolic process	19/88	466/18903	3.59956e-13	3.94465e-10	2.44997e-10	132/2618/2821/3091/3098/3156/3251/3643/3939/4522/9061/142/5138/5142/8654/5663/6095/6817/7167	19
Laduviglusib&dSPN	Laduviglusib&dSPN	GO:0019693	ribose phosphate metabolic process	19/88	475/18903	5.05068e-13	3.94465e-10	2.44997e-10	132/2618/2821/3091/3098/3156/3251/3643/3939/4522/9061/142/5138/5142/8654/5663/6095/6817/7167	19
Laduviglusib&dSPN	Laduviglusib&dSPN	GO:0006163	purine nucleotide metabolic process	19/88	476/18903	5.24206e-13	3.94465e-10	2.44997e-10	132/2618/2821/3091/3098/3156/3251/3643/3939/4522/9061/142/5138/5142/8654/5663/6095/6817/7167	19
Laduviglusib&dSPN	Laduviglusib&dSPN	GO:0042398	cellular modified amino acid biosynthetic process	7/88	46/18903	1.71704e-09	1.03366e-06	6.41991e-07	34/1719/2618/3029/4522/4780/6505	7
Laduviglusib&dSPN	Laduviglusib&dSPN	GO:0021537	telencephalon development	12/88	255/18903	2.32359e-09	1.16567e-06	7.23982e-07	1021/1812/1956/2066/2618/2932/3091/3251/3480/23028/5663/5915	12
Laduviglusib&dSPN	Laduviglusib&dSPN	GO:0007611	learning or memory	12/88	273/18903	5.01179e-09	2.15507e-06	1.33849e-06	1268/1812/1956/2821/2915/3091/3156/3643/5594/4311/5663/6505	12
Laduviglusib&dSPN	Laduviglusib&dSPN	GO:0046824	positive regulation of nucleocytoplasmic transport	7/88	62/18903	1.48565e-08	5.58974e-06	3.47172e-06	2932/8841/3320/3326/3717/1432/5663	7
Laduviglusib&dSPN	Laduviglusib&dSPN	GO:1901653	cellular response to peptide	13/88	373/18903	1.76259e-08	5.89489e-06	3.66124e-06	2915/2932/3480/3643/3717/4780/4790/142/5140/5591/5663/5747/5781	13
Laduviglusib&dSPN	Laduviglusib&dSPN	GO:1903829	positive regulation of protein localization	14/88	451/18903	2.03635e-08	6.12941e-06	3.8069e-06	1956/2066/2932/8841/3091/3320/3326/3717/1432/5599/142/5467/5478/5663	14
Laduviglusib&dSPN	Laduviglusib&dSPN	GO:0097242	amyloid-beta clearance	6/88	39/18903	2.4696e-08	6.19458e-06	3.84738e-06	3156/3480/3643/4311/8766/5868	6
Laduviglusib&dSPN	Laduviglusib&dSPN	GO:0042307	positive regulation of protein import into nucleus	6/88	40/18903	2.89462e-08	6.70215e-06	4.16262e-06	8841/3320/3326/3717/1432/5663	6
Laduviglusib&dSPN	Laduviglusib&dSPN	GO:0001890	placenta development	9/88	150/18903	3.28479e-08	7.06229e-06	4.3863e-06	1956/3091/3326/5594/1432/4311/142/5467/5747	9
Laduviglusib&dSPN	Laduviglusib&dSPN	GO:0006090	pyruvate metabolic process	8/88	108/18903	3.84414e-08	7.71391e-06	4.79101e-06	2821/3091/3098/3643/3939/4200/5663/7167	8
Laduviglusib&dSPN	Laduviglusib&dSPN	GO:0014066	regulation of phosphatidylinositol 3-kinase signaling	8/88	111/18903	4.76728e-08	8.44089e-06	5.24254e-06	1956/2066/3480/3643/3717/4916/5467/5747	8
Laduviglusib&dSPN	Laduviglusib&dSPN	GO:0033674	positive regulation of kinase activity	14/88	496/18903	6.64663e-08	1.05297e-05	6.53984e-06	1956/2066/2915/3320/3326/3480/3643/3717/4916/8654/5478/5663/5747/6505	14
Laduviglusib&dSPN	Laduviglusib&dSPN	GO:0034599	cellular response to oxidative stress	11/88	288/18903	9.60274e-08	1.25671e-05	7.80525e-06	1612/1719/1956/3091/3717/5594/5599/4780/142/5478/6505	11
Laduviglusib&dSPN	Laduviglusib&dSPN	GO:0006979	response to oxidative stress	13/88	434/18903	1.03609e-07	1.27125e-05	7.8956e-06	210/1612/1719/1956/3091/3717/5594/5599/4780/142/5478/5663/6505	13
Laduviglusib&dSPN	Laduviglusib&dSPN	GO:0002066	columnar/cuboidal epithelial cell development	6/88	50/18903	1.15458e-07	1.27125e-05	7.8956e-06	1021/2932/3091/688/5915/6009	6
Laduviglusib&dSPN	Laduviglusib&dSPN	GO:1904951	positive regulation of establishment of protein localization	11/88	310/18903	2.01424e-07	1.88904e-05	1.17326e-05	2932/8841/3091/3320/3326/3717/1432/5599/5467/5478/5663	11
Laduviglusib&dSPN	Laduviglusib&dSPN	GO:0018105	peptidyl-serine phosphorylation	11/88	313/18903	2.21804e-07	1.90752e-05	1.18474e-05	1457/1956/2932/3320/3326/5594/1432/5599/4916/5591/6505	11
Laduviglusib&dSPN	Laduviglusib&dSPN	GO:0046939	nucleotide phosphorylation	7/88	102/18903	4.80083e-07	3.28082e-05	2.03768e-05	2821/3091/3098/3643/3939/5663/7167	7
Laduviglusib&dSPN	Laduviglusib&dSPN	GO:0062012	regulation of small molecule metabolic process	11/88	339/18903	4.90488e-07	3.28082e-05	2.03768e-05	34/1268/3091/3643/4200/4790/142/5467/5663/6095/23408	11
Laduviglusib&dSPN	Laduviglusib&dSPN	GO:0048167	regulation of synaptic plasticity	9/88	207/18903	5.14803e-07	3.36861e-05	2.0922e-05	1812/2915/2932/3706/5594/4311/5663/5868/6505	9
Laduviglusib&dSPN	Laduviglusib&dSPN	GO:0043434	response to peptide hormone	12/88	421/18903	5.67661e-07	3.48706e-05	2.16577e-05	2932/3480/3643/3717/1432/4780/4790/142/5140/5591/5747/5781	12
Laduviglusib&dSPN	Laduviglusib&dSPN	GO:0016052	carbohydrate catabolic process	8/88	155/18903	6.29016e-07	3.71243e-05	2.30574e-05	2821/3074/3091/3098/3643/3939/5663/7167	8
Laduviglusib&dSPN	Laduviglusib&dSPN	GO:0010038	response to metal ion	11/88	360/18903	8.86314e-07	4.94038e-05	3.06841e-05	210/1956/2821/3091/3706/4129/5594/5599/4780/142/6505	11
Laduviglusib&dSPN	Laduviglusib&dSPN	GO:0002262	myeloid cell homeostasis	8/88	169/18903	1.2103e-06	6.17457e-05	3.83495e-05	1021/2821/3091/3717/1432/4522/5142/5591	8
Laduviglusib&dSPN	Laduviglusib&dSPN	GO:0051403	stress-activated MAPK cascade	9/88	239/18903	1.70371e-06	8.41449e-05	5.22614e-05	1956/8841/3480/5594/1432/5599/4790/5478/23043	9
Laduviglusib&dSPN	Laduviglusib&dSPN	GO:0044282	small molecule catabolic process	11/88	385/18903	1.70526e-06	8.41449e-05	5.22614e-05	34/1268/2166/2744/3029/3098/4835/4942/5467/6817/7167	11
Laduviglusib&dSPN	Laduviglusib&dSPN	GO:0001659	temperature homeostasis	8/88	178/18903	1.7872e-06	8.46226e-05	5.25581e-05	1268/1812/2104/8841/3480/3717/23028/6009	8
Laduviglusib&dSPN	Laduviglusib&dSPN	GO:0023061	signal release	12/88	470/18903	1.79929e-06	8.46226e-05	5.25581e-05	1268/1812/2914/2932/3091/3358/3717/4129/5467/5663/5781/5868	12
Laduviglusib&dSPN	Laduviglusib&dSPN	GO:0014075	response to amine	5/88	44/18903	1.83474e-06	8.49626e-05	5.27692e-05	1812/3251/3717/6505/1787	5
Laduviglusib&dSPN	Laduviglusib&dSPN	GO:0006575	cellular modified amino acid metabolic process	8/88	180/18903	1.94313e-06	8.86184e-05	5.50398e-05	34/1719/2618/2739/3029/4522/4780/6505	8
Laduviglusib&dSPN	Laduviglusib&dSPN	GO:0008631	intrinsic apoptotic signaling pathway in response to oxidative stress	5/88	45/18903	2.05655e-06	8.97131e-05	5.57197e-05	3091/3717/4780/142/5478	5
Laduviglusib&dSPN	Laduviglusib&dSPN	GO:0048708	astrocyte differentiation	6/88	82/18903	2.25874e-06	9.31343e-05	5.78446e-05	1021/1812/5594/4916/5663/5781	6
Laduviglusib&dSPN	Laduviglusib&dSPN	GO:0006006	glucose metabolic process	8/88	188/18903	2.6881e-06	0.00010934	6.791e-05	34/2821/3098/3643/1432/5467/6095/7167	8
Laduviglusib&dSPN	Laduviglusib&dSPN	GO:0009895	negative regulation of catabolic process	10/88	332/18903	3.27422e-06	0.000127992	7.94943e-05	210/1268/1457/1956/3156/3326/1432/5140/5663/1787	10
Laduviglusib&dSPN	Laduviglusib&dSPN	GO:0032496	response to lipopolysaccharide	10/88	339/18903	3.93986e-06	0.000148583	9.22831e-05	210/1268/3717/4129/5594/1432/5599/4790/5142/5467	10
Laduviglusib&dSPN	Laduviglusib&dSPN	GO:0048545	response to steroid hormone	10/88	339/18903	3.93986e-06	0.000148583	9.22831e-05	210/2104/2821/3480/3717/23028/4129/4916/142/5467	10
Laduviglusib&dSPN	Laduviglusib&dSPN	GO:0071248	cellular response to metal ion	8/88	198/18903	3.94905e-06	0.000148583	9.22831e-05	210/1956/3706/5594/5599/4780/142/6505	8
Laduviglusib&dSPN	Laduviglusib&dSPN	GO:0009410	response to xenobiotic stimulus	11/88	432/18903	5.1514e-06	0.000186816	0.000116029	210/1812/3320/3326/4129/4780/5139/5142/6095/6505/6817	11
Laduviglusib&dSPN	Laduviglusib&dSPN	GO:0050808	synapse organization	11/88	432/18903	5.1514e-06	0.000186816	0.000116029	102/1812/2066/2915/3480/3643/3706/1432/4916/5663/6505	11
Laduviglusib&dSPN	Laduviglusib&dSPN	GO:0006584	catecholamine metabolic process	5/88	55/18903	5.64543e-06	0.00019759	0.000122721	1812/3251/4129/6505/6817	5
Laduviglusib&dSPN	Laduviglusib&dSPN	GO:0009712	catechol-containing compound metabolic process	5/88	55/18903	5.64543e-06	0.00019759	0.000122721	1812/3251/4129/6505/6817	5
Laduviglusib&dSPN	Laduviglusib&dSPN	GO:1904645	response to amyloid-beta	5/88	55/18903	5.64543e-06	0.00019759	0.000122721	2915/2932/3480/142/5663	5
Laduviglusib&dSPN	Laduviglusib&dSPN	GO:0035994	response to muscle stretch	4/88	26/18903	6.06149e-06	0.000209714	0.000130251	2821/1432/4790/5747	4
Laduviglusib&dSPN	Laduviglusib&dSPN	GO:0032768	regulation of monooxygenase activity	5/88	57/18903	6.74546e-06	0.000226941	0.00014095	1268/1719/1956/3091/4790	5
Laduviglusib&dSPN	Laduviglusib&dSPN	GO:0000723	telomere maintenance	7/88	154/18903	7.59207e-06	0.000248393	0.000154274	55869/3320/3326/5594/142/5591/80351	7
Laduviglusib&dSPN	Laduviglusib&dSPN	GO:0046034	ATP metabolic process	8/88	217/18903	7.7494e-06	0.000250814	0.000155777	2821/3091/3098/3643/3939/142/5663/7167	8
Laduviglusib&dSPN	Laduviglusib&dSPN	GO:0009314	response to radiation	11/88	452/18903	7.9038e-06	0.000252839	0.000157035	210/1812/1956/3091/3156/23028/1432/5599/4311/142/5591	11
Laduviglusib&dSPN	Laduviglusib&dSPN	GO:0043523	regulation of neuron apoptotic process	8/88	218/18903	8.01436e-06	0.000252839	0.000157035	2821/2914/3091/3326/3717/142/5663/6505	8
Laduviglusib&dSPN	Laduviglusib&dSPN	GO:0035249	synaptic transmission, glutamatergic	6/88	102/18903	8.06396e-06	0.000252839	0.000157035	1268/1812/2891/2914/2915/5663	6
Laduviglusib&dSPN	Laduviglusib&dSPN	GO:1902175	regulation of oxidative stress-induced intrinsic apoptotic signaling pathway	4/88	29/18903	9.52775e-06	0.000286882	0.000178179	3091/4780/142/5478	4
Laduviglusib&dSPN	Laduviglusib&dSPN	GO:0071868	cellular response to monoamine stimulus	6/88	105/18903	9.53096e-06	0.000286882	0.000178179	1812/2932/3358/5594/5142/6505	6
Laduviglusib&dSPN	Laduviglusib&dSPN	GO:0071870	cellular response to catecholamine stimulus	6/88	105/18903	9.53096e-06	0.000286882	0.000178179	1812/2932/3358/5594/5142/6505	6
Laduviglusib&dSPN	Laduviglusib&dSPN	GO:0048511	rhythmic process	9/88	302/18903	1.13894e-05	0.000313919	0.000194971	1457/2932/8841/3480/5927/5599/142/5591/6095	9
Laduviglusib&dSPN	Laduviglusib&dSPN	GO:0009396	folic acid-containing compound biosynthetic process	3/88	10/18903	1.1426e-05	0.000313919	0.000194971	1719/2618/4522	3
Laduviglusib&dSPN	Laduviglusib&dSPN	GO:0031667	response to nutrient levels	11/88	474/18903	1.23396e-05	0.000331626	0.000205969	34/210/1268/3358/3480/5594/1432/5599/4780/5467/23408	11
Laduviglusib&dSPN	Laduviglusib&dSPN	GO:0034504	protein localization to nucleus	9/88	306/18903	1.26491e-05	0.000333981	0.000207431	1812/2932/8841/3320/3326/3717/1432/142/5663	9
Laduviglusib&dSPN	Laduviglusib&dSPN	GO:0010720	positive regulation of cell development	9/88	307/18903	1.2982e-05	0.00033979	0.000211039	2915/3091/3706/23028/4311/5139/8654/5591/6009	9
Laduviglusib&dSPN	Laduviglusib&dSPN	GO:0072593	reactive oxygen species metabolic process	8/88	235/18903	1.38379e-05	0.000358334	0.000222557	1719/3091/4129/1432/4780/23530/23408/6505	8
Laduviglusib&dSPN	Laduviglusib&dSPN	GO:0051170	import into nucleus	7/88	169/18903	1.39286e-05	0.000358334	0.000222557	1812/8841/3320/3326/3717/1432/5663	7
Laduviglusib&dSPN	Laduviglusib&dSPN	GO:1904659	glucose transmembrane transport	6/88	113/18903	1.4525e-05	0.000370512	0.00023012	1812/3643/1432/4780/5467/5781	6
Laduviglusib&dSPN	Laduviglusib&dSPN	GO:0045793	positive regulation of cell size	3/88	11/18903	1.56578e-05	0.000396049	0.000245981	3320/3326/23028	3
Laduviglusib&dSPN	Laduviglusib&dSPN	GO:1901214	regulation of neuron death	9/88	325/18903	2.0389e-05	0.000473747	0.000294238	2821/2914/2932/3091/3326/3717/142/5663/6505	9
Laduviglusib&dSPN	Laduviglusib&dSPN	GO:0042593	glucose homeostasis	8/88	248/18903	2.04007e-05	0.000473747	0.000294238	1268/2821/3091/3098/3480/3643/5467/5781	8
Laduviglusib&dSPN	Laduviglusib&dSPN	GO:0048863	stem cell differentiation	8/88	248/18903	2.04007e-05	0.000473747	0.000294238	1021/2066/2932/3091/5594/1432/4780/5591	8
Laduviglusib&dSPN	Laduviglusib&dSPN	GO:0042752	regulation of circadian rhythm	6/88	120/18903	2.04608e-05	0.000473747	0.000294238	2932/8841/5599/142/5591/6095	6
Laduviglusib&dSPN	Laduviglusib&dSPN	GO:0043951	negative regulation of cAMP-mediated signaling	3/88	12/18903	2.08067e-05	0.000475232	0.000295161	5138/5139/5140	3
Laduviglusib&dSPN	Laduviglusib&dSPN	GO:1903320	regulation of protein modification by small protein conjugation or removal	8/88	252/18903	2.28816e-05	0.000502727	0.000312237	8841/55869/3091/3320/3326/23028/5478/5663	8
Laduviglusib&dSPN	Laduviglusib&dSPN	GO:0051402	neuron apoptotic process	8/88	255/18903	2.49043e-05	0.000541007	0.000336013	2821/2914/3091/3326/3717/142/5663/6505	8
Laduviglusib&dSPN	Laduviglusib&dSPN	GO:0032200	telomere organization	7/88	185/18903	2.49834e-05	0.000541007	0.000336013	55869/3320/3326/5594/142/5591/80351	7
Laduviglusib&dSPN	Laduviglusib&dSPN	GO:0046326	positive regulation of glucose import	4/88	37/18903	2.5752e-05	0.000548023	0.00034037	3643/1432/4780/5781	4
Laduviglusib&dSPN	Laduviglusib&dSPN	GO:0006109	regulation of carbohydrate metabolic process	7/88	186/18903	2.58633e-05	0.000548023	0.00034037	34/2932/3091/3643/4790/5663/6095	7
Laduviglusib&dSPN	Laduviglusib&dSPN	GO:0009214	cyclic nucleotide catabolic process	3/88	13/18903	2.69576e-05	0.000560083	0.000347861	5138/5142/8654	3
Laduviglusib&dSPN	Laduviglusib&dSPN	GO:0038127	ERBB signaling pathway	6/88	126/18903	2.69807e-05	0.000560083	0.000347861	1956/2066/5594/5663/5747/5781	6
Laduviglusib&dSPN	Laduviglusib&dSPN	GO:0006809	nitric oxide biosynthetic process	5/88	76/18903	2.77676e-05	0.000568574	0.000353134	3320/3326/3643/3717/6095	5
Laduviglusib&dSPN	Laduviglusib&dSPN	GO:0071216	cellular response to biotic stimulus	8/88	261/18903	2.94023e-05	0.000593966	0.000368905	2932/3717/5594/1432/5599/4790/5142/5467	8
Laduviglusib&dSPN	Laduviglusib&dSPN	GO:0009755	hormone-mediated signaling pathway	7/88	192/18903	3.16964e-05	0.000631828	0.000392421	2104/3717/23028/142/5467/5781/5915	7
Laduviglusib&dSPN	Laduviglusib&dSPN	GO:0019216	regulation of lipid metabolic process	9/88	347/18903	3.40747e-05	0.000668341	0.000415098	1268/3358/3480/4790/5140/5467/5660/5747/6095	9
Laduviglusib&dSPN	Laduviglusib&dSPN	GO:0006167	AMP biosynthetic process	3/88	14/18903	3.41942e-05	0.000668341	0.000415098	132/2618/3251	3
Laduviglusib&dSPN	Laduviglusib&dSPN	GO:0006177	GMP biosynthetic process	3/88	14/18903	3.41942e-05	0.000668341	0.000415098	132/2618/3251	3
Laduviglusib&dSPN	Laduviglusib&dSPN	GO:0048732	gland development	10/88	441/18903	3.8375e-05	0.00072647	0.000451202	34/1956/2066/3091/3643/3717/5594/4790/5660/5663	10
Laduviglusib&dSPN	Laduviglusib&dSPN	GO:2001057	reactive nitrogen species metabolic process	5/88	83/18903	4.25378e-05	0.000782156	0.000485787	3320/3326/3643/3717/6095	5
Laduviglusib&dSPN	Laduviglusib&dSPN	GO:0045429	positive regulation of nitric oxide biosynthetic process	4/88	42/18903	4.28757e-05	0.000782156	0.000485787	3320/3326/3643/3717	4
Laduviglusib&dSPN	Laduviglusib&dSPN	GO:0072594	establishment of protein localization to organelle	10/88	449/18903	4.46472e-05	0.000804719	0.000499801	1812/8841/3098/3320/3326/3717/1432/5599/5663/8766	10
Laduviglusib&dSPN	Laduviglusib&dSPN	GO:0042176	regulation of protein catabolic process	9/88	361/18903	4.63283e-05	0.000830049	0.000515533	210/1457/1956/2932/3156/3320/3326/4780/5663	9
Laduviglusib&dSPN	Laduviglusib&dSPN	GO:0006750	glutathione biosynthetic process	3/88	16/18903	5.22529e-05	0.00089875	0.000558203	3029/4780/6505	3
Laduviglusib&dSPN	Laduviglusib&dSPN	GO:0070997	neuron death	9/88	368/18903	5.37364e-05	0.000913822	0.000567564	2821/2914/2932/3091/3326/3717/142/5663/6505	9
Laduviglusib&dSPN	Laduviglusib&dSPN	GO:0032103	positive regulation of response to external stimulus	10/88	464/18903	5.8791e-05	0.000977685	0.000607228	102/1268/3320/3480/3717/5594/4916/5138/5591/5747	10
Laduviglusib&dSPN	Laduviglusib&dSPN	GO:0006836	neurotransmitter transport	7/88	212/18903	5.9471e-05	0.000978589	0.00060779	1268/1812/2914/2932/5663/5868/6505	7
Laduviglusib&dSPN	Laduviglusib&dSPN	GO:0048678	response to axon injury	5/88	89/18903	5.94956e-05	0.000978589	0.00060779	1719/3480/3717/4916/6505	5
Laduviglusib&dSPN	Laduviglusib&dSPN	GO:0006089	lactate metabolic process	3/88	17/18903	6.32365e-05	0.00101787	0.000632187	3029/3091/3939	3
Laduviglusib&dSPN	Laduviglusib&dSPN	GO:1902036	regulation of hematopoietic stem cell differentiation	3/88	17/18903	6.32365e-05	0.00101787	0.000632187	1021/4780/5591	3
Laduviglusib&dSPN	Laduviglusib&dSPN	GO:0106027	neuron projection organization	5/88	91/18903	6.61735e-05	0.00104145	0.00064683	2932/3480/3643/3706/5663	5
Laduviglusib&dSPN	Laduviglusib&dSPN	GO:0045646	regulation of erythrocyte differentiation	4/88	47/18903	6.71232e-05	0.00104145	0.00064683	1021/3091/1432/5591	4
Laduviglusib&dSPN	Laduviglusib&dSPN	GO:0070849	response to epidermal growth factor	4/88	47/18903	6.71232e-05	0.00104145	0.00064683	1956/2066/5594/5781	4
Laduviglusib&dSPN	Laduviglusib&dSPN	GO:0010657	muscle cell apoptotic process	5/88	92/18903	6.97218e-05	0.00107073	0.000665016	3320/3480/3717/4780/23408	5
Laduviglusib&dSPN	Laduviglusib&dSPN	GO:0042180	cellular ketone metabolic process	7/88	218/18903	7.08929e-05	0.0010723	0.000665992	1268/2739/3029/4835/5467/23408/7167	7
Laduviglusib&dSPN	Laduviglusib&dSPN	GO:0001505	regulation of neurotransmitter levels	7/88	219/18903	7.29601e-05	0.00108727	0.000675288	1268/1812/2914/2932/4129/5663/5868	7
Laduviglusib&dSPN	Laduviglusib&dSPN	GO:0007269	neurotransmitter secretion	6/88	151/18903	7.43401e-05	0.00109688	0.000681259	1268/1812/2914/2932/5663/5868	6
Laduviglusib&dSPN	Laduviglusib&dSPN	GO:0035094	response to nicotine	4/88	49/18903	7.91708e-05	0.00114437	0.000710752	1268/3480/5594/4790	4
Laduviglusib&dSPN	Laduviglusib&dSPN	GO:0051054	positive regulation of DNA metabolic process	8/88	301/18903	8.02936e-05	0.00115087	0.000714794	1956/3320/3326/3480/5594/142/5591/80351	8
Laduviglusib&dSPN	Laduviglusib&dSPN	GO:0043648	dicarboxylic acid metabolic process	5/88	95/18903	8.12527e-05	0.00115363	0.000716508	1719/2744/4200/4522/4942	5
Laduviglusib&dSPN	Laduviglusib&dSPN	GO:1900407	regulation of cellular response to oxidative stress	5/88	95/18903	8.12527e-05	0.00115363	0.000716508	1719/3091/4780/142/5478	5
Laduviglusib&dSPN	Laduviglusib&dSPN	GO:0008643	carbohydrate transport	6/88	156/18903	8.9018e-05	0.00123748	0.000768585	1812/3643/1432/4780/5467/5781	6
Laduviglusib&dSPN	Laduviglusib&dSPN	GO:0007625	grooming behavior	3/88	19/18903	8.95067e-05	0.00123748	0.000768585	1812/3251/6505	3
Laduviglusib&dSPN	Laduviglusib&dSPN	GO:1903050	regulation of proteolysis involved in protein catabolic process	7/88	227/18903	9.13378e-05	0.00124401	0.00077264	210/1457/2932/3326/4780/5663/5747	7
Laduviglusib&dSPN	Laduviglusib&dSPN	GO:0010976	positive regulation of neuron projection development	6/88	157/18903	9.22128e-05	0.00124718	0.000774607	1268/3480/3706/23028/4780/4916	6
Laduviglusib&dSPN	Laduviglusib&dSPN	GO:0061564	axon development	10/88	490/18903	9.23989e-05	0.00124718	0.000774607	1268/1719/2932/3320/3326/3480/3717/5663/5747/5781	10
Laduviglusib&dSPN	Laduviglusib&dSPN	GO:1990845	adaptive thermogenesis	6/88	160/18903	0.000102349	0.00135118	0.000839202	2104/8841/3480/3717/23028/6009	6
Laduviglusib&dSPN	Laduviglusib&dSPN	GO:0042053	regulation of dopamine metabolic process	3/88	20/18903	0.000104948	0.0013675	0.000849339	1812/3251/4129	3
Laduviglusib&dSPN	Laduviglusib&dSPN	GO:0042069	regulation of catecholamine metabolic process	3/88	20/18903	0.000104948	0.0013675	0.000849339	1812/3251/4129	3
Laduviglusib&dSPN	Laduviglusib&dSPN	GO:0010656	negative regulation of muscle cell apoptotic process	4/88	53/18903	0.000107878	0.00138767	0.000861863	3480/3717/4780/23408	4
Laduviglusib&dSPN	Laduviglusib&dSPN	GO:0072523	purine-containing compound catabolic process	4/88	54/18903	0.000116097	0.00146828	0.000911931	3251/5138/5142/8654	4
Laduviglusib&dSPN	Laduviglusib&dSPN	GO:0045056	transcytosis	3/88	21/18903	0.000122028	0.00150534	0.000934948	3480/8766/5868	3
Laduviglusib&dSPN	Laduviglusib&dSPN	GO:0097062	dendritic spine maintenance	3/88	21/18903	0.000122028	0.00150534	0.000934948	3480/3643/3706	3
Laduviglusib&dSPN	Laduviglusib&dSPN	GO:1902882	regulation of response to oxidative stress	5/88	104/18903	0.000124802	0.00152087	0.00094459	1719/3091/4780/142/5478	5
Laduviglusib&dSPN	Laduviglusib&dSPN	GO:0042445	hormone metabolic process	7/88	241/18903	0.0001325	0.00160171	0.0009948	102/3091/3480/4311/4790/5781/6817	7
Laduviglusib&dSPN	Laduviglusib&dSPN	GO:0071214	cellular response to abiotic stimulus	8/88	335/18903	0.000167918	0.00191144	0.00118717	3480/23028/1432/5599/4311/4790/142/5138	8
Laduviglusib&dSPN	Laduviglusib&dSPN	GO:0104004	cellular response to environmental stimulus	8/88	335/18903	0.000167918	0.00191144	0.00118717	3480/23028/1432/5599/4311/4790/142/5138	8
Laduviglusib&dSPN	Laduviglusib&dSPN	GO:1901136	carbohydrate derivative catabolic process	6/88	176/18903	0.000172379	0.00193605	0.00120246	1854/3074/3251/5138/5142/8654	6
Laduviglusib&dSPN	Laduviglusib&dSPN	GO:0051099	positive regulation of binding	6/88	177/18903	0.000177768	0.00198179	0.00123086	2932/3326/3717/23028/142/5663	6
Laduviglusib&dSPN	Laduviglusib&dSPN	GO:0034612	response to tumor necrosis factor	7/88	254/18903	0.000183141	0.00203415	0.00126338	102/3717/5594/1432/4780/4790/6095	7
Laduviglusib&dSPN	Laduviglusib&dSPN	GO:0032528	microvillus organization	3/88	24/18903	0.000183836	0.00203436	0.00126352	688/5781/23043	3
Laduviglusib&dSPN	Laduviglusib&dSPN	GO:0090276	regulation of peptide hormone secretion	6/88	179/18903	0.000188946	0.00208325	0.00129388	1268/3091/3358/3717/5467/5781	6
Laduviglusib&dSPN	Laduviglusib&dSPN	GO:0002791	regulation of peptide secretion	6/88	182/18903	0.000206746	0.00223983	0.00139113	1268/3091/3358/3717/5467/5781	6
Laduviglusib&dSPN	Laduviglusib&dSPN	GO:0046885	regulation of hormone biosynthetic process	3/88	25/18903	0.000208202	0.00223983	0.00139113	3091/3480/4790	3
Laduviglusib&dSPN	Laduviglusib&dSPN	GO:0098586	cellular response to virus	5/88	116/18903	0.000208356	0.00223983	0.00139113	3091/3320/3717/1432/4790	5
Laduviglusib&dSPN	Laduviglusib&dSPN	GO:0045927	positive regulation of growth	7/88	261/18903	0.000216294	0.00230661	0.00143261	102/1457/1956/2066/3643/1432/5467	7
Laduviglusib&dSPN	Laduviglusib&dSPN	GO:0009308	amine metabolic process	5/88	117/18903	0.000216867	0.00230661	0.00143261	1812/3251/4129/6505/6817	5
Laduviglusib&dSPN	Laduviglusib&dSPN	GO:0043405	regulation of MAP kinase activity	6/88	186/18903	0.00023251	0.00244705	0.00151983	1956/3156/3643/4916/8654/5663	6
Laduviglusib&dSPN	Laduviglusib&dSPN	GO:0031346	positive regulation of cell projection organization	8/88	352/18903	0.000235006	0.0024647	0.00153079	1268/2932/3320/3480/3706/23028/4780/4916	8
Laduviglusib&dSPN	Laduviglusib&dSPN	GO:0003018	vascular process in circulatory system	7/88	270/18903	0.000265875	0.00267653	0.00166236	1812/2166/3643/5138/5139/5467/6505	7
Laduviglusib&dSPN	Laduviglusib&dSPN	GO:0016055	Wnt signaling pathway	9/88	456/18903	0.000270601	0.00271503	0.00168627	1457/1956/2932/1432/4790/5663/5868/23043/80351	9
Laduviglusib&dSPN	Laduviglusib&dSPN	GO:0031099	regeneration	6/88	192/18903	0.000275833	0.00275833	0.00171316	1719/2066/3480/3717/688/5467	6
Laduviglusib&dSPN	Laduviglusib&dSPN	GO:0198738	cell-cell signaling by wnt	9/88	458/18903	0.000279452	0.00278527	0.00172989	1457/1956/2932/1432/4790/5663/5868/23043/80351	9
Laduviglusib&dSPN	Laduviglusib&dSPN	GO:0007626	locomotory behavior	6/88	197/18903	0.000316577	0.0030807	0.00191339	1812/2915/3074/3251/3358/6505	6
Laduviglusib&dSPN	Laduviglusib&dSPN	GO:1903532	positive regulation of secretion by cell	7/88	278/18903	0.000317282	0.0030807	0.00191339	1268/3091/3717/5467/5478/5781/5868	7
Laduviglusib&dSPN	Laduviglusib&dSPN	GO:0045471	response to ethanol	5/88	128/18903	0.000329005	0.00315384	0.00195881	210/1268/3480/4129/4916	5
Laduviglusib&dSPN	Laduviglusib&dSPN	GO:1901607	alpha-amino acid biosynthetic process	4/88	71/18903	0.00033586	0.00320933	0.00199327	1719/2744/4522/4942	4
Laduviglusib&dSPN	Laduviglusib&dSPN	GO:0045600	positive regulation of fat cell differentiation	4/88	72/18903	0.000354361	0.0033754	0.00209642	3358/688/1432/5467	4
Laduviglusib&dSPN	Laduviglusib&dSPN	GO:0050767	regulation of neurogenesis	8/88	377/18903	0.000372351	0.00351399	0.0021825	2915/3091/3706/23028/4311/4916/5663/6009	8
Laduviglusib&dSPN	Laduviglusib&dSPN	GO:0000271	polysaccharide biosynthetic process	4/88	73/18903	0.000373581	0.00351399	0.0021825	34/2932/3643/4790	4
Laduviglusib&dSPN	Laduviglusib&dSPN	GO:1903578	regulation of ATP metabolic process	4/88	73/18903	0.000373581	0.00351399	0.0021825	3091/3643/142/5663	4
Laduviglusib&dSPN	Laduviglusib&dSPN	GO:0000302	response to reactive oxygen species	6/88	204/18903	0.000381396	0.00357633	0.00222121	1719/1956/3091/5594/5599/4780	6
Laduviglusib&dSPN	Laduviglusib&dSPN	GO:0001819	positive regulation of cytokine production	9/88	486/18903	0.000430854	0.00394186	0.00244824	3091/3098/3320/3717/1432/5142/5663/5781/6095	9
Laduviglusib&dSPN	Laduviglusib&dSPN	GO:0098732	macromolecule deacylation	5/88	137/18903	0.000449598	0.00405177	0.0025165	8841/55869/5927/5599/23408	5
Laduviglusib&dSPN	Laduviglusib&dSPN	GO:0042886	amide transport	7/88	296/18903	0.00046237	0.00411755	0.00255736	1268/3091/3358/3717/5467/5660/5781	7
Laduviglusib&dSPN	Laduviglusib&dSPN	GO:0044262	cellular carbohydrate metabolic process	7/88	296/18903	0.00046237	0.00411755	0.00255736	34/2932/3098/3643/3706/6095/7167	7
Laduviglusib&dSPN	Laduviglusib&dSPN	GO:0014855	striated muscle cell proliferation	4/88	81/18903	0.000555127	0.00466741	0.00289887	2066/3717/1432/5467	4
Laduviglusib&dSPN	Laduviglusib&dSPN	GO:0044403	biological process involved in symbiotic interaction	7/88	307/18903	0.000574372	0.00478909	0.00297444	8411/1956/3326/3643/3717/5478/5868	7
Laduviglusib&dSPN	Laduviglusib&dSPN	GO:0044272	sulfur compound biosynthetic process	5/88	148/18903	0.000639117	0.0052045	0.00323245	3029/4522/4780/9061/6505	5
Laduviglusib&dSPN	Laduviglusib&dSPN	GO:0001662	behavioral fear response	3/88	37/18903	0.000675555	0.00536523	0.00333228	1812/3358/6505	3
Laduviglusib&dSPN	Laduviglusib&dSPN	GO:0030010	establishment of cell polarity	5/88	150/18903	0.000679162	0.00536556	0.00333248	2932/3320/3326/3480/5747	5
Laduviglusib&dSPN	Laduviglusib&dSPN	GO:0007617	mating behavior	3/88	38/18903	0.000731002	0.00567092	0.00352214	1268/1812/3074	3
Laduviglusib&dSPN	Laduviglusib&dSPN	GO:0071356	cellular response to tumor necrosis factor	6/88	234/18903	0.000785073	0.0060129	0.00373454	3717/5594/1432/4780/4790/6095	6
Laduviglusib&dSPN	Laduviglusib&dSPN	GO:0031647	regulation of protein stability	7/88	325/18903	0.000803326	0.00612155	0.00380202	902/8841/55869/3320/3326/5594/5591	7
Laduviglusib&dSPN	Laduviglusib&dSPN	GO:0010586	miRNA metabolic process	4/88	90/18903	0.000825908	0.00627774	0.00389902	3091/688/4790/5467	4
Laduviglusib&dSPN	Laduviglusib&dSPN	GO:0034764	positive regulation of transmembrane transport	6/88	237/18903	0.000838789	0.00635958	0.00394986	1812/3643/1432/4780/5663/5781	6
Laduviglusib&dSPN	Laduviglusib&dSPN	GO:0001503	ossification	8/88	429/18903	0.000868852	0.00650559	0.00404054	1021/1956/2932/3091/5594/1432/5747/5781	8
Laduviglusib&dSPN	Laduviglusib&dSPN	GO:0046434	organophosphate catabolic process	5/88	161/18903	0.00093395	0.00687548	0.00427027	1854/3251/5138/5142/8654	5
Laduviglusib&dSPN	Laduviglusib&dSPN	GO:2000121	regulation of removal of superoxide radicals	2/88	10/18903	0.000941095	0.00687548	0.00427027	1719/4780	2
Laduviglusib&dSPN	Laduviglusib&dSPN	GO:0046395	carboxylic acid catabolic process	6/88	243/18903	0.000954708	0.00695804	0.00432155	34/1268/2166/2744/4942/5467	6
Laduviglusib&dSPN	Laduviglusib&dSPN	GO:0035304	regulation of protein dephosphorylation	4/88	94/18903	0.000971873	0.00703415	0.00436882	2932/3326/3717/5478	4
Laduviglusib&dSPN	Laduviglusib&dSPN	GO:0045022	early endosome to late endosome transport	3/88	42/18903	0.00098151	0.00703415	0.00436882	8411/5594/5868	3
Laduviglusib&dSPN	Laduviglusib&dSPN	GO:0031330	negative regulation of cellular catabolic process	6/88	247/18903	0.00103859	0.00735566	0.00456851	1268/1457/3326/1432/5663/1787	6
Laduviglusib&dSPN	Laduviglusib&dSPN	GO:0042596	fear response	3/88	43/18903	0.00105159	0.00739553	0.00459327	1812/3358/6505	3
Laduviglusib&dSPN	Laduviglusib&dSPN	GO:0071364	cellular response to epidermal growth factor stimulus	3/88	43/18903	0.00105159	0.00739553	0.00459327	1956/2066/5781	3
Laduviglusib&dSPN	Laduviglusib&dSPN	GO:0051235	maintenance of location	7/88	342/18903	0.00108083	0.00756579	0.00469902	1812/3074/3098/3358/4790/5467/5663	7
Laduviglusib&dSPN	Laduviglusib&dSPN	GO:0061418	regulation of transcription from RNA polymerase II promoter in response to hypoxia	2/88	11/18903	0.00114675	0.0078448	0.00487231	3091/4780	2
Laduviglusib&dSPN	Laduviglusib&dSPN	GO:0005978	glycogen biosynthetic process	3/88	45/18903	0.00120106	0.00810583	0.00503443	34/2932/3643	3
Laduviglusib&dSPN	Laduviglusib&dSPN	GO:0009250	glucan biosynthetic process	3/88	45/18903	0.00120106	0.00810583	0.00503443	34/2932/3643	3
Laduviglusib&dSPN	Laduviglusib&dSPN	GO:0051960	regulation of nervous system development	8/88	456/18903	0.00128427	0.00857129	0.00532352	2915/3091/3706/23028/4311/4916/5663/6009	8
Laduviglusib&dSPN	Laduviglusib&dSPN	GO:0046677	response to antibiotic	3/88	47/18903	0.00136329	0.00886165	0.00550386	3320/3717/23028	3
Laduviglusib&dSPN	Laduviglusib&dSPN	GO:0014842	regulation of skeletal muscle satellite cell proliferation	2/88	12/18903	0.00137194	0.00886165	0.00550386	3717/5467	2
Laduviglusib&dSPN	Laduviglusib&dSPN	GO:0033629	negative regulation of cell adhesion mediated by integrin	2/88	12/18903	0.00137194	0.00886165	0.00550386	5140/5781	2
Laduviglusib&dSPN	Laduviglusib&dSPN	GO:0061517	macrophage proliferation	2/88	12/18903	0.00137194	0.00886165	0.00550386	5594/5747	2
Laduviglusib&dSPN	Laduviglusib&dSPN	GO:0150065	regulation of deacetylase activity	2/88	12/18903	0.00137194	0.00886165	0.00550386	5927/5599	2
Laduviglusib&dSPN	Laduviglusib&dSPN	GO:1901030	positive regulation of mitochondrial outer membrane permeabilization involved in apoptotic signaling pathway	2/88	12/18903	0.00137194	0.00886165	0.00550386	2932/5599	2
Laduviglusib&dSPN	Laduviglusib&dSPN	GO:0010634	positive regulation of epithelial cell migration	5/88	176/18903	0.00138828	0.00894802	0.0055575	2821/3091/4780/5747/8766	5
Laduviglusib&dSPN	Laduviglusib&dSPN	GO:1903522	regulation of blood circulation	6/88	263/18903	0.00143217	0.00919152	0.00570874	2166/3320/3717/5142/8654/6505	6
Laduviglusib&dSPN	Laduviglusib&dSPN	GO:0035592	establishment of protein localization to extracellular region	7/88	360/18903	0.00145174	0.00925792	0.00574998	1268/3091/3156/3717/5467/5478/5781	7
Laduviglusib&dSPN	Laduviglusib&dSPN	GO:0051588	regulation of neurotransmitter transport	4/88	105/18903	0.00146553	0.00932607	0.00579231	1268/1812/2932/5868	4
Laduviglusib&dSPN	Laduviglusib&dSPN	GO:0046700	heterocycle catabolic process	8/88	468/18903	0.00151365	0.00961201	0.0059699	1854/3251/1432/4780/5138/5142/8654/1787	8
Laduviglusib&dSPN	Laduviglusib&dSPN	GO:0035265	organ growth	5/88	180/18903	0.00153299	0.0096689	0.00600524	2066/1432/5660/5781/5915	5
Laduviglusib&dSPN	Laduviglusib&dSPN	GO:0031281	positive regulation of cyclase activity	3/88	49/18903	0.00153867	0.0096689	0.00600524	1812/1432/5599	3
Laduviglusib&dSPN	Laduviglusib&dSPN	GO:0010631	epithelial cell migration	7/88	366/18903	0.00159531	0.0100039	0.00621333	2821/3091/4780/5467/5747/5781/8766	7
Laduviglusib&dSPN	Laduviglusib&dSPN	GO:0006066	alcohol metabolic process	7/88	367/18903	0.00162028	0.0100688	0.00625362	1719/3156/3706/4790/5467/6817/7167	7
Laduviglusib&dSPN	Laduviglusib&dSPN	GO:0007631	feeding behavior	4/88	108/18903	0.00162573	0.0100688	0.00625362	1268/1812/2744/3358	4
Laduviglusib&dSPN	Laduviglusib&dSPN	GO:0090398	cellular senescence	4/88	108/18903	0.00162573	0.0100688	0.00625362	1021/3480/1432/5599	4
Laduviglusib&dSPN	Laduviglusib&dSPN	GO:0071692	protein localization to extracellular region	7/88	368/18903	0.00164556	0.0101478	0.00630269	1268/3091/3156/3717/5467/5478/5781	7
Laduviglusib&dSPN	Laduviglusib&dSPN	GO:0090132	epithelium migration	7/88	369/18903	0.00167114	0.0102446	0.00636282	2821/3091/4780/5467/5747/5781/8766	7
Laduviglusib&dSPN	Laduviglusib&dSPN	GO:0005976	polysaccharide metabolic process	4/88	110/18903	0.00173906	0.0105749	0.00656793	34/2932/3643/4790	4
Laduviglusib&dSPN	Laduviglusib&dSPN	GO:0010269	response to selenium ion	2/88	14/18903	0.00188019	0.0110751	0.00687861	210/4129	2
Laduviglusib&dSPN	Laduviglusib&dSPN	GO:0043650	dicarboxylic acid biosynthetic process	2/88	14/18903	0.00188019	0.0110751	0.00687861	2744/4522	2
Laduviglusib&dSPN	Laduviglusib&dSPN	GO:0002062	chondrocyte differentiation	4/88	114/18903	0.00198198	0.0115615	0.00718073	3091/1432/5781/5915	4
Laduviglusib&dSPN	Laduviglusib&dSPN	GO:0019439	aromatic compound catabolic process	8/88	489/18903	0.00199261	0.0116011	0.00720529	1854/3251/4129/1432/5138/5142/8654/1787	8
Laduviglusib&dSPN	Laduviglusib&dSPN	GO:0031103	axon regeneration	3/88	55/18903	0.00214743	0.0122836	0.00762921	1719/3480/3717	3
Laduviglusib&dSPN	Laduviglusib&dSPN	GO:0030003	cellular cation homeostasis	8/88	499/18903	0.00225924	0.0127708	0.00793179	1812/2915/3074/3091/3358/5594/5663/6505	8
Laduviglusib&dSPN	Laduviglusib&dSPN	GO:0050878	regulation of body fluid levels	7/88	390/18903	0.00228375	0.0128728	0.00799514	2066/2821/3091/3717/1432/4780/5478	7
Laduviglusib&dSPN	Laduviglusib&dSPN	GO:0006735	NADH regeneration	2/88	16/18903	0.00246442	0.0135363	0.00840724	3098/7167	2
Laduviglusib&dSPN	Laduviglusib&dSPN	GO:0030033	microvillus assembly	2/88	16/18903	0.00246442	0.0135363	0.00840724	688/23043	2
Laduviglusib&dSPN	Laduviglusib&dSPN	GO:0061718	glucose catabolic process to pyruvate	2/88	16/18903	0.00246442	0.0135363	0.00840724	3098/7167	2
Laduviglusib&dSPN	Laduviglusib&dSPN	GO:0098877	neurotransmitter receptor transport to plasma membrane	2/88	16/18903	0.00246442	0.0135363	0.00840724	8766/6505	2
Laduviglusib&dSPN	Laduviglusib&dSPN	GO:0030278	regulation of ossification	4/88	122/18903	0.00253648	0.0138563	0.00860595	3091/5594/1432/5781	4
Laduviglusib&dSPN	Laduviglusib&dSPN	GO:0043281	regulation of cysteine-type endopeptidase activity involved in apoptotic process	5/88	205/18903	0.00270173	0.0146	0.00906787	1457/1612/2821/3717/6505	5
Laduviglusib&dSPN	Laduviglusib&dSPN	GO:0009914	hormone transport	6/88	300/18903	0.00277264	0.0148346	0.00921362	1268/3091/3358/3717/5467/5781	6
Laduviglusib&dSPN	Laduviglusib&dSPN	GO:0055119	relaxation of cardiac muscle	2/88	17/18903	0.00278458	0.0148346	0.00921362	5142/8654	2
Laduviglusib&dSPN	Laduviglusib&dSPN	GO:0098712	L-glutamate import across plasma membrane	2/88	17/18903	0.00278458	0.0148346	0.00921362	5663/6505	2
Laduviglusib&dSPN	Laduviglusib&dSPN	GO:0060135	maternal process involved in female pregnancy	3/88	61/18903	0.0028874	0.0152743	0.00948668	1268/142/5467	3
Laduviglusib&dSPN	Laduviglusib&dSPN	GO:0032769	negative regulation of monooxygenase activity	2/88	18/18903	0.0031232	0.0160698	0.00998074	1268/4790	2
Laduviglusib&dSPN	Laduviglusib&dSPN	GO:0043116	negative regulation of vascular permeability	2/88	18/18903	0.0031232	0.0160698	0.00998074	5138/5139	2
Laduviglusib&dSPN	Laduviglusib&dSPN	GO:0043117	positive regulation of vascular permeability	2/88	18/18903	0.0031232	0.0160698	0.00998074	5138/5139	2
Laduviglusib&dSPN	Laduviglusib&dSPN	GO:0060391	positive regulation of SMAD protein signal transduction	2/88	18/18903	0.0031232	0.0160698	0.00998074	3717/142	2
Laduviglusib&dSPN	Laduviglusib&dSPN	GO:0050727	regulation of inflammatory response	7/88	414/18903	0.0031825	0.0162914	0.0101184	1268/3717/1432/4790/5138/5467/6095	7
Laduviglusib&dSPN	Laduviglusib&dSPN	GO:0071621	granulocyte chemotaxis	4/88	130/18903	0.00318933	0.0162986	0.0101229	5594/5142/5478/5747	4
Laduviglusib&dSPN	Laduviglusib&dSPN	GO:0036293	response to decreased oxygen levels	6/88	309/18903	0.00320758	0.0163641	0.0101635	210/3091/4780/5467/6095/6505	6
Laduviglusib&dSPN	Laduviglusib&dSPN	GO:0035306	positive regulation of dephosphorylation	3/88	64/18903	0.00330928	0.0168259	0.0104504	3326/3717/5478	3
Laduviglusib&dSPN	Laduviglusib&dSPN	GO:1905953	negative regulation of lipid localization	3/88	65/18903	0.00345784	0.0173716	0.0107893	4790/5467/5781	3
Laduviglusib&dSPN	Laduviglusib&dSPN	GO:0010759	positive regulation of macrophage chemotaxis	2/88	19/18903	0.0034801	0.0173716	0.0107893	5594/5747	2
Laduviglusib&dSPN	Laduviglusib&dSPN	GO:1901659	glycosyl compound biosynthetic process	2/88	19/18903	0.0034801	0.0173716	0.0107893	132/3251	2
Laduviglusib&dSPN	Laduviglusib&dSPN	GO:0043467	regulation of generation of precursor metabolites and energy	4/88	134/18903	0.00355514	0.0176875	0.0109855	2932/3091/3643/5663	4
Laduviglusib&dSPN	Laduviglusib&dSPN	GO:0034605	cellular response to heat	3/88	66/18903	0.00361043	0.017874	0.0111013	2932/3320/3326	3
Laduviglusib&dSPN	Laduviglusib&dSPN	GO:0016236	macroautophagy	6/88	317/18903	0.00363533	0.0179677	0.0111595	23192/3091/5599/5663/5868/6009	6
Laduviglusib&dSPN	Laduviglusib&dSPN	GO:0043583	ear development	5/88	221/18903	0.00372634	0.0183874	0.0114202	102/23192/5594/4916/5781	5
Laduviglusib&dSPN	Laduviglusib&dSPN	GO:0043954	cellular component maintenance	3/88	67/18903	0.00376707	0.0184672	0.0114698	3480/3643/3706	3
Laduviglusib&dSPN	Laduviglusib&dSPN	GO:0051205	protein insertion into membrane	3/88	67/18903	0.00376707	0.0184672	0.0114698	1956/3320/5599	3
Laduviglusib&dSPN	Laduviglusib&dSPN	GO:0044242	cellular lipid catabolic process	5/88	222/18903	0.00379846	0.0185909	0.0115465	34/1268/2166/3074/5467	5
Laduviglusib&dSPN	Laduviglusib&dSPN	GO:0031331	positive regulation of cellular catabolic process	7/88	429/18903	0.00386823	0.0186892	0.0116076	1612/2932/3091/3643/4780/5663/5747	7
Laduviglusib&dSPN	Laduviglusib&dSPN	GO:0042391	regulation of membrane potential	7/88	431/18903	0.00396754	0.0190772	0.0118486	1268/1812/2915/2932/142/5663/6328	7
Laduviglusib&dSPN	Laduviglusib&dSPN	GO:0008202	steroid metabolic process	6/88	323/18903	0.00398302	0.0190906	0.0118569	3156/3480/4790/5467/6095/6817	6
Laduviglusib&dSPN	Laduviglusib&dSPN	GO:0034394	protein localization to cell surface	3/88	69/18903	0.00409266	0.0195745	0.0121575	2066/3326/8766	3
Laduviglusib&dSPN	Laduviglusib&dSPN	GO:0071498	cellular response to fluid shear stress	2/88	21/18903	0.00424807	0.0200769	0.0124695	8841/4780	2
Laduviglusib&dSPN	Laduviglusib&dSPN	GO:0006081	cellular aldehyde metabolic process	3/88	70/18903	0.00426167	0.0200769	0.0124695	2739/3029/7167	3
Laduviglusib&dSPN	Laduviglusib&dSPN	GO:0014823	response to activity	3/88	70/18903	0.00426167	0.0200769	0.0124695	210/3091/5467	3
Laduviglusib&dSPN	Laduviglusib&dSPN	GO:0071496	cellular response to external stimulus	6/88	328/18903	0.00429113	0.0201817	0.0125346	3480/5594/5599/4780/4790/5138	6
Laduviglusib&dSPN	Laduviglusib&dSPN	GO:0050817	coagulation	5/88	230/18903	0.00441197	0.0206854	0.0128474	3717/1432/4780/5478/5663	5
Laduviglusib&dSPN	Laduviglusib&dSPN	GO:0032922	circadian regulation of gene expression	3/88	71/18903	0.00443487	0.0207461	0.0128851	8841/5927/6095	3
Laduviglusib&dSPN	Laduviglusib&dSPN	GO:0045936	negative regulation of phosphate metabolic process	7/88	440/18903	0.00443869	0.0207461	0.0128851	2932/3156/4916/142/5478/5591/5663	7
Laduviglusib&dSPN	Laduviglusib&dSPN	GO:0046165	alcohol biosynthetic process	4/88	143/18903	0.00448041	0.0208728	0.0129638	1719/3156/3706/4790	4
Laduviglusib&dSPN	Laduviglusib&dSPN	GO:0042060	wound healing	7/88	442/18903	0.00454892	0.0210703	0.0130865	3091/3717/1432/4780/5467/5478/5747	7
Laduviglusib&dSPN	Laduviglusib&dSPN	GO:0048638	regulation of developmental growth	6/88	332/18903	0.00455007	0.0210703	0.0130865	2066/2932/3643/1432/5467/80351	6
Laduviglusib&dSPN	Laduviglusib&dSPN	GO:0050921	positive regulation of chemotaxis	4/88	144/18903	0.00459229	0.0212006	0.0131674	102/5594/4916/5747	4
Laduviglusib&dSPN	Laduviglusib&dSPN	GO:0036344	platelet morphogenesis	2/88	22/18903	0.0046588	0.021344	0.0132565	5591/5781	2
Laduviglusib&dSPN	Laduviglusib&dSPN	GO:0051000	positive regulation of nitric-oxide synthase activity	2/88	22/18903	0.0046588	0.021344	0.0132565	1719/3091	2
Laduviglusib&dSPN	Laduviglusib&dSPN	GO:1903305	regulation of regulated secretory pathway	4/88	145/18903	0.00470605	0.0215277	0.0133706	1268/1812/2932/5868	4
Laduviglusib&dSPN	Laduviglusib&dSPN	GO:0042246	tissue regeneration	3/88	73/18903	0.00479394	0.0217972	0.013538	2066/688/5467	3
Laduviglusib&dSPN	Laduviglusib&dSPN	GO:0002274	myeloid leukocyte activation	5/88	237/18903	0.0050042	0.0225489	0.0140048	102/1268/3717/5663/6095	5
Laduviglusib&dSPN	Laduviglusib&dSPN	GO:0051131	chaperone-mediated protein complex assembly	2/88	23/18903	0.00508712	0.02282	0.0141732	3320/3326	2
Laduviglusib&dSPN	Laduviglusib&dSPN	GO:0045088	regulation of innate immune response	5/88	240/18903	0.00527453	0.0235554	0.01463	3320/4780/142/5591/5781	5
Laduviglusib&dSPN	Laduviglusib&dSPN	GO:0010821	regulation of mitochondrion organization	4/88	150/18903	0.00530336	0.023649	0.0146881	2932/3091/5599/5138	4
Laduviglusib&dSPN	Laduviglusib&dSPN	GO:0010506	regulation of autophagy	6/88	344/18903	0.0053963	0.0238866	0.0148356	1612/2932/3091/5599/5660/6009	6
Laduviglusib&dSPN	Laduviglusib&dSPN	GO:0071456	cellular response to hypoxia	4/88	151/18903	0.00542862	0.0239592	0.0148807	3091/4780/5467/6095	4
Laduviglusib&dSPN	Laduviglusib&dSPN	GO:1903531	negative regulation of secretion by cell	4/88	151/18903	0.00542862	0.0239592	0.0148807	1268/3156/4129/5781	4
Laduviglusib&dSPN	Laduviglusib&dSPN	GO:0045055	regulated exocytosis	5/88	242/18903	0.00546041	0.0240642	0.014946	1268/1812/2932/5663/5868	5
Laduviglusib&dSPN	Laduviglusib&dSPN	GO:0060571	morphogenesis of an epithelial fold	2/88	24/18903	0.00553288	0.0243054	0.0150958	1956/3091	2
Laduviglusib&dSPN	Laduviglusib&dSPN	GO:0099637	neurotransmitter receptor transport	2/88	24/18903	0.00553288	0.0243054	0.0150958	8766/6505	2
Laduviglusib&dSPN	Laduviglusib&dSPN	GO:0031279	regulation of cyclase activity	3/88	77/18903	0.00556359	0.0243054	0.0150958	1812/1432/5599	3
Laduviglusib&dSPN	Laduviglusib&dSPN	GO:1901616	organic hydroxy compound catabolic process	3/88	77/18903	0.00556359	0.0243054	0.0150958	4129/6817/7167	3
Laduviglusib&dSPN	Laduviglusib&dSPN	GO:1903036	positive regulation of response to wounding	3/88	77/18903	0.00556359	0.0243054	0.0150958	3480/4780/5747	3
Laduviglusib&dSPN	Laduviglusib&dSPN	GO:0045444	fat cell differentiation	5/88	244/18903	0.00565088	0.0246509	0.0153104	3358/688/1432/5467/6095	5
Laduviglusib&dSPN	Laduviglusib&dSPN	GO:0055117	regulation of cardiac muscle contraction	3/88	78/18903	0.00576689	0.0250843	0.0155796	3320/5142/8654	3
Laduviglusib&dSPN	Laduviglusib&dSPN	GO:0032331	negative regulation of chondrocyte differentiation	2/88	25/18903	0.00599589	0.0255271	0.0158545	5781/5915	2
Laduviglusib&dSPN	Laduviglusib&dSPN	GO:0009636	response to toxic substance	5/88	250/18903	0.00625046	0.0264984	0.0164578	210/1719/23028/4129/4780	5
Laduviglusib&dSPN	Laduviglusib&dSPN	GO:0016485	protein processing	5/88	250/18903	0.00625046	0.0264984	0.0164578	102/10988/4311/142/5663	5
Laduviglusib&dSPN	Laduviglusib&dSPN	GO:0060047	heart contraction	5/88	250/18903	0.00625046	0.0264984	0.0164578	3320/3717/5142/8654/6505	5
Laduviglusib&dSPN	Laduviglusib&dSPN	GO:0072507	divalent inorganic cation homeostasis	6/88	356/18903	0.00635284	0.0268548	0.0166792	1812/2915/3074/3358/5663/6505	6
Laduviglusib&dSPN	Laduviglusib&dSPN	GO:0001678	cellular glucose homeostasis	4/88	158/18903	0.0063613	0.0268548	0.0166792	3091/3098/3480/5467	4
Laduviglusib&dSPN	Laduviglusib&dSPN	GO:0097530	granulocyte migration	4/88	158/18903	0.0063613	0.0268548	0.0166792	5594/5142/5478/5747	4
Laduviglusib&dSPN	Laduviglusib&dSPN	GO:0048762	mesenchymal cell differentiation	5/88	252/18903	0.0064599	0.0270733	0.0168149	2066/2932/3091/5594/5747	5
Laduviglusib&dSPN	Laduviglusib&dSPN	GO:1905523	positive regulation of macrophage migration	2/88	26/18903	0.006476	0.0270733	0.0168149	5594/5747	2
Laduviglusib&dSPN	Laduviglusib&dSPN	GO:0035051	cardiocyte differentiation	4/88	159/18903	0.00650267	0.0271095	0.0168374	34/1956/5594/5915	4
Laduviglusib&dSPN	Laduviglusib&dSPN	GO:0044270	cellular nitrogen compound catabolic process	7/88	474/18903	0.00660975	0.0275177	0.0170909	1854/3251/1432/5138/5142/8654/1787	7
Laduviglusib&dSPN	Laduviglusib&dSPN	GO:0002831	regulation of response to biotic stimulus	6/88	361/18903	0.00678585	0.0282119	0.017522	1612/3320/4780/142/5591/5781	6
Laduviglusib&dSPN	Laduviglusib&dSPN	GO:0009065	glutamine family amino acid catabolic process	2/88	27/18903	0.00697304	0.0285563	0.0177359	2744/4942	2
Laduviglusib&dSPN	Laduviglusib&dSPN	GO:0042059	negative regulation of epidermal growth factor receptor signaling pathway	2/88	27/18903	0.00697304	0.0285563	0.0177359	1956/5663	2
Laduviglusib&dSPN	Laduviglusib&dSPN	GO:0071549	cellular response to dexamethasone stimulus	2/88	27/18903	0.00697304	0.0285563	0.0177359	3480/3717	2
Laduviglusib&dSPN	Laduviglusib&dSPN	GO:0050673	epithelial cell proliferation	7/88	481/18903	0.00714087	0.0290853	0.0180645	1021/1956/3091/5594/5467/5591/5663	7
Laduviglusib&dSPN	Laduviglusib&dSPN	GO:0061053	somite development	3/88	86/18903	0.00755402	0.030196	0.0187544	4522/5591/5663	3
Laduviglusib&dSPN	Laduviglusib&dSPN	GO:2000243	positive regulation of reproductive process	3/88	87/18903	0.00779783	0.0310469	0.0192829	3643/5139/8654	3
Laduviglusib&dSPN	Laduviglusib&dSPN	GO:0007568	aging	4/88	169/18903	0.00803252	0.0316178	0.0196374	1268/3480/4311/4780	4
Laduviglusib&dSPN	Laduviglusib&dSPN	GO:0006112	energy reserve metabolic process	3/88	88/18903	0.00804626	0.0316178	0.0196374	34/2932/3643	3
Laduviglusib&dSPN	Laduviglusib&dSPN	GO:0033627	cell adhesion mediated by integrin	3/88	88/18903	0.00804626	0.0316178	0.0196374	5140/5747/5781	3
Laduviglusib&dSPN	Laduviglusib&dSPN	GO:0016049	cell growth	7/88	493/18903	0.00812447	0.0318835	0.0198024	102/1457/1956/2932/3320/3326/5467	7
Laduviglusib&dSPN	Laduviglusib&dSPN	GO:0005979	regulation of glycogen biosynthetic process	2/88	30/18903	0.0085641	0.0331211	0.0205711	2932/3643	2
Laduviglusib&dSPN	Laduviglusib&dSPN	GO:0009651	response to salt stress	2/88	30/18903	0.0085641	0.0331211	0.0205711	3320/3326	2
Laduviglusib&dSPN	Laduviglusib&dSPN	GO:0010962	regulation of glucan biosynthetic process	2/88	30/18903	0.0085641	0.0331211	0.0205711	2932/3643	2
Laduviglusib&dSPN	Laduviglusib&dSPN	GO:0043094	cellular metabolic compound salvage	2/88	30/18903	0.0085641	0.0331211	0.0205711	132/3251	2
Laduviglusib&dSPN	Laduviglusib&dSPN	GO:0050820	positive regulation of coagulation	2/88	30/18903	0.0085641	0.0331211	0.0205711	4780/5663	2
Laduviglusib&dSPN	Laduviglusib&dSPN	GO:0060045	positive regulation of cardiac muscle cell proliferation	2/88	30/18903	0.0085641	0.0331211	0.0205711	2066/1432	2
Laduviglusib&dSPN	Laduviglusib&dSPN	GO:0009267	cellular response to starvation	4/88	175/18903	0.0090551	0.0346881	0.0215443	3480/5594/5599/4780	4
Laduviglusib&dSPN	Laduviglusib&dSPN	GO:0048660	regulation of smooth muscle cell proliferation	4/88	175/18903	0.0090551	0.0346881	0.0215443	3480/3717/5467/5591	4
Laduviglusib&dSPN	Laduviglusib&dSPN	GO:0009791	post-embryonic development	3/88	92/18903	0.00908644	0.0346881	0.0215443	34/3717/5663	3
Laduviglusib&dSPN	Laduviglusib&dSPN	GO:0061448	connective tissue development	5/88	274/18903	0.0090992	0.0346881	0.0215443	3091/1432/5467/5781/5915	5
Laduviglusib&dSPN	Laduviglusib&dSPN	GO:0001764	neuron migration	4/88	177/18903	0.00941397	0.0357327	0.0221932	1812/3320/4916/5663	4
Laduviglusib&dSPN	Laduviglusib&dSPN	GO:0051482	positive regulation of cytosolic calcium ion concentration involved in phospholipase C-activating G protein-coupled signaling pathway	2/88	32/18903	0.00970647	0.036475	0.0226542	1812/3358	2
Laduviglusib&dSPN	Laduviglusib&dSPN	GO:0051204	protein insertion into mitochondrial membrane	2/88	33/18903	0.0103017	0.0382815	0.0237762	3320/5599	2
Laduviglusib&dSPN	Laduviglusib&dSPN	GO:0071353	cellular response to interleukin-4	2/88	33/18903	0.0103017	0.0382815	0.0237762	210/3326	2
Laduviglusib&dSPN	Laduviglusib&dSPN	GO:0006942	regulation of striated muscle contraction	3/88	97/18903	0.0104925	0.0388948	0.0241571	3320/5142/8654	3
Laduviglusib&dSPN	Laduviglusib&dSPN	GO:0071466	cellular response to xenobiotic stimulus	4/88	183/18903	0.0105459	0.0389486	0.0241905	4780/5142/6095/6817	4
Laduviglusib&dSPN	Laduviglusib&dSPN	GO:0002253	activation of immune response	6/88	397/18903	0.0105607	0.0389555	0.0241948	3320/5594/5142/5591/5663/5747	6
Laduviglusib&dSPN	Laduviglusib&dSPN	GO:0034405	response to fluid shear stress	2/88	34/18903	0.0109127	0.0399115	0.0247886	8841/4780	2
Laduviglusib&dSPN	Laduviglusib&dSPN	GO:0009266	response to temperature stimulus	4/88	186/18903	0.0111435	0.0406568	0.0252515	34/2932/3320/3326	4
Laduviglusib&dSPN	Laduviglusib&dSPN	GO:0010769	regulation of cell morphogenesis involved in differentiation	3/88	100/18903	0.0113934	0.0414182	0.0257243	3706/5591/5747	3
Laduviglusib&dSPN	Laduviglusib&dSPN	GO:0030212	hyaluronan metabolic process	2/88	35/18903	0.0115393	0.0416468	0.0258663	3074/4790	2
Laduviglusib&dSPN	Laduviglusib&dSPN	GO:1903539	protein localization to postsynaptic membrane	2/88	35/18903	0.0115393	0.0416468	0.0258663	102/8766	2
Laduviglusib&dSPN	Laduviglusib&dSPN	GO:0015850	organic hydroxy compound transport	5/88	292/18903	0.0117511	0.0422497	0.0262408	1268/1812/4129/4790/5781	5
Laduviglusib&dSPN	Laduviglusib&dSPN	GO:0006839	mitochondrial transport	4/88	189/18903	0.0117625	0.0422497	0.0262408	2932/3320/5599/5663	4
Laduviglusib&dSPN	Laduviglusib&dSPN	GO:0048562	embryonic organ morphogenesis	5/88	294/18903	0.012075	0.0430861	0.0267602	3091/5594/4522/5663/5915	5
Laduviglusib&dSPN	Laduviglusib&dSPN	GO:0042692	muscle cell differentiation	6/88	409/18903	0.0120981	0.0430861	0.0267602	34/23028/688/1432/5915/6095	6
Laduviglusib&dSPN	Laduviglusib&dSPN	GO:0010613	positive regulation of cardiac muscle hypertrophy	2/88	36/18903	0.0121815	0.0430861	0.0267602	142/8654	2
Laduviglusib&dSPN	Laduviglusib&dSPN	GO:0043243	positive regulation of protein-containing complex disassembly	2/88	36/18903	0.0121815	0.0430861	0.0267602	3480/3643	2
Laduviglusib&dSPN	Laduviglusib&dSPN	GO:0062237	protein localization to postsynapse	2/88	36/18903	0.0121815	0.0430861	0.0267602	102/8766	2
Laduviglusib&dSPN	Laduviglusib&dSPN	GO:0070670	response to interleukin-4	2/88	36/18903	0.0121815	0.0430861	0.0267602	210/3326	2
Laduviglusib&dSPN	Laduviglusib&dSPN	GO:0048477	oogenesis	3/88	103/18903	0.0123377	0.0434853	0.0270082	3074/5139/8654	3
Laduviglusib&dSPN	Laduviglusib&dSPN	GO:0006734	NADH metabolic process	2/88	37/18903	0.012839	0.0446766	0.0277481	3098/7167	2
Laduviglusib&dSPN	Laduviglusib&dSPN	GO:0038179	neurotrophin signaling pathway	2/88	37/18903	0.012839	0.0446766	0.0277481	4916/5781	2
Laduviglusib&dSPN	Laduviglusib&dSPN	GO:0019228	neuronal action potential	2/88	38/18903	0.0135116	0.0467472	0.0290341	1812/6328	2
Laduviglusib&dSPN	Laduviglusib&dSPN	GO:0120032	regulation of plasma membrane bounded cell projection assembly	4/88	199/18903	0.0139845	0.04808	0.0298619	2932/3320/688/5868	4
Laduviglusib&dSPN	Laduviglusib&dSPN	GO:0008637	apoptotic mitochondrial changes	3/88	108/18903	0.0140087	0.04808	0.0298619	2066/2932/5599	3
Laduviglusib&dSPN	Laduviglusib&dSPN	GO:0006730	one-carbon metabolic process	2/88	39/18903	0.0141993	0.0484032	0.0300626	1719/4522	2
Laduviglusib&dSPN	Laduviglusib&dSPN	GO:0071634	regulation of transforming growth factor beta production	2/88	39/18903	0.0141993	0.0484032	0.0300626	3091/3326	2
Laduviglusib&dSPN	Laduviglusib&dSPN	GO:0031349	positive regulation of defense response	5/88	307/18903	0.0143296	0.048792	0.0303041	1268/3320/3717/5138/5591	5
Laduviglusib&dSPN	Laduviglusib&dSPN	GO:0000045	autophagosome assembly	3/88	110/18903	0.0147113	0.0496426	0.0308324	23192/5663/5868	3
Laduviglusib&dSPN	Laduviglusib&dSPN	GO:0006766	vitamin metabolic process	3/88	110/18903	0.0147113	0.0496426	0.0308324	1719/4790/5467	3
Laduviglusib&dSPN	Laduviglusib&dSPN	GO:1904035	regulation of epithelial cell apoptotic process	3/88	110/18903	0.0147113	0.0496426	0.0308324	3480/3717/4780	3
Laduviglusib&Endothelial	Laduviglusib&Endothelial	GO:0005996	monosaccharide metabolic process	9/40	248/18903	1.91079e-09	3.66299e-06	2.30904e-06	32/208/2821/3098/3643/8850/6095/6513/6515	9
Laduviglusib&Endothelial	Laduviglusib&Endothelial	GO:0006163	purine nucleotide metabolic process	10/40	476/18903	4.01662e-08	3.02081e-05	1.90423e-05	32/2272/2821/9759/3091/3094/3098/3643/5901/6095	10
Laduviglusib&Endothelial	Laduviglusib&Endothelial	GO:0018108	peptidyl-tyrosine phosphorylation	9/40	380/18903	7.69064e-08	3.02081e-05	1.90423e-05	1195/1859/1956/5168/2260/3643/5604/4916/5747	9
Laduviglusib&Endothelial	Laduviglusib&Endothelial	GO:0018212	peptidyl-tyrosine modification	9/40	382/18903	8.04266e-08	3.02081e-05	1.90423e-05	1195/1859/1956/5168/2260/3643/5604/4916/5747	9
Laduviglusib&Endothelial	Laduviglusib&Endothelial	GO:0006109	regulation of carbohydrate metabolic process	7/40	186/18903	1.13019e-07	3.02081e-05	1.90423e-05	32/208/9759/3091/3643/8850/6095	7
Laduviglusib&Endothelial	Laduviglusib&Endothelial	GO:0014066	regulation of phosphatidylinositol 3-kinase signaling	6/40	111/18903	1.16717e-07	3.02081e-05	1.90423e-05	1956/2260/3643/4916/5747/7042	6
Laduviglusib&Endothelial	Laduviglusib&Endothelial	GO:0051896	regulation of protein kinase B signaling	7/40	189/18903	1.26064e-07	3.02081e-05	1.90423e-05	1956/2260/3320/3643/4916/5747/6788	7
Laduviglusib&Endothelial	Laduviglusib&Endothelial	GO:0045860	positive regulation of protein kinase activity	9/40	420/18903	1.79941e-07	3.55968e-05	2.24392e-05	1956/2260/3320/3643/5604/4916/5747/6788/7042	9
Laduviglusib&Endothelial	Laduviglusib&Endothelial	GO:0019693	ribose phosphate metabolic process	9/40	475/18903	5.06634e-07	6.07011e-05	3.82642e-05	32/2821/9759/3091/3094/3098/3643/5901/6095	9
Laduviglusib&Endothelial	Laduviglusib&Endothelial	GO:0010634	positive regulation of epithelial cell migration	6/40	176/18903	1.76564e-06	0.00014103	8.89014e-05	5168/2260/2821/3091/5747/7042	6
Laduviglusib&Endothelial	Laduviglusib&Endothelial	GO:0046939	nucleotide phosphorylation	5/40	102/18903	2.34704e-06	0.000159753	0.000100704	2821/9759/3091/3098/3643	5
Laduviglusib&Endothelial	Laduviglusib&Endothelial	GO:0044262	cellular carbohydrate metabolic process	7/40	296/18903	2.57485e-06	0.000159753	0.000100704	32/208/9759/3098/3643/8850/6095	7
Laduviglusib&Endothelial	Laduviglusib&Endothelial	GO:0006090	pyruvate metabolic process	5/40	108/18903	3.11207e-06	0.000180783	0.00011396	2821/9759/3091/3098/3643	5
Laduviglusib&Endothelial	Laduviglusib&Endothelial	GO:0062012	regulation of small molecule metabolic process	7/40	339/18903	6.28524e-06	0.000325644	0.000205276	32/208/9759/3091/3643/8850/6095	7
Laduviglusib&Endothelial	Laduviglusib&Endothelial	GO:0051402	neuron apoptotic process	6/40	255/18903	1.48473e-05	0.000632494	0.000398706	208/2821/3091/6648/7042/7068	6
Laduviglusib&Endothelial	Laduviglusib&Endothelial	GO:0001890	placenta development	5/40	150/18903	1.54792e-05	0.000645081	0.00040664	1956/3091/5604/5747/6788	5
Laduviglusib&Endothelial	Laduviglusib&Endothelial	GO:0016052	carbohydrate catabolic process	5/40	155/18903	1.81364e-05	0.000724322	0.000456592	2821/9759/3091/3098/3643	5
Laduviglusib&Endothelial	Laduviglusib&Endothelial	GO:0046323	glucose import	4/40	75/18903	1.87444e-05	0.000733325	0.000462267	208/3643/6513/6515	4
Laduviglusib&Endothelial	Laduviglusib&Endothelial	GO:0006809	nitric oxide biosynthetic process	4/40	76/18903	1.97556e-05	0.000742578	0.0004681	3320/3643/6095/6648	4
Laduviglusib&Endothelial	Laduviglusib&Endothelial	GO:0046209	nitric oxide metabolic process	4/40	82/18903	2.66876e-05	0.000965284	0.000608487	3320/3643/6095/6648	4
Laduviglusib&Endothelial	Laduviglusib&Endothelial	GO:2001057	reactive nitrogen species metabolic process	4/40	83/18903	2.79962e-05	0.000993864	0.000626503	3320/3643/6095/6648	4
Laduviglusib&Endothelial	Laduviglusib&Endothelial	GO:0010232	vascular transport	4/40	87/18903	3.37057e-05	0.0010981	0.000692208	9429/3643/6513/6515	4
Laduviglusib&Endothelial	Laduviglusib&Endothelial	GO:0150104	transport across blood-brain barrier	4/40	87/18903	3.37057e-05	0.0010981	0.000692208	9429/3643/6513/6515	4
Laduviglusib&Endothelial	Laduviglusib&Endothelial	GO:0048732	gland development	7/40	441/18903	3.43557e-05	0.0010981	0.000692208	208/1956/3091/3643/5604/6648/7042	7
Laduviglusib&Endothelial	Laduviglusib&Endothelial	GO:0001666	response to hypoxia	6/40	296/18903	3.43692e-05	0.0010981	0.000692208	1387/3091/6095/6513/6648/7042	6
Laduviglusib&Endothelial	Laduviglusib&Endothelial	GO:0048511	rhythmic process	6/40	302/18903	3.84475e-05	0.00119088	0.000750696	1387/1859/8850/5602/6095/7042	6
Laduviglusib&Endothelial	Laduviglusib&Endothelial	GO:0051262	protein tetramerization	4/40	90/18903	3.85157e-05	0.00119088	0.000750696	32/2744/6648/6788	4
Laduviglusib&Endothelial	Laduviglusib&Endothelial	GO:0010876	lipid localization	7/40	483/18903	6.11247e-05	0.00183088	0.00115413	9429/32/208/3685/5306/6256/6513	7
Laduviglusib&Endothelial	Laduviglusib&Endothelial	GO:0071634	regulation of transforming growth factor beta production	3/40	39/18903	7.60911e-05	0.00217711	0.00137239	3091/3685/7042	3
Laduviglusib&Endothelial	Laduviglusib&Endothelial	GO:0046034	ATP metabolic process	5/40	217/18903	9.03125e-05	0.00253371	0.00159717	2821/9759/3091/3098/3643	5
Laduviglusib&Endothelial	Laduviglusib&Endothelial	GO:0045429	positive regulation of nitric oxide biosynthetic process	3/40	42/18903	9.51627e-05	0.00253371	0.00159717	3320/3643/6648	3
Laduviglusib&Endothelial	Laduviglusib&Endothelial	GO:0071604	transforming growth factor beta production	3/40	42/18903	9.51627e-05	0.00253371	0.00159717	3091/3685/7042	3
Laduviglusib&Endothelial	Laduviglusib&Endothelial	GO:0097191	extrinsic apoptotic signaling pathway	5/40	224/18903	0.000104865	0.00271656	0.00171244	2260/3685/2872/6788/7042	5
Laduviglusib&Endothelial	Laduviglusib&Endothelial	GO:0010631	epithelial cell migration	6/40	366/18903	0.000111291	0.00277072	0.00174658	5168/2260/2821/3091/5747/7042	6
Laduviglusib&Endothelial	Laduviglusib&Endothelial	GO:0070997	neuron death	6/40	368/18903	0.000114661	0.00278233	0.0017539	208/2821/3091/6648/7042/7068	6
Laduviglusib&Endothelial	Laduviglusib&Endothelial	GO:0090132	epithelium migration	6/40	369/18903	0.000116375	0.00278864	0.00175788	5168/2260/2821/3091/5747/7042	6
Laduviglusib&Endothelial	Laduviglusib&Endothelial	GO:0051180	vitamin transport	3/40	47/18903	0.000133432	0.0030451	0.00191954	9429/6513/6515	3
Laduviglusib&Endothelial	Laduviglusib&Endothelial	GO:0042593	glucose homeostasis	5/40	248/18903	0.000168831	0.0037053	0.00233572	25825/2821/3091/3098/3643	5
Laduviglusib&Endothelial	Laduviglusib&Endothelial	GO:0033500	carbohydrate homeostasis	5/40	249/18903	0.000172025	0.0037053	0.00233572	25825/2821/3091/3098/3643	5
Laduviglusib&Endothelial	Laduviglusib&Endothelial	GO:0043467	regulation of generation of precursor metabolites and energy	4/40	134/18903	0.000181021	0.00385575	0.00243055	208/9759/3091/3643	4
Laduviglusib&Endothelial	Laduviglusib&Endothelial	GO:0015911	long-chain fatty acid import across plasma membrane	2/40	10/18903	0.000194375	0.00405019	0.00255312	208/6513	2
Laduviglusib&Endothelial	Laduviglusib&Endothelial	GO:0033483	gas homeostasis	2/40	10/18903	0.000194375	0.00405019	0.00255312	3091/6648	2
Laduviglusib&Endothelial	Laduviglusib&Endothelial	GO:0003018	vascular process in circulatory system	5/40	270/18903	0.000250441	0.00500099	0.00315248	9429/3643/6513/6515/6648	5
Laduviglusib&Endothelial	Laduviglusib&Endothelial	GO:0046686	response to cadmium ion	3/40	60/18903	0.00027628	0.00535993	0.00337875	1956/2821/6648	3
Laduviglusib&Endothelial	Laduviglusib&Endothelial	GO:0006869	lipid transport	6/40	433/18903	0.000276804	0.00535993	0.00337875	9429/208/3685/5306/6256/6513	6
Laduviglusib&Endothelial	Laduviglusib&Endothelial	GO:1903800	positive regulation of miRNA maturation	2/40	12/18903	0.000284321	0.00545043	0.00343579	1956/5604	2
Laduviglusib&Endothelial	Laduviglusib&Endothelial	GO:0008643	carbohydrate transport	4/40	156/18903	0.000323646	0.00602358	0.00379709	208/3643/6513/6515	4
Laduviglusib&Endothelial	Laduviglusib&Endothelial	GO:1903829	positive regulation of protein localization	6/40	451/18903	0.000344181	0.00633124	0.00399103	208/1956/3091/3320/5901/7042	6
Laduviglusib&Endothelial	Laduviglusib&Endothelial	GO:0009314	response to radiation	6/40	452/18903	0.00034827	0.00633124	0.00399103	208/1387/1956/3091/5602/6648	6
Laduviglusib&Endothelial	Laduviglusib&Endothelial	GO:0051222	positive regulation of protein transport	5/40	294/18903	0.00037056	0.00663891	0.00418498	208/3091/3320/5901/7042	5
Laduviglusib&Endothelial	Laduviglusib&Endothelial	GO:0001837	epithelial to mesenchymal transition	4/40	169/18903	0.000438371	0.00763961	0.00481579	2260/3091/5747/7042	4
Laduviglusib&Endothelial	Laduviglusib&Endothelial	GO:1904951	positive regulation of establishment of protein localization	5/40	310/18903	0.000472035	0.00807938	0.00509301	208/3091/3320/5901/7042	5
Laduviglusib&Endothelial	Laduviglusib&Endothelial	GO:0050673	epithelial cell proliferation	6/40	481/18903	0.000484503	0.0082194	0.00518127	1956/2260/3091/5604/6788/7042	6
Laduviglusib&Endothelial	Laduviglusib&Endothelial	GO:1903578	regulation of ATP metabolic process	3/40	73/18903	0.000492682	0.00828483	0.00522252	9759/3091/3643	3
Laduviglusib&Endothelial	Laduviglusib&Endothelial	GO:1905952	regulation of lipid localization	4/40	185/18903	0.000616278	0.00992777	0.00625818	32/208/3685/6256	4
Laduviglusib&Endothelial	Laduviglusib&Endothelial	GO:0060644	mammary gland epithelial cell differentiation	2/40	18/18903	0.000653833	0.0101902	0.00642362	208/3091	2
Laduviglusib&Endothelial	Laduviglusib&Endothelial	GO:0048545	response to steroid hormone	5/40	339/18903	0.000707838	0.010943	0.00689812	2821/4306/4916/6256/7042	5
Laduviglusib&Endothelial	Laduviglusib&Endothelial	GO:1902176	negative regulation of oxidative stress-induced intrinsic apoptotic signaling pathway	2/40	19/18903	0.000729777	0.011103	0.00699903	3091/6648	2
Laduviglusib&Endothelial	Laduviglusib&Endothelial	GO:0031998	regulation of fatty acid beta-oxidation	2/40	20/18903	0.000809779	0.0120337	0.00758569	32/208	2
Laduviglusib&Endothelial	Laduviglusib&Endothelial	GO:0033627	cell adhesion mediated by integrin	3/40	88/18903	0.000850401	0.0125401	0.00790494	3685/5747/7042	3
Laduviglusib&Endothelial	Laduviglusib&Endothelial	GO:0048678	response to axon injury	3/40	89/18903	0.00087878	0.0128597	0.00810639	5604/4916/6648	3
Laduviglusib&Endothelial	Laduviglusib&Endothelial	GO:0035902	response to immobilization stress	2/40	21/18903	0.000893822	0.0128831	0.00812115	2821/6648	2
Laduviglusib&Endothelial	Laduviglusib&Endothelial	GO:0016051	carbohydrate biosynthetic process	4/40	212/18903	0.00102434	0.0146218	0.00921716	208/2821/3643/8850	4
Laduviglusib&Endothelial	Laduviglusib&Endothelial	GO:0007179	transforming growth factor beta receptor signaling pathway	4/40	216/18903	0.00109777	0.0153797	0.00969491	1387/2339/5747/7042	4
Laduviglusib&Endothelial	Laduviglusib&Endothelial	GO:0043523	regulation of neuron apoptotic process	4/40	218/18903	0.00113583	0.0157782	0.00994611	2821/3091/6648/7042	4
Laduviglusib&Endothelial	Laduviglusib&Endothelial	GO:0035162	embryonic hemopoiesis	2/40	24/18903	0.00117003	0.0159075	0.0100276	3091/6788	2
Laduviglusib&Endothelial	Laduviglusib&Endothelial	GO:0060571	morphogenesis of an epithelial fold	2/40	24/18903	0.00117003	0.0159075	0.0100276	1956/3091	2
Laduviglusib&Endothelial	Laduviglusib&Endothelial	GO:2000637	positive regulation of miRNA-mediated gene silencing	2/40	24/18903	0.00117003	0.0159075	0.0100276	1956/5604	2
Laduviglusib&Endothelial	Laduviglusib&Endothelial	GO:0021697	cerebellar cortex formation	2/40	25/18903	0.00127007	0.0167913	0.0105847	5604/6095	2
Laduviglusib&Endothelial	Laduviglusib&Endothelial	GO:0001701	in utero embryonic development	5/40	393/18903	0.00136926	0.0176785	0.011144	1956/2821/3091/5604/6788	5
Laduviglusib&Endothelial	Laduviglusib&Endothelial	GO:0035994	response to muscle stretch	2/40	26/18903	0.00137408	0.0176785	0.011144	2821/5747	2
Laduviglusib&Endothelial	Laduviglusib&Endothelial	GO:0001841	neural tube formation	3/40	106/18903	0.00145622	0.0184873	0.0116538	3091/6788/7042	3
Laduviglusib&Endothelial	Laduviglusib&Endothelial	GO:0090312	positive regulation of protein deacetylation	2/40	29/18903	0.00170967	0.0207608	0.013087	1859/2339	2
Laduviglusib&Endothelial	Laduviglusib&Endothelial	GO:0045444	fat cell differentiation	4/40	244/18903	0.00171872	0.0207608	0.013087	208/6095/6648/6788	4
Laduviglusib&Endothelial	Laduviglusib&Endothelial	GO:0050678	regulation of epithelial cell proliferation	5/40	414/18903	0.00172195	0.0207608	0.013087	1956/2260/3091/6788/7042	5
Laduviglusib&Endothelial	Laduviglusib&Endothelial	GO:0043434	response to peptide hormone	5/40	421/18903	0.00185317	0.0217946	0.0137387	208/3643/8850/5747/6513	5
Laduviglusib&Endothelial	Laduviglusib&Endothelial	GO:0021987	cerebral cortex development	3/40	117/18903	0.00193226	0.0224173	0.0141312	1956/3091/6513	3
Laduviglusib&Endothelial	Laduviglusib&Endothelial	GO:0001503	ossification	5/40	429/18903	0.00201199	0.0229582	0.0144722	1956/3091/5747/6256/7042	5
Laduviglusib&Endothelial	Laduviglusib&Endothelial	GO:0009410	response to xenobiotic stimulus	5/40	432/18903	0.00207405	0.0234584	0.0147875	32/3320/6095/6648/7042	5
Laduviglusib&Endothelial	Laduviglusib&Endothelial	GO:0003007	heart morphogenesis	4/40	258/18903	0.00210615	0.0236111	0.0148837	3091/3643/5747/7042	4
Laduviglusib&Endothelial	Laduviglusib&Endothelial	GO:0030278	regulation of ossification	3/40	122/18903	0.00217712	0.0241245	0.0152074	3091/6256/7042	3
Laduviglusib&Endothelial	Laduviglusib&Endothelial	GO:0045927	positive regulation of growth	4/40	261/18903	0.00219642	0.0241985	0.015254	32/1956/3643/7042	4
Laduviglusib&Endothelial	Laduviglusib&Endothelial	GO:1905207	regulation of cardiocyte differentiation	2/40	34/18903	0.00234664	0.0253384	0.0159726	1956/7042	2
Laduviglusib&Endothelial	Laduviglusib&Endothelial	GO:0001704	formation of primary germ layer	3/40	127/18903	0.00244046	0.0258333	0.0162846	2821/3685/5604	3
Laduviglusib&Endothelial	Laduviglusib&Endothelial	GO:0007611	learning or memory	4/40	273/18903	0.00258433	0.0269248	0.0169726	1956/2821/3091/3643	4
Laduviglusib&Endothelial	Laduviglusib&Endothelial	GO:0071559	response to transforming growth factor beta	4/40	277/18903	0.00272348	0.0274784	0.0173216	1387/2339/5747/7042	4
Laduviglusib&Endothelial	Laduviglusib&Endothelial	GO:0046326	positive regulation of glucose import	2/40	37/18903	0.00277471	0.027628	0.0174159	208/3643	2
Laduviglusib&Endothelial	Laduviglusib&Endothelial	GO:1902745	positive regulation of lamellipodium organization	2/40	37/18903	0.00277471	0.027628	0.0174159	5168/3320	2
Laduviglusib&Endothelial	Laduviglusib&Endothelial	GO:0032103	positive regulation of response to external stimulus	5/40	464/18903	0.00282655	0.0279304	0.0176065	1387/2260/3320/4916/5747	5
Laduviglusib&Endothelial	Laduviglusib&Endothelial	GO:0098732	macromolecule deacylation	3/40	137/18903	0.00302446	0.0294309	0.0185524	1859/2339/9759	3
Laduviglusib&Endothelial	Laduviglusib&Endothelial	GO:0010863	positive regulation of phospholipase C activity	2/40	40/18903	0.00323668	0.0307164	0.0193627	1956/2260	2
Laduviglusib&Endothelial	Laduviglusib&Endothelial	GO:0045823	positive regulation of heart contraction	2/40	40/18903	0.00323668	0.0307164	0.0193627	3320/7042	2
Laduviglusib&Endothelial	Laduviglusib&Endothelial	GO:0070555	response to interleukin-1	3/40	141/18903	0.00328008	0.0309749	0.0195257	9759/3091/6095	3
Laduviglusib&Endothelial	Laduviglusib&Endothelial	GO:0050921	positive regulation of chemotaxis	3/40	144/18903	0.00348025	0.0323866	0.0204156	2260/4916/5747	3
Laduviglusib&Endothelial	Laduviglusib&Endothelial	GO:0050999	regulation of nitric-oxide synthase activity	2/40	42/18903	0.00356327	0.0325276	0.0205044	1956/3091	2
Laduviglusib&Endothelial	Laduviglusib&Endothelial	GO:1900274	regulation of phospholipase C activity	2/40	42/18903	0.00356327	0.0325276	0.0205044	1956/2260	2
Laduviglusib&Endothelial	Laduviglusib&Endothelial	GO:0045598	regulation of fat cell differentiation	3/40	147/18903	0.00368777	0.0335045	0.0211203	6095/6648/6788	3
Laduviglusib&Endothelial	Laduviglusib&Endothelial	GO:0042789	mRNA transcription by RNA polymerase II	2/40	43/18903	0.0037321	0.0335889	0.0211735	6256/7068	2
Laduviglusib&Endothelial	Laduviglusib&Endothelial	GO:0060428	lung epithelium development	2/40	43/18903	0.0037321	0.0335889	0.0211735	5604/7068	2
Laduviglusib&Endothelial	Laduviglusib&Endothelial	GO:0071375	cellular response to peptide hormone stimulus	4/40	306/18903	0.00388969	0.0346534	0.0218445	208/3643/8850/5747	4
Laduviglusib&Endothelial	Laduviglusib&Endothelial	GO:0046718	viral entry into host cell	3/40	151/18903	0.00397603	0.03508	0.0221134	1956/3643/3685	3
Laduviglusib&Endothelial	Laduviglusib&Endothelial	GO:0042063	gliogenesis	4/40	310/18903	0.0040734	0.03508	0.0221134	208/5604/4916/7042	4
Laduviglusib&Endothelial	Laduviglusib&Endothelial	GO:0005978	glycogen biosynthetic process	2/40	45/18903	0.00408077	0.03508	0.0221134	208/3643	2
Laduviglusib&Endothelial	Laduviglusib&Endothelial	GO:0009250	glucan biosynthetic process	2/40	45/18903	0.00408077	0.03508	0.0221134	208/3643	2
Laduviglusib&Endothelial	Laduviglusib&Endothelial	GO:0032368	regulation of lipid transport	3/40	155/18903	0.00427769	0.0356536	0.022475	208/3685/6256	3
Laduviglusib&Endothelial	Laduviglusib&Endothelial	GO:1902895	positive regulation of miRNA transcription	2/40	47/18903	0.00444401	0.0364067	0.0229497	3091/7042	2
Laduviglusib&Endothelial	Laduviglusib&Endothelial	GO:0060041	retina development in camera-type eye	3/40	159/18903	0.00459293	0.0369905	0.0233177	3091/7042/7068	3
Laduviglusib&Endothelial	Laduviglusib&Endothelial	GO:0046434	organophosphate catabolic process	3/40	161/18903	0.00475571	0.0377272	0.0237821	5168/2272/3094	3
Laduviglusib&Endothelial	Laduviglusib&Endothelial	GO:1901214	regulation of neuron death	4/40	325/18903	0.00481478	0.0377272	0.0237821	2821/3091/6648/7042	4
Laduviglusib&Endothelial	Laduviglusib&Endothelial	GO:0033628	regulation of cell adhesion mediated by integrin	2/40	49/18903	0.00482168	0.0377272	0.0237821	5747/7042	2
Laduviglusib&Endothelial	Laduviglusib&Endothelial	GO:0099173	postsynapse organization	3/40	166/18903	0.00517783	0.0396383	0.0249868	2339/3643/4916	3
Laduviglusib&Endothelial	Laduviglusib&Endothelial	GO:0009895	negative regulation of catabolic process	4/40	332/18903	0.00518999	0.0396383	0.0249868	32/1956/2272/9759	4
Laduviglusib&Endothelial	Laduviglusib&Endothelial	GO:0015980	energy derivation by oxidation of organic compounds	4/40	333/18903	0.00524515	0.0399006	0.0251522	208/3091/3643/6648	4
Laduviglusib&Endothelial	Laduviglusib&Endothelial	GO:0032386	regulation of intracellular transport	4/40	336/18903	0.005413	0.0408683	0.0257622	208/3320/5604/5901	4
Laduviglusib&Endothelial	Laduviglusib&Endothelial	GO:0048013	ephrin receptor signaling pathway	2/40	52/18903	0.00541499	0.0408683	0.0257622	4916/5747	2
Laduviglusib&Endothelial	Laduviglusib&Endothelial	GO:0051170	import into nucleus	3/40	169/18903	0.00544163	0.0409082	0.0257874	3320/5901/6788	3
Laduviglusib&Endothelial	Laduviglusib&Endothelial	GO:0009409	response to cold	2/40	53/18903	0.00561985	0.042083	0.0265279	3320/6648	2
Laduviglusib&Endothelial	Laduviglusib&Endothelial	GO:0010883	regulation of lipid storage	2/40	54/18903	0.00582823	0.0426439	0.0268815	32/3685	2
Laduviglusib&Endothelial	Laduviglusib&Endothelial	GO:0062197	cellular response to chemical stress	4/40	345/18903	0.00593814	0.043119	0.027181	1956/3091/6513/6648	4
Laduviglusib&Endothelial	Laduviglusib&Endothelial	GO:0038093	Fc receptor signaling pathway	2/40	55/18903	0.00604011	0.0433421	0.0273216	5602/5747	2
Laduviglusib&Endothelial	Laduviglusib&Endothelial	GO:1903202	negative regulation of oxidative stress-induced cell death	2/40	55/18903	0.00604011	0.0433421	0.0273216	3091/6648	2
Laduviglusib&Endothelial	Laduviglusib&Endothelial	GO:0019216	regulation of lipid metabolic process	4/40	347/18903	0.0060593	0.0433421	0.0273216	32/208/5747/6095	4
Laduviglusib&Endothelial	Laduviglusib&Endothelial	GO:0001764	neuron migration	3/40	177/18903	0.00618425	0.043945	0.0277016	2260/3320/4916	3
Laduviglusib&Endothelial	Laduviglusib&Endothelial	GO:0010718	positive regulation of epithelial to mesenchymal transition	2/40	56/18903	0.00625548	0.043945	0.0277016	5747/7042	2
Laduviglusib&Endothelial	Laduviglusib&Endothelial	GO:0042908	xenobiotic transport	2/40	56/18903	0.00625548	0.043945	0.0277016	9429/6513	2
Laduviglusib&Endothelial	Laduviglusib&Endothelial	GO:2000630	positive regulation of miRNA metabolic process	2/40	56/18903	0.00625548	0.043945	0.0277016	3091/7042	2
Laduviglusib&Endothelial	Laduviglusib&Endothelial	GO:0048736	appendage development	3/40	178/18903	0.00628113	0.043945	0.0277016	1387/8850/7042	3
Laduviglusib&Endothelial	Laduviglusib&Endothelial	GO:0060173	limb development	3/40	178/18903	0.00628113	0.043945	0.0277016	1387/8850/7042	3
Laduviglusib&Endothelial	Laduviglusib&Endothelial	GO:0035265	organ growth	3/40	180/18903	0.0064776	0.0445074	0.0280562	32/6788/7042	3
Laduviglusib&Endothelial	Laduviglusib&Endothelial	GO:0044000	movement in host	3/40	183/18903	0.00677916	0.0460839	0.0290499	1956/3643/3685	3
Laduviglusib&Endothelial	Laduviglusib&Endothelial	GO:0008544	epidermis development	4/40	362/18903	0.0070211	0.0467342	0.0294599	1956/3643/5604/7042	4
Laduviglusib&Endothelial	Laduviglusib&Endothelial	GO:0045787	positive regulation of cell cycle	4/40	362/18903	0.0070211	0.0467342	0.0294599	1956/3643/8850/7042	4
Laduviglusib&Endothelial	Laduviglusib&Endothelial	GO:0002700	regulation of production of molecular mediator of immune response	3/40	187/18903	0.0071941	0.0473921	0.0298746	2821/3098/7042	3
Laduviglusib&Endothelial	Laduviglusib&Endothelial	GO:0006767	water-soluble vitamin metabolic process	2/40	62/18903	0.00762013	0.0490194	0.0309004	6513/6515	2
Laduviglusib&Endothelial	Laduviglusib&Endothelial	GO:0009755	hormone-mediated signaling pathway	3/40	192/18903	0.00773364	0.0495832	0.0312558	4306/6256/7068	3
Laduviglusib&FOXP2_OLFM3_Neuron	Laduviglusib&FOXP2_OLFM3_Neuron	GO:0046777	protein autophosphorylation	13/97	226/18903	1.38733e-10	4.29394e-07	2.57806e-07	25/1612/1956/2260/2263/2932/3643/3717/9261/51701/5747/5911/7010	13
Laduviglusib&FOXP2_OLFM3_Neuron	Laduviglusib&FOXP2_OLFM3_Neuron	GO:0006163	purine nucleotide metabolic process	17/97	476/18903	2.93312e-10	4.29394e-07	2.57806e-07	32/2272/2618/9759/3479/3643/3939/4522/4842/9061/5138/5141/5144/8654/5465/60490/6095	17
Laduviglusib&FOXP2_OLFM3_Neuron	Laduviglusib&FOXP2_OLFM3_Neuron	GO:0010675	regulation of cellular carbohydrate metabolic process	11/97	155/18903	4.27755e-10	4.29394e-07	2.57806e-07	32/34/2932/9759/3479/3643/8850/4837/2908/5465/6095	11
Laduviglusib&FOXP2_OLFM3_Neuron	Laduviglusib&FOXP2_OLFM3_Neuron	GO:0033674	positive regulation of kinase activity	17/97	496/18903	5.50682e-10	4.29394e-07	2.57806e-07	25/134/8851/1956/2260/2263/3265/3320/3326/3479/3643/3717/5604/8654/5747/7010/7042	17
Laduviglusib&FOXP2_OLFM3_Neuron	Laduviglusib&FOXP2_OLFM3_Neuron	GO:1903522	regulation of blood circulation	13/97	263/18903	8.97708e-10	5.5999e-07	3.36215e-07	25/134/8912/2166/3320/3717/3757/4842/5144/8654/6548/7042/7068	13
Laduviglusib&FOXP2_OLFM3_Neuron	Laduviglusib&FOXP2_OLFM3_Neuron	GO:0014065	phosphatidylinositol 3-kinase signaling	10/97	145/18903	3.67268e-09	1.38799e-06	8.33339e-07	1956/2260/3479/3643/3717/5293/5295/5747/7010/7042	10
Laduviglusib&FOXP2_OLFM3_Neuron	Laduviglusib&FOXP2_OLFM3_Neuron	GO:0043410	positive regulation of MAPK cascade	16/97	496/18903	4.45526e-09	1.38959e-06	8.34306e-07	25/134/1956/2260/2263/2914/3265/3358/3479/3643/3717/5604/8654/5781/7010/7042	16
Laduviglusib&FOXP2_OLFM3_Neuron	Laduviglusib&FOXP2_OLFM3_Neuron	GO:1901653	cellular response to peptide	14/97	373/18903	6.75717e-09	1.91596e-06	1.15034e-06	4363/760/2932/10014/9734/3479/3643/3717/8850/5140/5295/5747/5781/6548	14
Laduviglusib&FOXP2_OLFM3_Neuron	Laduviglusib&FOXP2_OLFM3_Neuron	GO:0019693	ribose phosphate metabolic process	15/97	475/18903	1.89061e-08	3.68551e-06	2.21276e-06	32/2618/9759/3479/3643/3939/4522/9061/5138/5141/5144/8654/5465/60490/6095	15
Laduviglusib&FOXP2_OLFM3_Neuron	Laduviglusib&FOXP2_OLFM3_Neuron	GO:0043434	response to peptide hormone	14/97	421/18903	3.10113e-08	5.34905e-06	3.21154e-06	655/760/2932/10014/9734/3643/3717/8850/5140/5295/5465/5747/5781/6548	14
Laduviglusib&FOXP2_OLFM3_Neuron	Laduviglusib&FOXP2_OLFM3_Neuron	GO:0044262	cellular carbohydrate metabolic process	12/97	296/18903	3.78906e-08	5.82248e-06	3.49579e-06	32/34/2932/9759/3479/3643/3706/8850/4837/2908/5465/6095	12
Laduviglusib&FOXP2_OLFM3_Neuron	Laduviglusib&FOXP2_OLFM3_Neuron	GO:0001503	ossification	14/97	429/18903	3.92023e-08	5.82248e-06	3.49579e-06	655/1021/1956/2263/2932/51564/3479/5594/4325/5747/5781/6096/6256/7042	14
Laduviglusib&FOXP2_OLFM3_Neuron	Laduviglusib&FOXP2_OLFM3_Neuron	GO:0070997	neuron death	13/97	368/18903	4.98117e-08	6.7549e-06	4.05561e-06	25/134/8851/2914/2932/3265/3326/3717/2908/5465/6548/7042/7068	13
Laduviglusib&FOXP2_OLFM3_Neuron	Laduviglusib&FOXP2_OLFM3_Neuron	GO:0009755	hormone-mediated signaling pathway	10/97	192/18903	5.40565e-08	6.80488e-06	4.08561e-06	655/2104/3717/2908/4306/5465/5781/5915/6256/7068	10
Laduviglusib&FOXP2_OLFM3_Neuron	Laduviglusib&FOXP2_OLFM3_Neuron	GO:0060047	heart contraction	11/97	250/18903	6.34717e-08	7.33215e-06	4.40219e-06	134/8912/3320/3717/3757/4842/5144/8654/6548/7042/7068	11
Laduviglusib&FOXP2_OLFM3_Neuron	Laduviglusib&FOXP2_OLFM3_Neuron	GO:0003012	muscle system process	14/97	455/18903	8.11822e-08	8.44024e-06	5.06748e-06	134/384/8912/10203/1812/9759/3320/3479/3757/4842/5144/8654/5465/6548	14
Laduviglusib&FOXP2_OLFM3_Neuron	Laduviglusib&FOXP2_OLFM3_Neuron	GO:0006809	nitric oxide biosynthetic process	7/97	76/18903	1.23198e-07	1.16441e-05	6.99104e-06	384/3320/3326/3643/3717/4842/6095	7
Laduviglusib&FOXP2_OLFM3_Neuron	Laduviglusib&FOXP2_OLFM3_Neuron	GO:0035051	cardiocyte differentiation	9/97	159/18903	1.27598e-07	1.17053e-05	7.02778e-06	34/655/1956/3479/5594/5465/5915/6548/7042	9
Laduviglusib&FOXP2_OLFM3_Neuron	Laduviglusib&FOXP2_OLFM3_Neuron	GO:0062012	regulation of small molecule metabolic process	12/97	339/18903	1.65872e-07	1.45778e-05	8.75246e-06	32/34/2053/9759/3479/3643/8850/4837/4842/2908/5465/6095	12
Laduviglusib&FOXP2_OLFM3_Neuron	Laduviglusib&FOXP2_OLFM3_Neuron	GO:0042692	muscle cell differentiation	13/97	409/18903	1.69338e-07	1.45778e-05	8.75246e-06	34/8912/2263/9759/10014/9734/3479/688/4842/5465/5915/6095/6548	13
Laduviglusib&FOXP2_OLFM3_Neuron	Laduviglusib&FOXP2_OLFM3_Neuron	GO:0046209	nitric oxide metabolic process	7/97	82/18903	2.08946e-07	1.62178e-05	9.73709e-06	384/3320/3326/3643/3717/4842/6095	7
Laduviglusib&FOXP2_OLFM3_Neuron	Laduviglusib&FOXP2_OLFM3_Neuron	GO:0060020	Bergmann glial cell differentiation	4/97	11/18903	2.0914e-07	1.62178e-05	9.73709e-06	25/5604/5594/5781	4
Laduviglusib&FOXP2_OLFM3_Neuron	Laduviglusib&FOXP2_OLFM3_Neuron	GO:0019216	regulation of lipid metabolic process	12/97	347/18903	2.13187e-07	1.62178e-05	9.73709e-06	32/134/1133/2053/3358/2908/5140/5465/5660/5747/6095/7010	12
Laduviglusib&FOXP2_OLFM3_Neuron	Laduviglusib&FOXP2_OLFM3_Neuron	GO:2001057	reactive nitrogen species metabolic process	7/97	83/18903	2.27242e-07	1.68754e-05	1.01319e-05	384/3320/3326/3643/3717/4842/6095	7
Laduviglusib&FOXP2_OLFM3_Neuron	Laduviglusib&FOXP2_OLFM3_Neuron	GO:0010634	positive regulation of epithelial cell migration	9/97	176/18903	3.03173e-07	2.19373e-05	1.3171e-05	25/5168/2260/51564/9734/5293/5747/7010/7042	9
Laduviglusib&FOXP2_OLFM3_Neuron	Laduviglusib&FOXP2_OLFM3_Neuron	GO:0009410	response to xenobiotic stimulus	13/97	432/18903	3.16504e-07	2.19373e-05	1.3171e-05	4363/25/32/1812/3320/3326/3757/4837/4842/5141/5911/6095/7042	13
Laduviglusib&FOXP2_OLFM3_Neuron	Laduviglusib&FOXP2_OLFM3_Neuron	GO:0035265	organ growth	9/97	180/18903	3.66663e-07	2.48614e-05	1.49266e-05	25/32/2263/3479/5465/5660/5781/5915/7042	9
Laduviglusib&FOXP2_OLFM3_Neuron	Laduviglusib&FOXP2_OLFM3_Neuron	GO:0034764	positive regulation of transmembrane transport	10/97	237/18903	3.84662e-07	2.55268e-05	1.53262e-05	25/760/1812/3479/3643/3757/4842/5295/5781/6548	10
Laduviglusib&FOXP2_OLFM3_Neuron	Laduviglusib&FOXP2_OLFM3_Neuron	GO:0009214	cyclic nucleotide catabolic process	4/97	13/18903	4.49578e-07	2.92132e-05	1.75395e-05	5138/5141/5144/8654	4
Laduviglusib&FOXP2_OLFM3_Neuron	Laduviglusib&FOXP2_OLFM3_Neuron	GO:0009266	response to temperature stimulus	9/97	186/18903	4.83473e-07	3.07746e-05	1.84769e-05	34/134/2932/3320/3326/3479/9261/4842/6548	9
Laduviglusib&FOXP2_OLFM3_Neuron	Laduviglusib&FOXP2_OLFM3_Neuron	GO:0006006	glucose metabolic process	9/97	188/18903	5.28992e-07	3.29985e-05	1.98121e-05	32/34/3479/3643/8850/4837/2908/5465/6095	9
Laduviglusib&FOXP2_OLFM3_Neuron	Laduviglusib&FOXP2_OLFM3_Neuron	GO:0006576	cellular biogenic amine metabolic process	7/97	97/18903	6.63238e-07	3.97815e-05	2.38846e-05	217/1812/3176/4128/4837/6723/7042	7
Laduviglusib&FOXP2_OLFM3_Neuron	Laduviglusib&FOXP2_OLFM3_Neuron	GO:0046824	positive regulation of nucleocytoplasmic transport	6/97	62/18903	7.61276e-07	4.48004e-05	2.68979e-05	2932/8841/3320/3326/3717/5295	6
Laduviglusib&FOXP2_OLFM3_Neuron	Laduviglusib&FOXP2_OLFM3_Neuron	GO:0090257	regulation of muscle system process	10/97	256/18903	7.79072e-07	4.49986e-05	2.70169e-05	134/10203/9759/3320/3479/4842/5144/8654/5465/6548	10
Laduviglusib&FOXP2_OLFM3_Neuron	Laduviglusib&FOXP2_OLFM3_Neuron	GO:1901214	regulation of neuron death	11/97	325/18903	8.74458e-07	4.87042e-05	2.92417e-05	25/134/8851/2914/2932/3265/3326/3717/2908/5465/7042	11
Laduviglusib&FOXP2_OLFM3_Neuron	Laduviglusib&FOXP2_OLFM3_Neuron	GO:0001890	placenta development	8/97	150/18903	1.03749e-06	5.57921e-05	3.34973e-05	655/1956/2263/3326/5604/5594/4311/5747	8
Laduviglusib&FOXP2_OLFM3_Neuron	Laduviglusib&FOXP2_OLFM3_Neuron	GO:0071868	cellular response to monoamine stimulus	7/97	105/18903	1.13658e-06	5.71773e-05	3.43289e-05	25/1133/1812/2932/3358/5594/6548	7
Laduviglusib&FOXP2_OLFM3_Neuron	Laduviglusib&FOXP2_OLFM3_Neuron	GO:0071870	cellular response to catecholamine stimulus	7/97	105/18903	1.13658e-06	5.71773e-05	3.43289e-05	25/1133/1812/2932/3358/5594/6548	7
Laduviglusib&FOXP2_OLFM3_Neuron	Laduviglusib&FOXP2_OLFM3_Neuron	GO:0048167	regulation of synaptic plasticity	9/97	207/18903	1.18289e-06	5.81837e-05	3.49332e-05	25/134/1812/2932/3265/3706/5594/4311/5868	9
Laduviglusib&FOXP2_OLFM3_Neuron	Laduviglusib&FOXP2_OLFM3_Neuron	GO:0071867	response to monoamine	7/97	108/18903	1.37508e-06	6.21575e-05	3.73191e-05	25/1133/1812/2932/3358/5594/6548	7
Laduviglusib&FOXP2_OLFM3_Neuron	Laduviglusib&FOXP2_OLFM3_Neuron	GO:0071869	response to catecholamine	7/97	108/18903	1.37508e-06	6.21575e-05	3.73191e-05	25/1133/1812/2932/3358/5594/6548	7
Laduviglusib&FOXP2_OLFM3_Neuron	Laduviglusib&FOXP2_OLFM3_Neuron	GO:0090316	positive regulation of intracellular protein transport	8/97	157/18903	1.46369e-06	6.42994e-05	3.8605e-05	8851/2932/8841/3265/3320/3326/3717/5295	8
Laduviglusib&FOXP2_OLFM3_Neuron	Laduviglusib&FOXP2_OLFM3_Neuron	GO:0002065	columnar/cuboidal epithelial cell differentiation	7/97	116/18903	2.22409e-06	9.12753e-05	5.48012e-05	25/655/1021/2263/2932/688/5915	7
Laduviglusib&FOXP2_OLFM3_Neuron	Laduviglusib&FOXP2_OLFM3_Neuron	GO:0009308	amine metabolic process	7/97	117/18903	2.35578e-06	9.30247e-05	5.58515e-05	217/1812/3176/4128/4837/6723/7042	7
Laduviglusib&FOXP2_OLFM3_Neuron	Laduviglusib&FOXP2_OLFM3_Neuron	GO:0048732	gland development	12/97	441/18903	2.65922e-06	0.000101104	6.07022e-05	25/34/655/1956/2263/3643/3717/5604/5594/2908/5660/7042	12
Laduviglusib&FOXP2_OLFM3_Neuron	Laduviglusib&FOXP2_OLFM3_Neuron	GO:0010631	epithelial cell migration	11/97	366/18903	2.77245e-06	0.000101208	6.07649e-05	25/5168/2260/10014/51564/9734/5293/5747/5781/7010/7042	11
Laduviglusib&FOXP2_OLFM3_Neuron	Laduviglusib&FOXP2_OLFM3_Neuron	GO:0042752	regulation of circadian rhythm	7/97	120/18903	2.79061e-06	0.000101208	6.07649e-05	134/1453/2932/8841/5465/6095/6096	7
Laduviglusib&FOXP2_OLFM3_Neuron	Laduviglusib&FOXP2_OLFM3_Neuron	GO:0055117	regulation of cardiac muscle contraction	6/97	78/18903	2.9776e-06	0.000106281	6.38107e-05	134/3320/4842/5144/8654/6548	6
Laduviglusib&FOXP2_OLFM3_Neuron	Laduviglusib&FOXP2_OLFM3_Neuron	GO:0090132	epithelium migration	11/97	369/18903	2.99864e-06	0.000106281	6.38107e-05	25/5168/2260/10014/51564/9734/5293/5747/5781/7010/7042	11
Laduviglusib&FOXP2_OLFM3_Neuron	Laduviglusib&FOXP2_OLFM3_Neuron	GO:0048511	rhythmic process	10/97	302/18903	3.44446e-06	0.000116775	7.01109e-05	134/8851/1453/2932/8841/8850/5465/6095/6096/7042	10
Laduviglusib&FOXP2_OLFM3_Neuron	Laduviglusib&FOXP2_OLFM3_Neuron	GO:0009165	nucleotide biosynthetic process	10/97	304/18903	3.65232e-06	0.000121561	7.29848e-05	32/1854/2618/4522/349565/4837/4842/9061/5465/60490	10
Laduviglusib&FOXP2_OLFM3_Neuron	Laduviglusib&FOXP2_OLFM3_Neuron	GO:0001952	regulation of cell-matrix adhesion	7/97	125/18903	3.6636e-06	0.000121561	7.29848e-05	25/1021/2932/5295/5747/6548/7010	7
Laduviglusib&FOXP2_OLFM3_Neuron	Laduviglusib&FOXP2_OLFM3_Neuron	GO:0007162	negative regulation of cell adhesion	10/97	308/18903	4.10095e-06	0.000130206	7.81749e-05	25/102/384/3717/5140/8654/5295/5465/5747/5781	10
Laduviglusib&FOXP2_OLFM3_Neuron	Laduviglusib&FOXP2_OLFM3_Neuron	GO:0048738	cardiac muscle tissue development	9/97	241/18903	4.13285e-06	0.000130206	7.81749e-05	25/34/655/2263/3479/5465/5915/6548/7042	9
Laduviglusib&FOXP2_OLFM3_Neuron	Laduviglusib&FOXP2_OLFM3_Neuron	GO:1904951	positive regulation of establishment of protein localization	10/97	310/18903	4.34269e-06	0.000134107	8.05174e-05	8851/2932/8841/3265/3320/3326/3479/3717/5295/7042	10
Laduviglusib&FOXP2_OLFM3_Neuron	Laduviglusib&FOXP2_OLFM3_Neuron	GO:0051402	neuron apoptotic process	9/97	255/18903	6.53214e-06	0.000188646	0.000113262	25/8851/2914/3265/3326/3717/2908/7042/7068	9
Laduviglusib&FOXP2_OLFM3_Neuron	Laduviglusib&FOXP2_OLFM3_Neuron	GO:0060191	regulation of lipase activity	6/97	90/18903	6.86942e-06	0.000196566	0.000118017	25/1956/2260/2263/9734/3265	6
Laduviglusib&FOXP2_OLFM3_Neuron	Laduviglusib&FOXP2_OLFM3_Neuron	GO:0014706	striated muscle tissue development	9/97	257/18903	6.95713e-06	0.000197266	0.000118438	25/34/655/2263/3479/5465/5915/6548/7042	9
Laduviglusib&FOXP2_OLFM3_Neuron	Laduviglusib&FOXP2_OLFM3_Neuron	GO:0048146	positive regulation of fibroblast proliferation	5/97	53/18903	7.57166e-06	0.000207158	0.000124377	25/1021/1956/3265/3479	5
Laduviglusib&FOXP2_OLFM3_Neuron	Laduviglusib&FOXP2_OLFM3_Neuron	GO:0045667	regulation of osteoblast differentiation	7/97	141/18903	8.12264e-06	0.000214699	0.000128904	655/1021/2263/51564/3479/5747/6096	7
Laduviglusib&FOXP2_OLFM3_Neuron	Laduviglusib&FOXP2_OLFM3_Neuron	GO:0003018	vascular process in circulatory system	9/97	270/18903	1.03414e-05	0.000262233	0.000157444	4363/25/134/1812/2166/3643/4842/5138/7010	9
Laduviglusib&FOXP2_OLFM3_Neuron	Laduviglusib&FOXP2_OLFM3_Neuron	GO:0071560	cellular response to transforming growth factor beta stimulus	9/97	271/18903	1.06518e-05	0.000262871	0.000157826	25/2263/3326/51701/2908/5138/5465/5747/7042	9
Laduviglusib&FOXP2_OLFM3_Neuron	Laduviglusib&FOXP2_OLFM3_Neuron	GO:0071559	response to transforming growth factor beta	9/97	277/18903	1.26865e-05	0.000309135	0.000185603	25/2263/3326/51701/2908/5138/5465/5747/7042	9
Laduviglusib&FOXP2_OLFM3_Neuron	Laduviglusib&FOXP2_OLFM3_Neuron	GO:0021549	cerebellum development	6/97	101/18903	1.33632e-05	0.000320615	0.000192495	25/8851/2618/5604/5781/6095	6
Laduviglusib&FOXP2_OLFM3_Neuron	Laduviglusib&FOXP2_OLFM3_Neuron	GO:0043523	regulation of neuron apoptotic process	8/97	218/18903	1.649e-05	0.000380981	0.000228739	25/8851/2914/3265/3326/3717/2908/7042	8
Laduviglusib&FOXP2_OLFM3_Neuron	Laduviglusib&FOXP2_OLFM3_Neuron	GO:0046434	organophosphate catabolic process	7/97	161/18903	1.92783e-05	0.000438898	0.000263512	1854/5168/2272/5138/5141/5144/8654	7
Laduviglusib&FOXP2_OLFM3_Neuron	Laduviglusib&FOXP2_OLFM3_Neuron	GO:1903829	positive regulation of protein localization	11/97	451/18903	1.9849e-05	0.000448615	0.000269346	8851/1956/2932/8841/3265/3320/3326/3479/3717/5295/7042	11
Laduviglusib&FOXP2_OLFM3_Neuron	Laduviglusib&FOXP2_OLFM3_Neuron	GO:0001837	epithelial to mesenchymal transition	7/97	169/18903	2.63509e-05	0.000570753	0.000342677	655/2260/2263/2932/3479/5747/7042	7
Laduviglusib&FOXP2_OLFM3_Neuron	Laduviglusib&FOXP2_OLFM3_Neuron	GO:0035637	multicellular organismal signaling	7/97	170/18903	2.73684e-05	0.000574032	0.000344646	8912/1133/1812/3757/5144/6328/6548	7
Laduviglusib&FOXP2_OLFM3_Neuron	Laduviglusib&FOXP2_OLFM3_Neuron	GO:0007163	establishment or maintenance of cell polarity	8/97	234/18903	2.74225e-05	0.000574032	0.000344646	25/2932/3320/3326/5747/390/6548/7010	8
Laduviglusib&FOXP2_OLFM3_Neuron	Laduviglusib&FOXP2_OLFM3_Neuron	GO:0150116	regulation of cell-substrate junction organization	5/97	69/18903	2.7793e-05	0.000575585	0.000345578	25/5295/5747/6548/7010	5
Laduviglusib&FOXP2_OLFM3_Neuron	Laduviglusib&FOXP2_OLFM3_Neuron	GO:0044282	small molecule catabolic process	10/97	385/18903	2.84589e-05	0.00058397	0.000350613	32/34/217/384/2166/2744/3176/4842/4835/5465	10
Laduviglusib&FOXP2_OLFM3_Neuron	Laduviglusib&FOXP2_OLFM3_Neuron	GO:0050673	epithelial cell proliferation	11/97	481/18903	3.58019e-05	0.000712774	0.000427946	1021/1956/2260/2263/3265/3479/5604/5594/5293/7010/7042	11
Laduviglusib&FOXP2_OLFM3_Neuron	Laduviglusib&FOXP2_OLFM3_Neuron	GO:0046395	carboxylic acid catabolic process	8/97	243/18903	3.58787e-05	0.000712774	0.000427946	32/34/384/2166/2744/3176/4842/5465	8
Laduviglusib&FOXP2_OLFM3_Neuron	Laduviglusib&FOXP2_OLFM3_Neuron	GO:0046326	positive regulation of glucose import	4/97	37/18903	3.77858e-05	0.000745911	0.000447841	3479/3643/5295/5781	4
Laduviglusib&FOXP2_OLFM3_Neuron	Laduviglusib&FOXP2_OLFM3_Neuron	GO:2000628	regulation of miRNA metabolic process	5/97	74/18903	3.90396e-05	0.000753594	0.000452454	3265/688/2908/5465/7042	5
Laduviglusib&FOXP2_OLFM3_Neuron	Laduviglusib&FOXP2_OLFM3_Neuron	GO:0048863	stem cell differentiation	8/97	248/18903	4.14516e-05	0.000782743	0.000469955	25/655/1021/2263/2932/5594/6548/7042	8
Laduviglusib&FOXP2_OLFM3_Neuron	Laduviglusib&FOXP2_OLFM3_Neuron	GO:0019439	aromatic compound catabolic process	11/97	489/18903	4.15821e-05	0.000782743	0.000469955	4363/1854/2053/2272/3176/4128/9261/5138/5141/5144/8654	11
Laduviglusib&FOXP2_OLFM3_Neuron	Laduviglusib&FOXP2_OLFM3_Neuron	GO:0046323	glucose import	5/97	75/18903	4.16593e-05	0.000782743	0.000469955	1812/3479/3643/5295/5781	5
Laduviglusib&FOXP2_OLFM3_Neuron	Laduviglusib&FOXP2_OLFM3_Neuron	GO:0061564	axon development	11/97	490/18903	4.23583e-05	0.000791111	0.000474979	25/655/8851/2263/2932/3320/3326/3717/5604/5747/5781	11
Laduviglusib&FOXP2_OLFM3_Neuron	Laduviglusib&FOXP2_OLFM3_Neuron	GO:0042401	cellular biogenic amine biosynthetic process	4/97	39/18903	4.66894e-05	0.000859631	0.000516118	217/4837/6723/7042	4
Laduviglusib&FOXP2_OLFM3_Neuron	Laduviglusib&FOXP2_OLFM3_Neuron	GO:0038127	ERBB signaling pathway	6/97	126/18903	4.68539e-05	0.000859631	0.000516118	25/134/1956/5594/5747/5781	6
Laduviglusib&FOXP2_OLFM3_Neuron	Laduviglusib&FOXP2_OLFM3_Neuron	GO:0009895	negative regulation of catabolic process	9/97	332/18903	5.25359e-05	0.000947165	0.000568673	32/134/1956/2272/9759/3326/9261/5140/5465	9
Laduviglusib&FOXP2_OLFM3_Neuron	Laduviglusib&FOXP2_OLFM3_Neuron	GO:0045927	positive regulation of growth	8/97	261/18903	5.94181e-05	0.00104703	0.000628634	32/102/1956/2263/3479/3643/6548/7042	8
Laduviglusib&FOXP2_OLFM3_Neuron	Laduviglusib&FOXP2_OLFM3_Neuron	GO:0045022	early endosome to late endosome transport	4/97	42/18903	6.27924e-05	0.0010743	0.000645005	8411/5604/5594/5868	4
Laduviglusib&FOXP2_OLFM3_Neuron	Laduviglusib&FOXP2_OLFM3_Neuron	GO:0045429	positive regulation of nitric oxide biosynthetic process	4/97	42/18903	6.27924e-05	0.0010743	0.000645005	3320/3326/3643/3717	4
Laduviglusib&FOXP2_OLFM3_Neuron	Laduviglusib&FOXP2_OLFM3_Neuron	GO:0035303	regulation of dephosphorylation	6/97	133/18903	6.33766e-05	0.0010743	0.000645005	134/1133/2932/3326/3717/7042	6
Laduviglusib&FOXP2_OLFM3_Neuron	Laduviglusib&FOXP2_OLFM3_Neuron	GO:0098732	macromolecule deacylation	6/97	137/18903	7.47256e-05	0.00120139	0.000721307	8841/9759/10014/51564/9734/4837	6
Laduviglusib&FOXP2_OLFM3_Neuron	Laduviglusib&FOXP2_OLFM3_Neuron	GO:0072175	epithelial tube formation	6/97	139/18903	8.09779e-05	0.00126922	0.000762034	25/655/2263/4522/5293/7042	6
Laduviglusib&FOXP2_OLFM3_Neuron	Laduviglusib&FOXP2_OLFM3_Neuron	GO:0031346	positive regulation of cell projection organization	9/97	352/18903	8.22886e-05	0.00126922	0.000762034	25/655/5168/2932/3265/3320/3706/5604/5295	9
Laduviglusib&FOXP2_OLFM3_Neuron	Laduviglusib&FOXP2_OLFM3_Neuron	GO:0005978	glycogen biosynthetic process	4/97	45/18903	8.26073e-05	0.00126922	0.000762034	34/2932/3479/3643	4
Laduviglusib&FOXP2_OLFM3_Neuron	Laduviglusib&FOXP2_OLFM3_Neuron	GO:0009250	glucan biosynthetic process	4/97	45/18903	8.26073e-05	0.00126922	0.000762034	34/2932/3479/3643	4
Laduviglusib&FOXP2_OLFM3_Neuron	Laduviglusib&FOXP2_OLFM3_Neuron	GO:0098927	vesicle-mediated transport between endosomal compartments	4/97	45/18903	8.26073e-05	0.00126922	0.000762034	8411/5604/5594/5868	4
Laduviglusib&FOXP2_OLFM3_Neuron	Laduviglusib&FOXP2_OLFM3_Neuron	GO:0016311	dephosphorylation	9/97	357/18903	9.16185e-05	0.00136726	0.000820898	134/1133/2053/2932/3326/3717/5536/5781/7042	9
Laduviglusib&FOXP2_OLFM3_Neuron	Laduviglusib&FOXP2_OLFM3_Neuron	GO:0010586	miRNA metabolic process	5/97	90/18903	9.98415e-05	0.0014484	0.000869611	3265/688/2908/5465/7042	5
Laduviglusib&FOXP2_OLFM3_Neuron	Laduviglusib&FOXP2_OLFM3_Neuron	GO:0045787	positive regulation of cell cycle	9/97	362/18903	0.000101822	0.0014568	0.000874658	25/8851/1956/2263/3479/3643/8850/5781/7042	9
Laduviglusib&FOXP2_OLFM3_Neuron	Laduviglusib&FOXP2_OLFM3_Neuron	GO:2000251	positive regulation of actin cytoskeleton reorganization	3/97	19/18903	0.000119575	0.00164297	0.000986429	25/3265/7010	3
Laduviglusib&FOXP2_OLFM3_Neuron	Laduviglusib&FOXP2_OLFM3_Neuron	GO:0030183	B cell differentiation	6/97	152/18903	0.00013251	0.00178918	0.00107421	25/9759/10014/9734/5293/5295	6
Laduviglusib&FOXP2_OLFM3_Neuron	Laduviglusib&FOXP2_OLFM3_Neuron	GO:0001505	regulation of neurotransmitter levels	7/97	219/18903	0.000135223	0.0018143	0.0010893	1812/2914/2932/3176/4128/4842/5868	7
Laduviglusib&FOXP2_OLFM3_Neuron	Laduviglusib&FOXP2_OLFM3_Neuron	GO:0051153	regulation of striated muscle cell differentiation	5/97	96/18903	0.000135534	0.0018143	0.0010893	9759/10014/9734/3479/5465	5
Laduviglusib&FOXP2_OLFM3_Neuron	Laduviglusib&FOXP2_OLFM3_Neuron	GO:0050679	positive regulation of epithelial cell proliferation	7/97	224/18903	0.000155456	0.00204476	0.00122766	1956/2260/2263/3265/3479/5293/7010	7
Laduviglusib&FOXP2_OLFM3_Neuron	Laduviglusib&FOXP2_OLFM3_Neuron	GO:0097191	extrinsic apoptotic signaling pathway	7/97	224/18903	0.000155456	0.00204476	0.00122766	1612/2260/2932/3479/3717/5295/7042	7
Laduviglusib&FOXP2_OLFM3_Neuron	Laduviglusib&FOXP2_OLFM3_Neuron	GO:0045778	positive regulation of ossification	4/97	54/18903	0.000169257	0.00217248	0.00130435	655/5781/6256/7042	4
Laduviglusib&FOXP2_OLFM3_Neuron	Laduviglusib&FOXP2_OLFM3_Neuron	GO:0072523	purine-containing compound catabolic process	4/97	54/18903	0.000169257	0.00217248	0.00130435	5138/5141/5144/8654	4
Laduviglusib&FOXP2_OLFM3_Neuron	Laduviglusib&FOXP2_OLFM3_Neuron	GO:0150115	cell-substrate junction organization	5/97	101/18903	0.000172126	0.00220025	0.00132102	25/5295/5747/6548/7010	5
Laduviglusib&FOXP2_OLFM3_Neuron	Laduviglusib&FOXP2_OLFM3_Neuron	GO:0034504	protein localization to nucleus	8/97	306/18903	0.00017857	0.00224147	0.00134577	655/1812/2932/8841/3320/3326/3717/5295	8
Laduviglusib&FOXP2_OLFM3_Neuron	Laduviglusib&FOXP2_OLFM3_Neuron	GO:0046939	nucleotide phosphorylation	5/97	102/18903	0.00018027	0.00224147	0.00134577	9759/3479/3643/3939/5465	5
Laduviglusib&FOXP2_OLFM3_Neuron	Laduviglusib&FOXP2_OLFM3_Neuron	GO:0009712	catechol-containing compound metabolic process	4/97	55/18903	0.000181818	0.00224147	0.00134577	217/1812/4128/7042	4
Laduviglusib&FOXP2_OLFM3_Neuron	Laduviglusib&FOXP2_OLFM3_Neuron	GO:0010518	positive regulation of phospholipase activity	4/97	55/18903	0.000181818	0.00224147	0.00134577	1956/2260/2263/3265	4
Laduviglusib&FOXP2_OLFM3_Neuron	Laduviglusib&FOXP2_OLFM3_Neuron	GO:0048144	fibroblast proliferation	5/97	103/18903	0.000188704	0.00230811	0.00138578	25/1021/1956/3265/3479	5
Laduviglusib&FOXP2_OLFM3_Neuron	Laduviglusib&FOXP2_OLFM3_Neuron	GO:0001819	positive regulation of cytokine production	10/97	486/18903	0.000195931	0.00234146	0.0014058	25/3265/3320/3717/9261/5144/5293/5295/5781/6095	10
Laduviglusib&FOXP2_OLFM3_Neuron	Laduviglusib&FOXP2_OLFM3_Neuron	GO:0050890	cognition	8/97	314/18903	0.000212804	0.00249525	0.00149813	25/134/27087/1812/1956/3643/5594/4311	8
Laduviglusib&FOXP2_OLFM3_Neuron	Laduviglusib&FOXP2_OLFM3_Neuron	GO:0016049	cell growth	10/97	493/18903	0.000219784	0.00256744	0.00154148	25/102/1956/2932/3320/3326/3479/5465/6548/7042	10
Laduviglusib&FOXP2_OLFM3_Neuron	Laduviglusib&FOXP2_OLFM3_Neuron	GO:0007160	cell-matrix adhesion	7/97	238/18903	0.000225481	0.00262416	0.00157553	25/1021/2932/5295/5747/6548/7010	7
Laduviglusib&FOXP2_OLFM3_Neuron	Laduviglusib&FOXP2_OLFM3_Neuron	GO:0006090	pyruvate metabolic process	5/97	108/18903	0.000235486	0.00271425	0.00162962	9759/3479/3643/3939/5465	5
Laduviglusib&FOXP2_OLFM3_Neuron	Laduviglusib&FOXP2_OLFM3_Neuron	GO:0090398	cellular senescence	5/97	108/18903	0.000235486	0.00271425	0.00162962	25/384/1021/3265/5604	5
Laduviglusib&FOXP2_OLFM3_Neuron	Laduviglusib&FOXP2_OLFM3_Neuron	GO:0051170	import into nucleus	6/97	169/18903	0.000235833	0.00271425	0.00162962	1812/8841/3320/3326/3717/5295	6
Laduviglusib&FOXP2_OLFM3_Neuron	Laduviglusib&FOXP2_OLFM3_Neuron	GO:0032970	regulation of actin filament-based process	9/97	406/18903	0.000240285	0.00274523	0.00164822	25/134/8851/3265/5144/5295/390/6548/7010	9
Laduviglusib&FOXP2_OLFM3_Neuron	Laduviglusib&FOXP2_OLFM3_Neuron	GO:0032528	microvillus organization	3/97	24/18903	0.000245156	0.00278051	0.0016694	688/5781/5911	3
Laduviglusib&FOXP2_OLFM3_Neuron	Laduviglusib&FOXP2_OLFM3_Neuron	GO:0060571	morphogenesis of an epithelial fold	3/97	24/18903	0.000245156	0.00278051	0.0016694	655/1956/2263	3
Laduviglusib&FOXP2_OLFM3_Neuron	Laduviglusib&FOXP2_OLFM3_Neuron	GO:0031647	regulation of protein stability	8/97	325/18903	0.00026852	0.00299112	0.00179585	902/8841/3320/3326/3479/5594/51701/5295	8
Laduviglusib&FOXP2_OLFM3_Neuron	Laduviglusib&FOXP2_OLFM3_Neuron	GO:1902893	regulation of miRNA transcription	4/97	61/18903	0.00027174	0.00300584	0.00180469	688/2908/5465/7042	4
Laduviglusib&FOXP2_OLFM3_Neuron	Laduviglusib&FOXP2_OLFM3_Neuron	GO:0050727	regulation of inflammatory response	9/97	414/18903	0.000277439	0.00300584	0.00180469	4363/134/10203/3479/3717/5138/5465/6095/7010	9
Laduviglusib&FOXP2_OLFM3_Neuron	Laduviglusib&FOXP2_OLFM3_Neuron	GO:0061614	miRNA transcription	4/97	62/18903	0.000289345	0.00310332	0.00186322	688/2908/5465/7042	4
Laduviglusib&FOXP2_OLFM3_Neuron	Laduviglusib&FOXP2_OLFM3_Neuron	GO:0051893	regulation of focal adhesion assembly	4/97	64/18903	0.000326989	0.00341093	0.0020479	25/5747/6548/7010	4
Laduviglusib&FOXP2_OLFM3_Neuron	Laduviglusib&FOXP2_OLFM3_Neuron	GO:0090109	regulation of cell-substrate junction assembly	4/97	64/18903	0.000326989	0.00341093	0.0020479	25/5747/6548/7010	4
Laduviglusib&FOXP2_OLFM3_Neuron	Laduviglusib&FOXP2_OLFM3_Neuron	GO:0110148	biomineralization	6/97	181/18903	0.000340865	0.00352537	0.00211661	134/655/2263/3479/5465/6256	6
Laduviglusib&FOXP2_OLFM3_Neuron	Laduviglusib&FOXP2_OLFM3_Neuron	GO:0042133	neurotransmitter metabolic process	3/97	27/18903	0.000350357	0.00357112	0.00214408	3176/4128/4842	3
Laduviglusib&FOXP2_OLFM3_Neuron	Laduviglusib&FOXP2_OLFM3_Neuron	GO:0048545	response to steroid hormone	8/97	339/18903	0.000356182	0.00361867	0.00217263	655/2104/3717/2908/4306/5465/6256/7042	8
Laduviglusib&FOXP2_OLFM3_Neuron	Laduviglusib&FOXP2_OLFM3_Neuron	GO:0071466	cellular response to xenobiotic stimulus	6/97	183/18903	0.000361457	0.00366034	0.00219765	4363/3757/4842/5141/5911/6095	6
Laduviglusib&FOXP2_OLFM3_Neuron	Laduviglusib&FOXP2_OLFM3_Neuron	GO:0032640	tumor necrosis factor production	6/97	184/18903	0.000372112	0.00369623	0.0022192	384/3479/3717/9261/5295/5781	6
Laduviglusib&FOXP2_OLFM3_Neuron	Laduviglusib&FOXP2_OLFM3_Neuron	GO:0048645	animal organ formation	4/97	69/18903	0.000436284	0.00413608	0.00248328	655/2263/5604/5594	4
Laduviglusib&FOXP2_OLFM3_Neuron	Laduviglusib&FOXP2_OLFM3_Neuron	GO:0051209	release of sequestered calcium ion into cytosol	5/97	124/18903	0.000445941	0.00418943	0.00251531	25/1812/3358/4842/5144	5
Laduviglusib&FOXP2_OLFM3_Neuron	Laduviglusib&FOXP2_OLFM3_Neuron	GO:0055007	cardiac muscle cell differentiation	5/97	124/18903	0.000445941	0.00418943	0.00251531	34/3479/5465/5915/6548	5
Laduviglusib&FOXP2_OLFM3_Neuron	Laduviglusib&FOXP2_OLFM3_Neuron	GO:0010962	regulation of glucan biosynthetic process	3/97	30/18903	0.000480914	0.0044642	0.00268028	2932/3479/3643	3
Laduviglusib&FOXP2_OLFM3_Neuron	Laduviglusib&FOXP2_OLFM3_Neuron	GO:0032922	circadian regulation of gene expression	4/97	71/18903	0.000486529	0.00450292	0.00270353	1453/8841/5465/6095	4
Laduviglusib&FOXP2_OLFM3_Neuron	Laduviglusib&FOXP2_OLFM3_Neuron	GO:0048568	embryonic organ development	9/97	449/18903	0.000500705	0.00460678	0.00276589	655/1956/2263/5604/5594/4325/4522/5915/7042	9
Laduviglusib&FOXP2_OLFM3_Neuron	Laduviglusib&FOXP2_OLFM3_Neuron	GO:1903578	regulation of ATP metabolic process	4/97	73/18903	0.000540766	0.00483281	0.00290159	9759/3479/3643/5465	4
Laduviglusib&FOXP2_OLFM3_Neuron	Laduviglusib&FOXP2_OLFM3_Neuron	GO:1904888	cranial skeletal system development	4/97	73/18903	0.000540766	0.00483281	0.00290159	2263/4325/4522/7042	4
Laduviglusib&FOXP2_OLFM3_Neuron	Laduviglusib&FOXP2_OLFM3_Neuron	GO:0120032	regulation of plasma membrane bounded cell projection assembly	6/97	199/18903	0.00056351	0.00502168	0.00301499	2932/3265/3320/688/5295/5868	6
Laduviglusib&FOXP2_OLFM3_Neuron	Laduviglusib&FOXP2_OLFM3_Neuron	GO:0043393	regulation of protein binding	6/97	200/18903	0.000578563	0.00512653	0.00307794	25/2932/9759/10014/3326/5465	6
Laduviglusib&FOXP2_OLFM3_Neuron	Laduviglusib&FOXP2_OLFM3_Neuron	GO:0061384	heart trabecula morphogenesis	3/97	32/18903	0.000583171	0.00515272	0.00309367	655/7010/7042	3
Laduviglusib&FOXP2_OLFM3_Neuron	Laduviglusib&FOXP2_OLFM3_Neuron	GO:0019226	transmission of nerve impulse	4/97	76/18903	0.00062999	0.00536869	0.00322333	8912/1133/1812/6328	4
Laduviglusib&FOXP2_OLFM3_Neuron	Laduviglusib&FOXP2_OLFM3_Neuron	GO:0044042	glucan metabolic process	4/97	76/18903	0.00062999	0.00536869	0.00322333	34/2932/3479/3643	4
Laduviglusib&FOXP2_OLFM3_Neuron	Laduviglusib&FOXP2_OLFM3_Neuron	GO:0043467	regulation of generation of precursor metabolites and energy	5/97	134/18903	0.000635165	0.00539803	0.00324095	2932/9759/3479/3643/5465	5
Laduviglusib&FOXP2_OLFM3_Neuron	Laduviglusib&FOXP2_OLFM3_Neuron	GO:0046700	heterocycle catabolic process	9/97	468/18903	0.00067359	0.00564765	0.00339082	4363/1854/2272/3176/9261/5138/5141/5144/8654	9
Laduviglusib&FOXP2_OLFM3_Neuron	Laduviglusib&FOXP2_OLFM3_Neuron	GO:0051973	positive regulation of telomerase activity	3/97	34/18903	0.000698361	0.00577769	0.00346889	3320/3326/5594	3
Laduviglusib&FOXP2_OLFM3_Neuron	Laduviglusib&FOXP2_OLFM3_Neuron	GO:0034599	cellular response to oxidative stress	7/97	288/18903	0.000707201	0.00583535	0.00350351	4363/25/655/1612/1956/3717/5594	7
Laduviglusib&FOXP2_OLFM3_Neuron	Laduviglusib&FOXP2_OLFM3_Neuron	GO:0044270	cellular nitrogen compound catabolic process	9/97	474/18903	0.000737373	0.00606825	0.00364335	4363/1854/2272/3176/9261/5138/5141/5144/8654	9
Laduviglusib&FOXP2_OLFM3_Neuron	Laduviglusib&FOXP2_OLFM3_Neuron	GO:0050852	T cell receptor signaling pathway	5/97	139/18903	0.000749709	0.00615353	0.00369455	25/3265/5594/5144/5293	5
Laduviglusib&FOXP2_OLFM3_Neuron	Laduviglusib&FOXP2_OLFM3_Neuron	GO:0014855	striated muscle cell proliferation	4/97	81/18903	0.000801155	0.0065073	0.00390695	25/2263/3717/7042	4
Laduviglusib&FOXP2_OLFM3_Neuron	Laduviglusib&FOXP2_OLFM3_Neuron	GO:0086010	membrane depolarization during action potential	3/97	36/18903	0.000827108	0.00660762	0.00396718	8912/3757/6328	3
Laduviglusib&FOXP2_OLFM3_Neuron	Laduviglusib&FOXP2_OLFM3_Neuron	GO:0001666	response to hypoxia	7/97	296/18903	0.000830454	0.00660762	0.00396718	134/655/4842/5465/6095/6548/7042	7
Laduviglusib&FOXP2_OLFM3_Neuron	Laduviglusib&FOXP2_OLFM3_Neuron	GO:0042886	amide transport	7/97	296/18903	0.000830454	0.00660762	0.00396718	4363/134/760/3358/3717/5660/5781	7
Laduviglusib&FOXP2_OLFM3_Neuron	Laduviglusib&FOXP2_OLFM3_Neuron	GO:2000736	regulation of stem cell differentiation	4/97	82/18903	0.000838956	0.00662457	0.00397736	25/1021/2932/7042	4
Laduviglusib&FOXP2_OLFM3_Neuron	Laduviglusib&FOXP2_OLFM3_Neuron	GO:0021954	central nervous system neuron development	4/97	85/18903	0.000959901	0.00729109	0.00437754	1812/2263/3320/3326	4
Laduviglusib&FOXP2_OLFM3_Neuron	Laduviglusib&FOXP2_OLFM3_Neuron	GO:0048041	focal adhesion assembly	4/97	85/18903	0.000959901	0.00729109	0.00437754	25/5747/6548/7010	4
Laduviglusib&FOXP2_OLFM3_Neuron	Laduviglusib&FOXP2_OLFM3_Neuron	GO:0035296	regulation of tube diameter	5/97	147/18903	0.000964214	0.00729109	0.00437754	25/134/1812/2166/4842	5
Laduviglusib&FOXP2_OLFM3_Neuron	Laduviglusib&FOXP2_OLFM3_Neuron	GO:0097746	blood vessel diameter maintenance	5/97	147/18903	0.000964214	0.00729109	0.00437754	25/134/1812/2166/4842	5
Laduviglusib&FOXP2_OLFM3_Neuron	Laduviglusib&FOXP2_OLFM3_Neuron	GO:0051047	positive regulation of secretion	7/97	304/18903	0.00097012	0.00729109	0.00437754	134/8912/3479/3717/5781/5868/7042	7
Laduviglusib&FOXP2_OLFM3_Neuron	Laduviglusib&FOXP2_OLFM3_Neuron	GO:0043583	ear development	6/97	221/18903	0.000973488	0.00729882	0.00438217	102/2263/5594/9261/5781/7042	6
Laduviglusib&FOXP2_OLFM3_Neuron	Laduviglusib&FOXP2_OLFM3_Neuron	GO:0002687	positive regulation of leukocyte migration	5/97	148/18903	0.000993925	0.00741639	0.00445276	25/102/5594/5295/5747	5
Laduviglusib&FOXP2_OLFM3_Neuron	Laduviglusib&FOXP2_OLFM3_Neuron	GO:0050900	leukocyte migration	8/97	398/18903	0.00101757	0.00755669	0.004537	25/102/134/5594/5293/5295/5747/7042	8
Laduviglusib&FOXP2_OLFM3_Neuron	Laduviglusib&FOXP2_OLFM3_Neuron	GO:0046486	glycerolipid metabolic process	8/97	399/18903	0.00103407	0.00766096	0.0045996	1133/5168/2166/3358/3706/5293/5295/5781	8
Laduviglusib&FOXP2_OLFM3_Neuron	Laduviglusib&FOXP2_OLFM3_Neuron	GO:0097242	amyloid-beta clearance	3/97	39/18903	0.00104696	0.00773805	0.00464589	3643/4311/5868	3
Laduviglusib&FOXP2_OLFM3_Neuron	Laduviglusib&FOXP2_OLFM3_Neuron	GO:0030003	cellular cation homeostasis	9/97	499/18903	0.0010586	0.00776891	0.00466441	25/134/760/1812/3358/5594/4842/5144/6548	9
Laduviglusib&FOXP2_OLFM3_Neuron	Laduviglusib&FOXP2_OLFM3_Neuron	GO:0006112	energy reserve metabolic process	4/97	88/18903	0.00109262	0.0079438	0.00476942	34/2932/3479/3643	4
Laduviglusib&FOXP2_OLFM3_Neuron	Laduviglusib&FOXP2_OLFM3_Neuron	GO:0033627	cell adhesion mediated by integrin	4/97	88/18903	0.00109262	0.0079438	0.00476942	5140/5747/5781/7042	4
Laduviglusib&FOXP2_OLFM3_Neuron	Laduviglusib&FOXP2_OLFM3_Neuron	GO:0006547	histidine metabolic process	2/97	10/18903	0.00114175	0.00813041	0.00488146	3176/4522	2
Laduviglusib&FOXP2_OLFM3_Neuron	Laduviglusib&FOXP2_OLFM3_Neuron	GO:0060502	epithelial cell proliferation involved in lung morphogenesis	2/97	10/18903	0.00114175	0.00813041	0.00488146	2263/5604	2
Laduviglusib&FOXP2_OLFM3_Neuron	Laduviglusib&FOXP2_OLFM3_Neuron	GO:0048588	developmental cell growth	6/97	229/18903	0.00116902	0.00828677	0.00497534	25/2932/3320/3326/3479/5465	6
Laduviglusib&FOXP2_OLFM3_Neuron	Laduviglusib&FOXP2_OLFM3_Neuron	GO:0016052	carbohydrate catabolic process	5/97	155/18903	0.00122136	0.00854792	0.00513212	9759/3479/3643/3939/5465	5
Laduviglusib&FOXP2_OLFM3_Neuron	Laduviglusib&FOXP2_OLFM3_Neuron	GO:0106027	neuron projection organization	4/97	91/18903	0.00123773	0.00863639	0.00518524	8851/2932/3643/3706	4
Laduviglusib&FOXP2_OLFM3_Neuron	Laduviglusib&FOXP2_OLFM3_Neuron	GO:0008643	carbohydrate transport	5/97	156/18903	0.00125674	0.00874267	0.00524906	1812/3479/3643/5295/5781	5
Laduviglusib&FOXP2_OLFM3_Neuron	Laduviglusib&FOXP2_OLFM3_Neuron	GO:0060326	cell chemotaxis	7/97	319/18903	0.00128149	0.00888213	0.00533279	4363/102/2260/5594/5293/5747/7042	7
Laduviglusib&FOXP2_OLFM3_Neuron	Laduviglusib&FOXP2_OLFM3_Neuron	GO:0009791	post-embryonic development	4/97	92/18903	0.00128895	0.00889431	0.0053401	25/34/2263/3717	4
Laduviglusib&FOXP2_OLFM3_Neuron	Laduviglusib&FOXP2_OLFM3_Neuron	GO:0010657	muscle cell apoptotic process	4/97	92/18903	0.00128895	0.00889431	0.0053401	655/3320/3479/3717	4
Laduviglusib&FOXP2_OLFM3_Neuron	Laduviglusib&FOXP2_OLFM3_Neuron	GO:0007159	leukocyte cell-cell adhesion	8/97	414/18903	0.00130834	0.0089489	0.00537288	25/384/655/3479/3717/8654/5465/5781	8
Laduviglusib&FOXP2_OLFM3_Neuron	Laduviglusib&FOXP2_OLFM3_Neuron	GO:0045793	positive regulation of cell size	2/97	11/18903	0.00139081	0.00934235	0.0056091	3320/3326	2
Laduviglusib&FOXP2_OLFM3_Neuron	Laduviglusib&FOXP2_OLFM3_Neuron	GO:0060439	trachea morphogenesis	2/97	11/18903	0.00139081	0.00934235	0.0056091	5604/5594	2
Laduviglusib&FOXP2_OLFM3_Neuron	Laduviglusib&FOXP2_OLFM3_Neuron	GO:0060601	lateral sprouting from an epithelium	2/97	11/18903	0.00139081	0.00934235	0.0056091	655/2263	2
Laduviglusib&FOXP2_OLFM3_Neuron	Laduviglusib&FOXP2_OLFM3_Neuron	GO:0035304	regulation of protein dephosphorylation	4/97	94/18903	0.00139581	0.00934235	0.0056091	134/2932/3326/3717	4
Laduviglusib&FOXP2_OLFM3_Neuron	Laduviglusib&FOXP2_OLFM3_Neuron	GO:0001558	regulation of cell growth	8/97	422/18903	0.00147671	0.00982058	0.00589622	25/102/1956/2932/3479/5465/6548/7042	8
Laduviglusib&FOXP2_OLFM3_Neuron	Laduviglusib&FOXP2_OLFM3_Neuron	GO:0055067	monovalent inorganic cation homeostasis	5/97	164/18903	0.00156776	0.0103161	0.00619373	134/760/3757/5594/6548	5
Laduviglusib&FOXP2_OLFM3_Neuron	Laduviglusib&FOXP2_OLFM3_Neuron	GO:0019098	reproductive behavior	3/97	45/18903	0.00158984	0.0104175	0.0062546	1812/2908/7068	3
Laduviglusib&FOXP2_OLFM3_Neuron	Laduviglusib&FOXP2_OLFM3_Neuron	GO:0048661	positive regulation of smooth muscle cell proliferation	4/97	98/18903	0.00162783	0.0104863	0.00629592	10203/2263/3479/3717	4
Laduviglusib&FOXP2_OLFM3_Neuron	Laduviglusib&FOXP2_OLFM3_Neuron	GO:0002087	regulation of respiratory gaseous exchange by nervous system process	2/97	12/18903	0.0016634	0.0104863	0.00629592	134/2744	2
Laduviglusib&FOXP2_OLFM3_Neuron	Laduviglusib&FOXP2_OLFM3_Neuron	GO:0042416	dopamine biosynthetic process	2/97	12/18903	0.0016634	0.0104863	0.00629592	217/7042	2
Laduviglusib&FOXP2_OLFM3_Neuron	Laduviglusib&FOXP2_OLFM3_Neuron	GO:0046549	retinal cone cell development	2/97	12/18903	0.0016634	0.0104863	0.00629592	6096/7068	2
Laduviglusib&FOXP2_OLFM3_Neuron	Laduviglusib&FOXP2_OLFM3_Neuron	GO:0060442	branching involved in prostate gland morphogenesis	2/97	12/18903	0.0016634	0.0104863	0.00629592	655/2263	2
Laduviglusib&FOXP2_OLFM3_Neuron	Laduviglusib&FOXP2_OLFM3_Neuron	GO:0061517	macrophage proliferation	2/97	12/18903	0.0016634	0.0104863	0.00629592	5594/5747	2
Laduviglusib&FOXP2_OLFM3_Neuron	Laduviglusib&FOXP2_OLFM3_Neuron	GO:1902337	regulation of apoptotic process involved in morphogenesis	2/97	12/18903	0.0016634	0.0104863	0.00629592	655/7042	2
Laduviglusib&FOXP2_OLFM3_Neuron	Laduviglusib&FOXP2_OLFM3_Neuron	GO:1903800	positive regulation of miRNA maturation	2/97	12/18903	0.0016634	0.0104863	0.00629592	1956/5604	2
Laduviglusib&FOXP2_OLFM3_Neuron	Laduviglusib&FOXP2_OLFM3_Neuron	GO:1904338	regulation of dopaminergic neuron differentiation	2/97	12/18903	0.0016634	0.0104863	0.00629592	1453/2932	2
Laduviglusib&FOXP2_OLFM3_Neuron	Laduviglusib&FOXP2_OLFM3_Neuron	GO:0042398	cellular modified amino acid biosynthetic process	3/97	46/18903	0.00169447	0.0104863	0.00629592	34/2618/4522	3
Laduviglusib&FOXP2_OLFM3_Neuron	Laduviglusib&FOXP2_OLFM3_Neuron	GO:0003205	cardiac chamber development	5/97	167/18903	0.00169785	0.0104863	0.00629592	655/2263/5138/7010/7042	5
Laduviglusib&FOXP2_OLFM3_Neuron	Laduviglusib&FOXP2_OLFM3_Neuron	GO:0016042	lipid catabolic process	7/97	336/18903	0.00172379	0.0106046	0.00636692	32/34/134/5168/2166/5140/5465	7
Laduviglusib&FOXP2_OLFM3_Neuron	Laduviglusib&FOXP2_OLFM3_Neuron	GO:0046677	response to antibiotic	3/97	47/18903	0.00180332	0.010964	0.00658274	3320/3717/6548	3
Laduviglusib&FOXP2_OLFM3_Neuron	Laduviglusib&FOXP2_OLFM3_Neuron	GO:0032102	negative regulation of response to external stimulus	8/97	436/18903	0.00181251	0.0109923	0.0065997	134/384/10203/1812/3479/5465/6095/7010	8
Laduviglusib&FOXP2_OLFM3_Neuron	Laduviglusib&FOXP2_OLFM3_Neuron	GO:2000058	regulation of ubiquitin-dependent protein catabolic process	5/97	170/18903	0.0018357	0.0110746	0.00664911	1453/2272/2932/3326/5747	5
Laduviglusib&FOXP2_OLFM3_Neuron	Laduviglusib&FOXP2_OLFM3_Neuron	GO:0051235	maintenance of location	7/97	342/18903	0.00190547	0.0113995	0.00684419	25/32/1812/3358/4842/5144/5465	7
Laduviglusib&FOXP2_OLFM3_Neuron	Laduviglusib&FOXP2_OLFM3_Neuron	GO:0045776	negative regulation of blood pressure	3/97	48/18903	0.00191643	0.0113995	0.00684419	134/4842/5465	3
Laduviglusib&FOXP2_OLFM3_Neuron	Laduviglusib&FOXP2_OLFM3_Neuron	GO:0006816	calcium ion transport	8/97	440/18903	0.0019188	0.0113995	0.00684419	25/8912/10203/1812/3358/4842/5144/6548	8
Laduviglusib&FOXP2_OLFM3_Neuron	Laduviglusib&FOXP2_OLFM3_Neuron	GO:0045936	negative regulation of phosphate metabolic process	8/97	440/18903	0.0019188	0.0113995	0.00684419	25/655/2932/9759/8850/5144/5465/7042	8
Laduviglusib&FOXP2_OLFM3_Neuron	Laduviglusib&FOXP2_OLFM3_Neuron	GO:0042060	wound healing	8/97	442/18903	0.00197375	0.01155	0.00693455	2263/3265/3479/3717/23173/5465/5747/7042	8
Laduviglusib&FOXP2_OLFM3_Neuron	Laduviglusib&FOXP2_OLFM3_Neuron	GO:0015833	peptide transport	6/97	254/18903	0.00197826	0.0115546	0.00693735	4363/134/760/3358/3717/5781	6
Laduviglusib&FOXP2_OLFM3_Neuron	Laduviglusib&FOXP2_OLFM3_Neuron	GO:0070588	calcium ion transmembrane transport	7/97	345/18903	0.00200172	0.0116481	0.00699345	25/8912/1812/3358/4842/5144/6548	7
Laduviglusib&FOXP2_OLFM3_Neuron	Laduviglusib&FOXP2_OLFM3_Neuron	GO:0070252	actin-mediated cell contraction	4/97	104/18903	0.00202422	0.0117258	0.0070401	134/3757/5144/6548	4
Laduviglusib&FOXP2_OLFM3_Neuron	Laduviglusib&FOXP2_OLFM3_Neuron	GO:0051588	regulation of neurotransmitter transport	4/97	105/18903	0.00209621	0.0120185	0.00721585	1812/2932/4842/5868	4
Laduviglusib&FOXP2_OLFM3_Neuron	Laduviglusib&FOXP2_OLFM3_Neuron	GO:1901136	carbohydrate derivative catabolic process	5/97	176/18903	0.00213579	0.0121994	0.00732443	1854/5138/5141/5144/8654	5
Laduviglusib&FOXP2_OLFM3_Neuron	Laduviglusib&FOXP2_OLFM3_Neuron	GO:0001659	temperature homeostasis	5/97	178/18903	0.00224334	0.0125088	0.00751019	134/1812/2104/8841/3717	5
Laduviglusib&FOXP2_OLFM3_Neuron	Laduviglusib&FOXP2_OLFM3_Neuron	GO:0043650	dicarboxylic acid biosynthetic process	2/97	14/18903	0.00227819	0.0125088	0.00751019	2744/4522	2
Laduviglusib&FOXP2_OLFM3_Neuron	Laduviglusib&FOXP2_OLFM3_Neuron	GO:0070141	response to UV-A	2/97	14/18903	0.00227819	0.0125088	0.00751019	1956/4311	2
Laduviglusib&FOXP2_OLFM3_Neuron	Laduviglusib&FOXP2_OLFM3_Neuron	GO:0060324	face development	3/97	51/18903	0.00228198	0.0125088	0.00751019	5604/5594/5781	3
Laduviglusib&FOXP2_OLFM3_Neuron	Laduviglusib&FOXP2_OLFM3_Neuron	GO:0060688	regulation of morphogenesis of a branching structure	3/97	51/18903	0.00228198	0.0125088	0.00751019	25/655/2263	3
Laduviglusib&FOXP2_OLFM3_Neuron	Laduviglusib&FOXP2_OLFM3_Neuron	GO:0032526	response to retinoic acid	4/97	108/18903	0.00232277	0.0126878	0.00761767	2263/2932/6096/6256	4
Laduviglusib&FOXP2_OLFM3_Neuron	Laduviglusib&FOXP2_OLFM3_Neuron	GO:1901342	regulation of vasculature development	7/97	355/18903	0.00235006	0.0128144	0.00769369	25/102/5168/5140/5293/7010/7042	7
Laduviglusib&FOXP2_OLFM3_Neuron	Laduviglusib&FOXP2_OLFM3_Neuron	GO:0043268	positive regulation of potassium ion transport	3/97	52/18903	0.00241275	0.0130422	0.00783048	134/1812/3757	3
Laduviglusib&FOXP2_OLFM3_Neuron	Laduviglusib&FOXP2_OLFM3_Neuron	GO:1904035	regulation of epithelial cell apoptotic process	4/97	110/18903	0.00248285	0.0133517	0.00801631	25/3717/5465/7010	4
Laduviglusib&FOXP2_OLFM3_Neuron	Laduviglusib&FOXP2_OLFM3_Neuron	GO:0010656	negative regulation of muscle cell apoptotic process	3/97	53/18903	0.00254807	0.0135863	0.00815712	655/3479/3717	3
Laduviglusib&FOXP2_OLFM3_Neuron	Laduviglusib&FOXP2_OLFM3_Neuron	GO:0031532	actin cytoskeleton reorganization	4/97	111/18903	0.00256566	0.0135863	0.00815712	25/3265/5911/7010	4
Laduviglusib&FOXP2_OLFM3_Neuron	Laduviglusib&FOXP2_OLFM3_Neuron	GO:0034446	substrate adhesion-dependent cell spreading	4/97	111/18903	0.00256566	0.0135863	0.00815712	25/5295/5747/7010	4
Laduviglusib&FOXP2_OLFM3_Neuron	Laduviglusib&FOXP2_OLFM3_Neuron	GO:0048308	organelle inheritance	2/97	15/18903	0.00261992	0.0135965	0.00816329	5604/5594	2
Laduviglusib&FOXP2_OLFM3_Neuron	Laduviglusib&FOXP2_OLFM3_Neuron	GO:0048313	Golgi inheritance	2/97	15/18903	0.00261992	0.0135965	0.00816329	5604/5594	2
Laduviglusib&FOXP2_OLFM3_Neuron	Laduviglusib&FOXP2_OLFM3_Neuron	GO:2000052	positive regulation of non-canonical Wnt signaling pathway	2/97	15/18903	0.00261992	0.0135965	0.00816329	25/1453	2
Laduviglusib&FOXP2_OLFM3_Neuron	Laduviglusib&FOXP2_OLFM3_Neuron	GO:0070663	regulation of leukocyte proliferation	6/97	269/18903	0.00263424	0.0136481	0.00819428	384/3479/3717/5594/8654/5747	6
Laduviglusib&FOXP2_OLFM3_Neuron	Laduviglusib&FOXP2_OLFM3_Neuron	GO:0032103	positive regulation of response to external stimulus	8/97	464/18903	0.0026643	0.0137582	0.00826036	4363/102/2260/3320/3717/5594/5138/5747	8
Laduviglusib&FOXP2_OLFM3_Neuron	Laduviglusib&FOXP2_OLFM3_Neuron	GO:1904645	response to amyloid-beta	3/97	55/18903	0.00283259	0.014319	0.00859708	4363/2932/3479	3
Laduviglusib&FOXP2_OLFM3_Neuron	Laduviglusib&FOXP2_OLFM3_Neuron	GO:2000772	regulation of cellular senescence	3/97	55/18903	0.00283259	0.014319	0.00859708	25/384/1021	3
Laduviglusib&FOXP2_OLFM3_Neuron	Laduviglusib&FOXP2_OLFM3_Neuron	GO:0023061	signal release	8/97	470/18903	0.00288212	0.0145224	0.00871915	134/1812/2914/2932/3358/3717/5781/5868	8
Laduviglusib&FOXP2_OLFM3_Neuron	Laduviglusib&FOXP2_OLFM3_Neuron	GO:0010718	positive regulation of epithelial to mesenchymal transition	3/97	56/18903	0.00298189	0.0148212	0.0088986	655/5747/7042	3
Laduviglusib&FOXP2_OLFM3_Neuron	Laduviglusib&FOXP2_OLFM3_Neuron	GO:0043551	regulation of phosphatidylinositol 3-kinase activity	3/97	56/18903	0.00298189	0.0148212	0.0088986	5295/5747/7010	3
Laduviglusib&FOXP2_OLFM3_Neuron	Laduviglusib&FOXP2_OLFM3_Neuron	GO:0006704	glucocorticoid biosynthetic process	2/97	16/18903	0.00298421	0.0148212	0.0088986	8912/2908	2
Laduviglusib&FOXP2_OLFM3_Neuron	Laduviglusib&FOXP2_OLFM3_Neuron	GO:0030033	microvillus assembly	2/97	16/18903	0.00298421	0.0148212	0.0088986	688/5911	2
Laduviglusib&FOXP2_OLFM3_Neuron	Laduviglusib&FOXP2_OLFM3_Neuron	GO:0099633	protein localization to postsynaptic specialization membrane	2/97	16/18903	0.00298421	0.0148212	0.0088986	102/3265	2
Laduviglusib&FOXP2_OLFM3_Neuron	Laduviglusib&FOXP2_OLFM3_Neuron	GO:0099645	neurotransmitter receptor localization to postsynaptic specialization membrane	2/97	16/18903	0.00298421	0.0148212	0.0088986	102/3265	2
Laduviglusib&FOXP2_OLFM3_Neuron	Laduviglusib&FOXP2_OLFM3_Neuron	GO:0001818	negative regulation of cytokine production	7/97	371/18903	0.00300278	0.0148662	0.00892556	384/51564/9734/3326/3479/5465/7042	7
Laduviglusib&FOXP2_OLFM3_Neuron	Laduviglusib&FOXP2_OLFM3_Neuron	GO:0031099	regeneration	5/97	192/18903	0.00310999	0.0152517	0.00915704	3479/3717/688/5604/4837	5
Laduviglusib&FOXP2_OLFM3_Neuron	Laduviglusib&FOXP2_OLFM3_Neuron	GO:0033194	response to hydroperoxide	2/97	17/18903	0.00337083	0.0161252	0.00968148	1612/3717	2
Laduviglusib&FOXP2_OLFM3_Neuron	Laduviglusib&FOXP2_OLFM3_Neuron	GO:0060192	negative regulation of lipase activity	2/97	17/18903	0.00337083	0.0161252	0.00968148	25/9734	2
Laduviglusib&FOXP2_OLFM3_Neuron	Laduviglusib&FOXP2_OLFM3_Neuron	GO:1902036	regulation of hematopoietic stem cell differentiation	2/97	17/18903	0.00337083	0.0161252	0.00968148	25/1021	2
Laduviglusib&FOXP2_OLFM3_Neuron	Laduviglusib&FOXP2_OLFM3_Neuron	GO:1903358	regulation of Golgi organization	2/97	17/18903	0.00337083	0.0161252	0.00968148	5604/5594	2
Laduviglusib&FOXP2_OLFM3_Neuron	Laduviglusib&FOXP2_OLFM3_Neuron	GO:2000300	regulation of synaptic vesicle exocytosis	3/97	60/18903	0.00362712	0.0170633	0.0102447	1812/2932/5868	3
Laduviglusib&FOXP2_OLFM3_Neuron	Laduviglusib&FOXP2_OLFM3_Neuron	GO:0046653	tetrahydrofolate metabolic process	2/97	18/18903	0.00377955	0.0175162	0.0105166	2618/4522	2
Laduviglusib&FOXP2_OLFM3_Neuron	Laduviglusib&FOXP2_OLFM3_Neuron	GO:1902683	regulation of receptor localization to synapse	2/97	18/18903	0.00377955	0.0175162	0.0105166	102/3265	2
Laduviglusib&FOXP2_OLFM3_Neuron	Laduviglusib&FOXP2_OLFM3_Neuron	GO:0044089	positive regulation of cellular component biogenesis	8/97	498/18903	0.00408918	0.0187285	0.0112445	25/655/8851/2932/3265/3320/5295/7010	8
Laduviglusib&FOXP2_OLFM3_Neuron	Laduviglusib&FOXP2_OLFM3_Neuron	GO:0001701	in utero embryonic development	7/97	393/18903	0.00411743	0.0187752	0.0112726	102/655/1956/2263/3479/5604/5594	7
Laduviglusib&FOXP2_OLFM3_Neuron	Laduviglusib&FOXP2_OLFM3_Neuron	GO:2000241	regulation of reproductive process	5/97	206/18903	0.00419597	0.0188958	0.0113449	655/8912/3479/3643/8654	5
Laduviglusib&FOXP2_OLFM3_Neuron	Laduviglusib&FOXP2_OLFM3_Neuron	GO:0048872	homeostasis of number of cells	6/97	296/18903	0.00421051	0.0188958	0.0113449	25/1021/3717/4522/5293/5781	6
Laduviglusib&FOXP2_OLFM3_Neuron	Laduviglusib&FOXP2_OLFM3_Neuron	GO:0048706	embryonic skeletal system development	4/97	128/18903	0.00427804	0.0191713	0.0115103	655/2263/4325/4522	4
Laduviglusib&FOXP2_OLFM3_Neuron	Laduviglusib&FOXP2_OLFM3_Neuron	GO:1905330	regulation of morphogenesis of an epithelium	3/97	65/18903	0.00454519	0.0202521	0.0121592	25/655/5293	3
Laduviglusib&FOXP2_OLFM3_Neuron	Laduviglusib&FOXP2_OLFM3_Neuron	GO:0006836	neurotransmitter transport	5/97	212/18903	0.00473554	0.0207239	0.0124425	1812/2914/2932/4842/5868	5
Laduviglusib&FOXP2_OLFM3_Neuron	Laduviglusib&FOXP2_OLFM3_Neuron	GO:0042098	T cell proliferation	5/97	212/18903	0.00473554	0.0207239	0.0124425	25/384/3479/3717/8654	5
Laduviglusib&FOXP2_OLFM3_Neuron	Laduviglusib&FOXP2_OLFM3_Neuron	GO:0071300	cellular response to retinoic acid	3/97	66/18903	0.00474411	0.0207239	0.0124425	2263/2932/6096	3
Laduviglusib&FOXP2_OLFM3_Neuron	Laduviglusib&FOXP2_OLFM3_Neuron	GO:0044403	biological process involved in symbiotic interaction	6/97	307/18903	0.00502072	0.0218239	0.0131029	8411/1956/3326/3643/3717/5868	6
Laduviglusib&FOXP2_OLFM3_Neuron	Laduviglusib&FOXP2_OLFM3_Neuron	GO:0006661	phosphatidylinositol biosynthetic process	4/97	134/18903	0.0050309	0.0218239	0.0131029	3358/3706/5293/5295	4
Laduviglusib&FOXP2_OLFM3_Neuron	Laduviglusib&FOXP2_OLFM3_Neuron	GO:0032098	regulation of appetite	2/97	21/18903	0.00513598	0.0220346	0.0132294	3358/5465	2
Laduviglusib&FOXP2_OLFM3_Neuron	Laduviglusib&FOXP2_OLFM3_Neuron	GO:0061050	regulation of cell growth involved in cardiac muscle cell development	2/97	21/18903	0.00513598	0.0220346	0.0132294	3479/5465	2
Laduviglusib&FOXP2_OLFM3_Neuron	Laduviglusib&FOXP2_OLFM3_Neuron	GO:0097062	dendritic spine maintenance	2/97	21/18903	0.00513598	0.0220346	0.0132294	3643/3706	2
Laduviglusib&FOXP2_OLFM3_Neuron	Laduviglusib&FOXP2_OLFM3_Neuron	GO:0046034	ATP metabolic process	5/97	217/18903	0.0052215	0.0222485	0.0133579	9759/3479/3643/3939/5465	5
Laduviglusib&FOXP2_OLFM3_Neuron	Laduviglusib&FOXP2_OLFM3_Neuron	GO:0007004	telomere maintenance via telomerase	3/97	69/18903	0.00537215	0.0227042	0.0136315	3320/3326/5594	3
Laduviglusib&FOXP2_OLFM3_Neuron	Laduviglusib&FOXP2_OLFM3_Neuron	GO:1904019	epithelial cell apoptotic process	4/97	137/18903	0.00543866	0.0228923	0.0137444	25/3717/5465/7010	4
Laduviglusib&FOXP2_OLFM3_Neuron	Laduviglusib&FOXP2_OLFM3_Neuron	GO:0009713	catechol-containing compound biosynthetic process	2/97	22/18903	0.00563079	0.0234792	0.0140968	217/7042	2
Laduviglusib&FOXP2_OLFM3_Neuron	Laduviglusib&FOXP2_OLFM3_Neuron	GO:0010959	regulation of metal ion transport	7/97	423/18903	0.00611276	0.0251412	0.0150947	25/134/1812/3757/4842/5144/6548	7
Laduviglusib&FOXP2_OLFM3_Neuron	Laduviglusib&FOXP2_OLFM3_Neuron	GO:0051131	chaperone-mediated protein complex assembly	2/97	23/18903	0.00614655	0.0251412	0.0150947	3320/3326	2
Laduviglusib&FOXP2_OLFM3_Neuron	Laduviglusib&FOXP2_OLFM3_Neuron	GO:0097164	ammonium ion metabolic process	2/97	23/18903	0.00614655	0.0251412	0.0150947	217/3176	2
Laduviglusib&FOXP2_OLFM3_Neuron	Laduviglusib&FOXP2_OLFM3_Neuron	GO:0050921	positive regulation of chemotaxis	4/97	144/18903	0.00647478	0.0261931	0.0157262	102/2260/5594/5747	4
Laduviglusib&FOXP2_OLFM3_Neuron	Laduviglusib&FOXP2_OLFM3_Neuron	GO:0007585	respiratory gaseous exchange by respiratory system	3/97	74/18903	0.00652539	0.0262616	0.0157673	134/2744/3176	3
Laduviglusib&FOXP2_OLFM3_Neuron	Laduviglusib&FOXP2_OLFM3_Neuron	GO:0031331	positive regulation of cellular catabolic process	7/97	429/18903	0.00658617	0.026472	0.0158936	1453/1612/2932/3479/3643/5465/5747	7
Laduviglusib&FOXP2_OLFM3_Neuron	Laduviglusib&FOXP2_OLFM3_Neuron	GO:1903305	regulation of regulated secretory pathway	4/97	145/18903	0.00663274	0.0266249	0.0159854	8912/1812/2932/5868	4
Laduviglusib&FOXP2_OLFM3_Neuron	Laduviglusib&FOXP2_OLFM3_Neuron	GO:2000637	positive regulation of miRNA-mediated gene silencing	2/97	24/18903	0.00668304	0.0267579	0.0160653	1956/5604	2
Laduviglusib&FOXP2_OLFM3_Neuron	Laduviglusib&FOXP2_OLFM3_Neuron	GO:0006979	response to oxidative stress	7/97	434/18903	0.00700116	0.0278673	0.0167314	4363/25/655/1612/1956/3717/5594	7
Laduviglusib&FOXP2_OLFM3_Neuron	Laduviglusib&FOXP2_OLFM3_Neuron	GO:0060560	developmental growth involved in morphogenesis	5/97	233/18903	0.00701374	0.0278673	0.0167314	25/2263/2932/3320/3326	5
Laduviglusib&FOXP2_OLFM3_Neuron	Laduviglusib&FOXP2_OLFM3_Neuron	GO:0008211	glucocorticoid metabolic process	2/97	25/18903	0.00724004	0.0284763	0.017097	8912/2908	2
Laduviglusib&FOXP2_OLFM3_Neuron	Laduviglusib&FOXP2_OLFM3_Neuron	GO:0032331	negative regulation of chondrocyte differentiation	2/97	25/18903	0.00724004	0.0284763	0.017097	5781/5915	2
Laduviglusib&FOXP2_OLFM3_Neuron	Laduviglusib&FOXP2_OLFM3_Neuron	GO:0140115	export across plasma membrane	3/97	78/18903	0.0075462	0.0294945	0.0177083	4363/3757/6548	3
Laduviglusib&FOXP2_OLFM3_Neuron	Laduviglusib&FOXP2_OLFM3_Neuron	GO:0003407	neural retina development	3/97	79/18903	0.0078153	0.0298071	0.017896	6096/7042/7068	3
Laduviglusib&FOXP2_OLFM3_Neuron	Laduviglusib&FOXP2_OLFM3_Neuron	GO:0035994	response to muscle stretch	2/97	26/18903	0.00781732	0.0298071	0.017896	5747/6548	2
Laduviglusib&FOXP2_OLFM3_Neuron	Laduviglusib&FOXP2_OLFM3_Neuron	GO:0060561	apoptotic process involved in morphogenesis	2/97	26/18903	0.00781732	0.0298071	0.017896	655/7042	2
Laduviglusib&FOXP2_OLFM3_Neuron	Laduviglusib&FOXP2_OLFM3_Neuron	GO:0032496	response to lipopolysaccharide	6/97	339/18903	0.00802924	0.0305405	0.0183364	25/2263/3717/5594/9261/4842	6
Laduviglusib&FOXP2_OLFM3_Neuron	Laduviglusib&FOXP2_OLFM3_Neuron	GO:0042445	hormone metabolic process	5/97	241/18903	0.0080545	0.0305993	0.0183716	102/8912/4311/2908/5781	5
Laduviglusib&FOXP2_OLFM3_Neuron	Laduviglusib&FOXP2_OLFM3_Neuron	GO:0045055	regulated exocytosis	5/97	242/18903	0.00819174	0.0309323	0.0185716	8912/1812/2932/5293/5868	5
Laduviglusib&FOXP2_OLFM3_Neuron	Laduviglusib&FOXP2_OLFM3_Neuron	GO:0033555	multicellular organismal response to stress	3/97	81/18903	0.00837034	0.031394	0.0188488	1812/3358/4842	3
Laduviglusib&FOXP2_OLFM3_Neuron	Laduviglusib&FOXP2_OLFM3_Neuron	GO:0042501	serine phosphorylation of STAT protein	2/97	27/18903	0.00841468	0.031394	0.0188488	8851/51701	2
Laduviglusib&FOXP2_OLFM3_Neuron	Laduviglusib&FOXP2_OLFM3_Neuron	GO:0071549	cellular response to dexamethasone stimulus	2/97	27/18903	0.00841468	0.031394	0.0188488	3717/2908	2
Laduviglusib&FOXP2_OLFM3_Neuron	Laduviglusib&FOXP2_OLFM3_Neuron	GO:0006813	potassium ion transport	5/97	247/18903	0.0089024	0.0328327	0.0197126	134/1812/3757/4842/6548	5
Laduviglusib&FOXP2_OLFM3_Neuron	Laduviglusib&FOXP2_OLFM3_Neuron	GO:0032104	regulation of response to extracellular stimulus	2/97	28/18903	0.00903189	0.0328327	0.0197126	5465/6256	2
Laduviglusib&FOXP2_OLFM3_Neuron	Laduviglusib&FOXP2_OLFM3_Neuron	GO:0032107	regulation of response to nutrient levels	2/97	28/18903	0.00903189	0.0328327	0.0197126	5465/6256	2
Laduviglusib&FOXP2_OLFM3_Neuron	Laduviglusib&FOXP2_OLFM3_Neuron	GO:0032878	regulation of establishment or maintenance of cell polarity	2/97	28/18903	0.00903189	0.0328327	0.0197126	25/7010	2
Laduviglusib&FOXP2_OLFM3_Neuron	Laduviglusib&FOXP2_OLFM3_Neuron	GO:0007517	muscle organ development	6/97	348/18903	0.00906967	0.0328934	0.019749	8912/2263/9734/3479/688/7042	6
Laduviglusib&FOXP2_OLFM3_Neuron	Laduviglusib&FOXP2_OLFM3_Neuron	GO:0198738	cell-cell signaling by wnt	7/97	458/18903	0.00926928	0.033423	0.020067	25/1453/1956/2263/2932/51701/5868	7
Laduviglusib&FOXP2_OLFM3_Neuron	Laduviglusib&FOXP2_OLFM3_Neuron	GO:0042113	B cell activation	6/97	350/18903	0.00931341	0.0335433	0.0201392	25/9759/10014/9734/5293/5295	6
Laduviglusib&FOXP2_OLFM3_Neuron	Laduviglusib&FOXP2_OLFM3_Neuron	GO:0046785	microtubule polymerization	3/97	85/18903	0.00954856	0.0342715	0.0205764	25/8851/1453	3
Laduviglusib&FOXP2_OLFM3_Neuron	Laduviglusib&FOXP2_OLFM3_Neuron	GO:1903320	regulation of protein modification by small protein conjugation or removal	5/97	252/18903	0.00965467	0.0343863	0.0206454	25/8841/9759/3320/3326	5
Laduviglusib&FOXP2_OLFM3_Neuron	Laduviglusib&FOXP2_OLFM3_Neuron	GO:0008543	fibroblast growth factor receptor signaling pathway	3/97	87/18903	0.0101721	0.0359307	0.0215726	2260/2263/5781	3
Laduviglusib&FOXP2_OLFM3_Neuron	Laduviglusib&FOXP2_OLFM3_Neuron	GO:0009651	response to salt stress	2/97	30/18903	0.010325	0.0363884	0.0218474	3320/3326	2
Laduviglusib&FOXP2_OLFM3_Neuron	Laduviglusib&FOXP2_OLFM3_Neuron	GO:0042176	regulation of protein catabolic process	6/97	361/18903	0.0107386	0.037718	0.0226457	1453/1956/2272/2932/3320/3326	6
Laduviglusib&FOXP2_OLFM3_Neuron	Laduviglusib&FOXP2_OLFM3_Neuron	GO:0008544	epidermis development	6/97	362/18903	0.0108754	0.0379122	0.0227623	1956/2263/3643/5604/5465/7042	6
Laduviglusib&FOXP2_OLFM3_Neuron	Laduviglusib&FOXP2_OLFM3_Neuron	GO:0031069	hair follicle morphogenesis	2/97	31/18903	0.0110005	0.0379122	0.0227623	2263/7042	2
Laduviglusib&FOXP2_OLFM3_Neuron	Laduviglusib&FOXP2_OLFM3_Neuron	GO:0033688	regulation of osteoblast proliferation	2/97	31/18903	0.0110005	0.0379122	0.0227623	25/2263	2
Laduviglusib&FOXP2_OLFM3_Neuron	Laduviglusib&FOXP2_OLFM3_Neuron	GO:0031667	response to nutrient levels	7/97	474/18903	0.0110552	0.0380588	0.0228503	32/34/655/3358/5594/5465/6256	7
Laduviglusib&FOXP2_OLFM3_Neuron	Laduviglusib&FOXP2_OLFM3_Neuron	GO:0030641	regulation of cellular pH	3/97	90/18903	0.0111509	0.0383459	0.0230227	760/5594/6548	3
Laduviglusib&FOXP2_OLFM3_Neuron	Laduviglusib&FOXP2_OLFM3_Neuron	GO:0097581	lamellipodium organization	3/97	92/18903	0.0118327	0.040159	0.0241113	5168/3320/5295	3
Laduviglusib&FOXP2_OLFM3_Neuron	Laduviglusib&FOXP2_OLFM3_Neuron	GO:0010876	lipid localization	7/97	483/18903	0.0121637	0.0409891	0.0246096	4363/32/5306/5465/5660/5781/6256	7
Laduviglusib&FOXP2_OLFM3_Neuron	Laduviglusib&FOXP2_OLFM3_Neuron	GO:0046631	alpha-beta T cell activation	4/97	174/18903	0.0123827	0.0414362	0.0248781	25/384/3717/6095	4
Laduviglusib&FOXP2_OLFM3_Neuron	Laduviglusib&FOXP2_OLFM3_Neuron	GO:0055088	lipid homeostasis	4/97	174/18903	0.0123827	0.0414362	0.0248781	134/2053/9734/6095	4
Laduviglusib&FOXP2_OLFM3_Neuron	Laduviglusib&FOXP2_OLFM3_Neuron	GO:0045907	positive regulation of vasoconstriction	2/97	33/18903	0.0124083	0.0414362	0.0248781	25/2166	2
Laduviglusib&FOXP2_OLFM3_Neuron	Laduviglusib&FOXP2_OLFM3_Neuron	GO:0022404	molting cycle process	3/97	94/18903	0.012538	0.0416908	0.0250309	1956/2263/7042	3
Laduviglusib&FOXP2_OLFM3_Neuron	Laduviglusib&FOXP2_OLFM3_Neuron	GO:0022405	hair cycle process	3/97	94/18903	0.012538	0.0416908	0.0250309	1956/2263/7042	3
Laduviglusib&FOXP2_OLFM3_Neuron	Laduviglusib&FOXP2_OLFM3_Neuron	GO:0051492	regulation of stress fiber assembly	3/97	94/18903	0.012538	0.0416908	0.0250309	25/5295/6548	3
Laduviglusib&FOXP2_OLFM3_Neuron	Laduviglusib&FOXP2_OLFM3_Neuron	GO:0090150	establishment of protein localization to membrane	5/97	270/18903	0.0127247	0.0422217	0.0253497	134/8851/1956/3265/3320	5
Laduviglusib&FOXP2_OLFM3_Neuron	Laduviglusib&FOXP2_OLFM3_Neuron	GO:0050863	regulation of T cell activation	6/97	376/18903	0.0129232	0.0426985	0.025636	25/384/3479/3717/8654/5781	6
Laduviglusib&FOXP2_OLFM3_Neuron	Laduviglusib&FOXP2_OLFM3_Neuron	GO:0001764	neuron migration	4/97	177/18903	0.0131145	0.0428704	0.0257392	8851/1812/2260/3320	4
Laduviglusib&FOXP2_OLFM3_Neuron	Laduviglusib&FOXP2_OLFM3_Neuron	GO:0009112	nucleobase metabolic process	2/97	34/18903	0.0131401	0.0428704	0.0257392	2618/5594	2
Laduviglusib&FOXP2_OLFM3_Neuron	Laduviglusib&FOXP2_OLFM3_Neuron	GO:0051450	myoblast proliferation	2/97	34/18903	0.0131401	0.0428704	0.0257392	25/3479	2
Laduviglusib&FOXP2_OLFM3_Neuron	Laduviglusib&FOXP2_OLFM3_Neuron	GO:0086004	regulation of cardiac muscle cell contraction	2/97	34/18903	0.0131401	0.0428704	0.0257392	134/5144	2
Laduviglusib&FOXP2_OLFM3_Neuron	Laduviglusib&FOXP2_OLFM3_Neuron	GO:1905144	response to acetylcholine	2/97	34/18903	0.0131401	0.0428704	0.0257392	8851/1133	2
Laduviglusib&FOXP2_OLFM3_Neuron	Laduviglusib&FOXP2_OLFM3_Neuron	GO:0006691	leukotriene metabolic process	2/97	35/18903	0.0138904	0.0447101	0.0268437	4363/9261	2
Laduviglusib&FOXP2_OLFM3_Neuron	Laduviglusib&FOXP2_OLFM3_Neuron	GO:0048730	epidermis morphogenesis	2/97	35/18903	0.0138904	0.0447101	0.0268437	2263/7042	2
Laduviglusib&FOXP2_OLFM3_Neuron	Laduviglusib&FOXP2_OLFM3_Neuron	GO:0120162	positive regulation of cold-induced thermogenesis	3/97	98/18903	0.0140197	0.0450333	0.0270378	2104/8841/3717	3
Laduviglusib&FOXP2_OLFM3_Neuron	Laduviglusib&FOXP2_OLFM3_Neuron	GO:0042129	regulation of T cell proliferation	4/97	182/18903	0.0143943	0.0461285	0.0276953	384/3479/3717/8654	4
Laduviglusib&FOXP2_OLFM3_Neuron	Laduviglusib&FOXP2_OLFM3_Neuron	GO:0033280	response to vitamin D	2/97	36/18903	0.0146588	0.0461848	0.0277291	655/6256	2
Laduviglusib&FOXP2_OLFM3_Neuron	Laduviglusib&FOXP2_OLFM3_Neuron	GO:0033687	osteoblast proliferation	2/97	36/18903	0.0146588	0.0461848	0.0277291	25/2263	2
Laduviglusib&FOXP2_OLFM3_Neuron	Laduviglusib&FOXP2_OLFM3_Neuron	GO:0051930	regulation of sensory perception of pain	2/97	36/18903	0.0146588	0.0461848	0.0277291	134/6548	2
Laduviglusib&FOXP2_OLFM3_Neuron	Laduviglusib&FOXP2_OLFM3_Neuron	GO:0051931	regulation of sensory perception	2/97	36/18903	0.0146588	0.0461848	0.0277291	134/6548	2
Laduviglusib&FOXP2_OLFM3_Neuron	Laduviglusib&FOXP2_OLFM3_Neuron	GO:0062237	protein localization to postsynapse	2/97	36/18903	0.0146588	0.0461848	0.0277291	102/3265	2
Laduviglusib&FOXP2_OLFM3_Neuron	Laduviglusib&FOXP2_OLFM3_Neuron	GO:0098810	neurotransmitter reuptake	2/97	36/18903	0.0146588	0.0461848	0.0277291	1812/4842	2
Laduviglusib&FOXP2_OLFM3_Neuron	Laduviglusib&FOXP2_OLFM3_Neuron	GO:0010769	regulation of cell morphogenesis involved in differentiation	3/97	100/18903	0.0147963	0.0464749	0.0279033	25/3706/5747	3
Laduviglusib&FOXP2_OLFM3_Neuron	Laduviglusib&FOXP2_OLFM3_Neuron	GO:0035725	sodium ion transmembrane transport	4/97	184/18903	0.0149277	0.0467465	0.0280663	8912/4842/6328/6548	4
Laduviglusib&FOXP2_OLFM3_Neuron	Laduviglusib&FOXP2_OLFM3_Neuron	GO:1905952	regulation of lipid localization	4/97	185/18903	0.015199	0.0474057	0.0284621	32/5465/5781/6256	4
Laduviglusib&FOXP2_OLFM3_Neuron	Laduviglusib&FOXP2_OLFM3_Neuron	GO:0001662	behavioral fear response	2/97	37/18903	0.0154452	0.0476967	0.0286368	1812/3358	2
Laduviglusib&FOXP2_OLFM3_Neuron	Laduviglusib&FOXP2_OLFM3_Neuron	GO:0010934	macrophage cytokine production	2/97	37/18903	0.0154452	0.0476967	0.0286368	9261/7042	2
Laduviglusib&FOXP2_OLFM3_Neuron	Laduviglusib&FOXP2_OLFM3_Neuron	GO:0010935	regulation of macrophage cytokine production	2/97	37/18903	0.0154452	0.0476967	0.0286368	9261/7042	2
Laduviglusib&FOXP2_OLFM3_Neuron	Laduviglusib&FOXP2_OLFM3_Neuron	GO:0071276	cellular response to cadmium ion	2/97	37/18903	0.0154452	0.0476967	0.0286368	1956/5594	2
Laduviglusib&FOXP2_OLFM3_Neuron	Laduviglusib&FOXP2_OLFM3_Neuron	GO:1903725	regulation of phospholipid metabolic process	2/97	37/18903	0.0154452	0.0476967	0.0286368	1133/3358	2
Laduviglusib&FOXP2_OLFM3_Neuron	Laduviglusib&FOXP2_OLFM3_Neuron	GO:0035249	synaptic transmission, glutamatergic	3/97	102/18903	0.0155968	0.0479749	0.0288039	134/1812/2914	3
Laduviglusib&FOXP2_OLFM3_Neuron	Laduviglusib&FOXP2_OLFM3_Neuron	GO:0019233	sensory perception of pain	3/97	103/18903	0.0160061	0.0491853	0.0295306	134/4311/6548	3
Laduviglusib&FOXP2_OLFM3_Neuron	Laduviglusib&FOXP2_OLFM3_Neuron	GO:0140448	signaling receptor ligand precursor processing	2/97	38/18903	0.0162494	0.0496881	0.0298325	102/4311	2
Laduviglusib&iSPN	Laduviglusib&iSPN	GO:0018105	peptidyl-serine phosphorylation	19/114	313/18903	4.11393e-14	1.36253e-10	8.37076e-11	208/1147/1454/1457/1859/1956/2932/3320/3326/5594/1432/5599/51701/4842/4916/5144/5591/6505/7150	19
Laduviglusib&iSPN	Laduviglusib&iSPN	GO:0009259	ribonucleotide metabolic process	21/114	466/18903	5.62357e-13	5.59977e-10	3.44024e-10	132/2618/2821/3091/3098/3156/3251/3304/3939/4522/9061/142/5138/5142/5144/8654/5164/5663/6817/7167/7371	21
Laduviglusib&iSPN	Laduviglusib&iSPN	GO:0019693	ribose phosphate metabolic process	21/114	475/18903	8.11968e-13	5.59977e-10	3.44024e-10	132/2618/2821/3091/3098/3156/3251/3304/3939/4522/9061/142/5138/5142/5144/8654/5164/5663/6817/7167/7371	21
Laduviglusib&iSPN	Laduviglusib&iSPN	GO:0006163	purine nucleotide metabolic process	21/114	476/18903	8.45376e-13	5.59977e-10	3.44024e-10	132/2618/2821/3091/3098/3156/3251/3304/3939/4522/4842/9061/142/5138/5142/5144/8654/5164/5663/6817/7167	21
Laduviglusib&iSPN	Laduviglusib&iSPN	GO:0034599	cellular response to oxidative stress	15/114	288/18903	2.07415e-10	9.81369e-08	6.02907e-08	25/1147/1612/1719/1956/3091/3304/3717/5594/5599/4780/142/5164/5478/6505	15
Laduviglusib&iSPN	Laduviglusib&iSPN	GO:0006979	response to oxidative stress	17/114	434/18903	9.6815e-10	4.00814e-07	2.46241e-07	25/210/1147/1612/1719/1956/3091/3304/3717/5594/5599/4780/142/5164/5478/5663/6505	17
Laduviglusib&iSPN	Laduviglusib&iSPN	GO:0048511	rhythmic process	14/114	302/18903	3.89988e-09	1.29164e-06	7.93524e-07	1387/1454/1457/1859/2932/8841/3480/8850/5927/5602/5599/142/5591/7150	14
Laduviglusib&iSPN	Laduviglusib&iSPN	GO:1901653	cellular response to peptide	15/114	373/18903	7.16631e-09	2.15771e-06	1.3256e-06	208/2915/2932/3480/3717/8850/4780/142/5140/5164/5591/5663/5747/5770/5781	15
Laduviglusib&iSPN	Laduviglusib&iSPN	GO:0042398	cellular modified amino acid biosynthetic process	7/114	46/18903	1.06173e-08	2.91725e-06	1.79222e-06	34/1719/2618/3029/4522/4780/6505	7
Laduviglusib&iSPN	Laduviglusib&iSPN	GO:0033157	regulation of intracellular protein transport	12/114	225/18903	1.14505e-08	2.91725e-06	1.79222e-06	208/2932/8841/3320/3326/3717/1432/5599/5663/5770/5781/6505	12
Laduviglusib&iSPN	Laduviglusib&iSPN	GO:1903829	positive regulation of protein localization	16/114	451/18903	1.28066e-08	3.02969e-06	1.8613e-06	43/208/1956/2932/8841/3091/3320/3326/3717/3985/1432/5599/142/5467/5478/5663	16
Laduviglusib&iSPN	Laduviglusib&iSPN	GO:0032386	regulation of intracellular transport	14/114	336/18903	1.51227e-08	3.3391e-06	2.05138e-06	208/2932/8841/3320/3326/3717/5604/5594/1432/5599/5663/5770/5781/6505	14
Laduviglusib&iSPN	Laduviglusib&iSPN	GO:0001890	placenta development	10/114	150/18903	2.46185e-08	4.96263e-06	3.04881e-06	1956/3091/3326/5604/5594/1432/4311/142/5467/5747	10
Laduviglusib&iSPN	Laduviglusib&iSPN	GO:0045860	positive regulation of protein kinase activity	15/114	420/18903	3.47376e-08	6.39172e-06	3.92677e-06	25/6868/1956/2915/3320/3326/3717/5604/4916/8654/5478/5663/5747/5770/6505	15
Laduviglusib&iSPN	Laduviglusib&iSPN	GO:0051402	neuron apoptotic process	12/114	255/18903	4.58414e-08	7.2391e-06	4.44736e-06	25/208/2821/2914/3091/3326/3717/2908/142/5663/6505/7068	12
Laduviglusib&iSPN	Laduviglusib&iSPN	GO:1904951	positive regulation of establishment of protein localization	13/114	310/18903	4.74873e-08	7.2391e-06	4.44736e-06	43/208/2932/8841/3091/3320/3326/3717/1432/5599/5467/5478/5663	13
Laduviglusib&iSPN	Laduviglusib&iSPN	GO:0002262	myeloid cell homeostasis	10/114	169/18903	7.63931e-08	1.05422e-05	6.47666e-06	6868/1021/2821/3091/3304/3717/1432/4522/5142/5591	10
Laduviglusib&iSPN	Laduviglusib&iSPN	GO:0007611	learning or memory	12/114	273/18903	9.66366e-08	1.231e-05	7.5627e-06	25/27087/1268/1956/2821/2915/3091/3156/5594/4311/5663/6505	12
Laduviglusib&iSPN	Laduviglusib&iSPN	GO:0062012	regulation of small molecule metabolic process	13/114	339/18903	1.34269e-07	1.56279e-05	9.60104e-06	34/208/1268/3091/8850/4200/4842/2908/142/5164/5467/5663/23408	13
Laduviglusib&iSPN	Laduviglusib&iSPN	GO:0006006	glucose metabolic process	10/114	188/18903	2.07236e-07	2.28789e-05	1.40557e-05	34/208/2821/3098/8850/1432/2908/5164/5467/7167	10
Laduviglusib&iSPN	Laduviglusib&iSPN	GO:0051403	stress-activated MAPK cascade	11/114	239/18903	2.14847e-07	2.2954e-05	1.41019e-05	1956/8841/3480/5604/5594/5602/5600/1432/5599/5478/23043	11
Laduviglusib&iSPN	Laduviglusib&iSPN	GO:0043434	response to peptide hormone	14/114	421/18903	2.45848e-07	2.46742e-05	1.51587e-05	208/2932/3480/3717/8850/1432/4780/142/5140/5164/5591/5747/5770/5781	14
Laduviglusib&iSPN	Laduviglusib&iSPN	GO:0006090	pyruvate metabolic process	8/114	108/18903	2.91205e-07	2.67909e-05	1.64591e-05	2821/3091/3098/3939/4200/5164/5663/7167	8
Laduviglusib&iSPN	Laduviglusib&iSPN	GO:0090398	cellular senescence	8/114	108/18903	2.91205e-07	2.67909e-05	1.64591e-05	25/1021/3480/5604/5602/5600/1432/5599	8
Laduviglusib&iSPN	Laduviglusib&iSPN	GO:0043410	positive regulation of MAPK cascade	15/114	496/18903	2.99709e-07	2.6828e-05	1.64819e-05	25/1956/2914/2915/3358/3480/3717/5604/4916/8654/5478/5663/5770/5781/23043	15
Laduviglusib&iSPN	Laduviglusib&iSPN	GO:0071248	cellular response to metal ion	10/114	198/18903	3.35095e-07	2.84573e-05	1.74828e-05	210/8912/1147/1956/3706/5594/5599/4780/142/6505	10
Laduviglusib&iSPN	Laduviglusib&iSPN	GO:0070997	neuron death	13/114	368/18903	3.43829e-07	2.8469e-05	1.749e-05	25/208/2821/2914/2932/3091/3326/3717/2908/142/5663/6505/7068	13
Laduviglusib&iSPN	Laduviglusib&iSPN	GO:1903320	regulation of protein modification by small protein conjugation or removal	11/114	252/18903	3.64848e-07	2.94726e-05	1.81066e-05	25/54165/8841/55869/3091/3320/3326/3304/23028/5478/5663	11
Laduviglusib&iSPN	Laduviglusib&iSPN	GO:0060020	Bergmann glial cell differentiation	4/114	11/18903	4.00748e-07	3.16018e-05	1.94147e-05	25/5604/5594/5781	4
Laduviglusib&iSPN	Laduviglusib&iSPN	GO:0002066	columnar/cuboidal epithelial cell development	6/114	50/18903	5.39416e-07	3.6114e-05	2.21867e-05	1021/2932/3091/688/5915/6009	6
Laduviglusib&iSPN	Laduviglusib&iSPN	GO:1903522	regulation of blood circulation	11/114	263/18903	5.57572e-07	3.6114e-05	2.21867e-05	25/8912/2166/3320/3717/4842/5142/5144/8654/6505/7068	11
Laduviglusib&iSPN	Laduviglusib&iSPN	GO:0044282	small molecule catabolic process	13/114	385/18903	5.73389e-07	3.6114e-05	2.21867e-05	34/208/1268/2166/2744/3029/3098/4842/4835/4942/5467/6817/7167	13
Laduviglusib&iSPN	Laduviglusib&iSPN	GO:0009314	response to radiation	14/114	452/18903	5.77911e-07	3.6114e-05	2.21867e-05	208/210/27087/1387/1956/3091/3156/23028/5602/1432/5599/4311/142/5591	14
Laduviglusib&iSPN	Laduviglusib&iSPN	GO:0042180	cellular ketone metabolic process	10/114	218/18903	8.1063e-07	4.62898e-05	2.84383e-05	208/8912/1268/2739/3029/4835/5164/5467/23408/7167	10
Laduviglusib&iSPN	Laduviglusib&iSPN	GO:0043523	regulation of neuron apoptotic process	10/114	218/18903	8.1063e-07	4.62898e-05	2.84383e-05	25/2821/2914/3091/3326/3717/2908/142/5663/6505	10
Laduviglusib&iSPN	Laduviglusib&iSPN	GO:0009214	cyclic nucleotide catabolic process	4/114	13/18903	8.60229e-07	4.82894e-05	2.96668e-05	5138/5142/5144/8654	4
Laduviglusib&iSPN	Laduviglusib&iSPN	GO:0001819	positive regulation of cytokine production	14/114	486/18903	1.365e-06	7.17599e-05	4.40859e-05	25/6868/1147/3091/3098/3320/3304/3717/5600/1432/5142/5144/5663/5781	14
Laduviglusib&iSPN	Laduviglusib&iSPN	GO:2001234	negative regulation of apoptotic signaling pathway	10/114	233/18903	1.48271e-06	7.55499e-05	4.64143e-05	1457/2932/3091/3304/3685/23028/4780/5478/5663/5770	10
Laduviglusib&iSPN	Laduviglusib&iSPN	GO:0046686	response to cadmium ion	6/114	60/18903	1.61823e-06	8.12056e-05	4.98889e-05	210/1147/1956/2821/5594/5599	6
Laduviglusib&iSPN	Laduviglusib&iSPN	GO:0009165	nucleotide biosynthetic process	11/114	304/18903	2.29887e-06	0.000110346	6.77913e-05	132/1854/2618/3251/4522/349565/4842/9061/142/5164/7371	11
Laduviglusib&iSPN	Laduviglusib&iSPN	GO:0010720	positive regulation of cell development	11/114	307/18903	2.52736e-06	0.000116259	7.14239e-05	25/2915/3091/3706/23028/5604/4311/8654/5591/5879/6009	11
Laduviglusib&iSPN	Laduviglusib&iSPN	GO:1902036	regulation of hematopoietic stem cell differentiation	4/114	17/18903	2.81054e-06	0.00012248	7.52462e-05	25/1021/4780/5591	4
Laduviglusib&iSPN	Laduviglusib&iSPN	GO:0050804	modulation of chemical synaptic transmission	13/114	448/18903	3.08627e-06	0.00013275	8.15552e-05	25/43/1268/2914/2915/2932/3706/3717/5594/4311/5663/5868/6505	13
Laduviglusib&iSPN	Laduviglusib&iSPN	GO:0021537	telencephalon development	10/114	255/18903	3.32946e-06	0.00013784	8.46822e-05	1021/1956/2618/2932/3091/3251/3480/23028/5663/5915	10
Laduviglusib&iSPN	Laduviglusib&iSPN	GO:0097242	amyloid-beta clearance	5/114	39/18903	3.57026e-06	0.000144204	8.85919e-05	3156/3480/4311/8766/5868	5
Laduviglusib&iSPN	Laduviglusib&iSPN	GO:0000302	response to reactive oxygen species	9/114	204/18903	4.05785e-06	0.000159995	9.82936e-05	25/1147/1719/1956/3091/5594/5599/4780/5164	9
Laduviglusib&iSPN	Laduviglusib&iSPN	GO:0031647	regulation of protein stability	11/114	325/18903	4.36512e-06	0.000168108	0.000103277	902/1387/8841/55869/3320/3326/3304/4047/5594/51701/5591	11
Laduviglusib&iSPN	Laduviglusib&iSPN	GO:1901214	regulation of neuron death	11/114	325/18903	4.36512e-06	0.000168108	0.000103277	25/2821/2914/2932/3091/3326/3717/2908/142/5663/6505	11
Laduviglusib&iSPN	Laduviglusib&iSPN	GO:0032103	positive regulation of response to external stimulus	13/114	464/18903	4.52197e-06	0.000172022	0.000105682	102/6868/1268/1387/3320/3480/3717/5594/4916/5138/5591/5747/5879	13
Laduviglusib&iSPN	Laduviglusib&iSPN	GO:0071560	cellular response to transforming growth factor beta stimulus	10/114	271/18903	5.70726e-06	0.000205461	0.000126226	25/6868/1387/3326/3480/51701/2908/142/5138/5747	10
Laduviglusib&iSPN	Laduviglusib&iSPN	GO:0032496	response to lipopolysaccharide	11/114	339/18903	6.51671e-06	0.000220982	0.000135761	25/6868/210/1268/3717/5594/1432/5599/4842/5142/5467	11
Laduviglusib&iSPN	Laduviglusib&iSPN	GO:0071559	response to transforming growth factor beta	10/114	277/18903	6.91917e-06	0.000229762	0.000141155	25/6868/1387/3326/3480/51701/2908/142/5138/5747	10
Laduviglusib&iSPN	Laduviglusib&iSPN	GO:0008631	intrinsic apoptotic signaling pathway in response to oxidative stress	5/114	45/18903	7.36097e-06	0.000239015	0.000146839	3091/3717/4780/142/5478	5
Laduviglusib&iSPN	Laduviglusib&iSPN	GO:0061564	axon development	13/114	490/18903	8.13555e-06	0.000257978	0.00015849	25/1268/1719/2932/3320/3326/3480/3717/5604/5663/5747/5781/5879	13
Laduviglusib&iSPN	Laduviglusib&iSPN	GO:0042752	regulation of circadian rhythm	7/114	120/18903	8.17866e-06	0.000257978	0.00015849	1454/2932/8841/5602/5599/142/5591	7
Laduviglusib&iSPN	Laduviglusib&iSPN	GO:2000058	regulation of ubiquitin-dependent protein catabolic process	8/114	170/18903	8.88838e-06	0.00027772	0.000170618	1454/1457/2932/3326/3304/4780/5663/5747	8
Laduviglusib&iSPN	Laduviglusib&iSPN	GO:0045646	regulation of erythrocyte differentiation	5/114	47/18903	9.15353e-06	0.000283332	0.000174066	1021/3091/3304/1432/5591	5
Laduviglusib&iSPN	Laduviglusib&iSPN	GO:0031346	positive regulation of cell projection organization	11/114	352/18903	9.29159e-06	0.000284942	0.000175055	25/1268/2932/3320/3480/3706/23028/5604/4780/4916/5879	11
Laduviglusib&iSPN	Laduviglusib&iSPN	GO:0006094	gluconeogenesis	6/114	83/18903	1.09021e-05	0.000316735	0.000194587	34/2821/8850/2908/5164/7167	6
Laduviglusib&iSPN	Laduviglusib&iSPN	GO:0038127	ERBB signaling pathway	7/114	126/18903	1.12686e-05	0.000321788	0.000197691	25/6868/1956/5594/5663/5747/5781	7
Laduviglusib&iSPN	Laduviglusib&iSPN	GO:0010634	positive regulation of epithelial cell migration	8/114	176/18903	1.14515e-05	0.000321912	0.000197768	25/6868/2821/3091/4780/5747/8766/5879	8
Laduviglusib&iSPN	Laduviglusib&iSPN	GO:0042176	regulation of protein catabolic process	11/114	361/18903	1.17703e-05	0.00032486	0.000199578	210/1454/1457/1956/2932/3156/3320/3326/3304/4780/5663	11
Laduviglusib&iSPN	Laduviglusib&iSPN	GO:0001659	temperature homeostasis	8/114	178/18903	1.24335e-05	0.000339604	0.000208637	43/6868/1268/8841/3480/3717/23028/6009	8
Laduviglusib&iSPN	Laduviglusib&iSPN	GO:0006575	cellular modified amino acid metabolic process	8/114	180/18903	1.34855e-05	0.000357311	0.000219515	34/1719/2618/2739/3029/4522/4780/6505	8
Laduviglusib&iSPN	Laduviglusib&iSPN	GO:0048678	response to axon injury	6/114	89/18903	1.62996e-05	0.000428446	0.000263217	1719/3480/3717/5604/4916/6505	6
Laduviglusib&iSPN	Laduviglusib&iSPN	GO:0006109	regulation of carbohydrate metabolic process	8/114	186/18903	1.71022e-05	0.000446003	0.000274003	34/208/2932/3091/8850/2908/5164/5663	8
Laduviglusib&iSPN	Laduviglusib&iSPN	GO:0072523	purine-containing compound catabolic process	5/114	54/18903	1.82486e-05	0.000468521	0.000287837	3251/5138/5142/5144/8654	5
Laduviglusib&iSPN	Laduviglusib&iSPN	GO:0007188	adenylate cyclase-modulating G protein-coupled receptor signaling pathway	9/114	248/18903	1.94983e-05	0.000485551	0.0002983	10203/1268/2830/2914/2915/5138/5142/5144/5660	9
Laduviglusib&iSPN	Laduviglusib&iSPN	GO:1904645	response to amyloid-beta	5/114	55/18903	1.99774e-05	0.00048661	0.00029895	2915/2932/3480/142/5663	5
Laduviglusib&iSPN	Laduviglusib&iSPN	GO:0016055	Wnt signaling pathway	12/114	456/18903	2.00767e-05	0.00048661	0.00029895	25/1454/1457/1956/2932/1432/51701/5663/5868/5879/23043/80351	12
Laduviglusib&iSPN	Laduviglusib&iSPN	GO:0060047	heart contraction	9/114	250/18903	2.0776e-05	0.000495036	0.000304127	8912/3320/3717/4842/5142/5144/8654/6505/7068	9
Laduviglusib&iSPN	Laduviglusib&iSPN	GO:0198738	cell-cell signaling by wnt	12/114	458/18903	2.09611e-05	0.000495879	0.000304645	25/1454/1457/1956/2932/1432/51701/5663/5868/5879/23043/80351	12
Laduviglusib&iSPN	Laduviglusib&iSPN	GO:0009755	hormone-mediated signaling pathway	8/114	192/18903	2.1502e-05	0.000505069	0.00031029	3717/23028/2908/142/5467/5781/5915/7068	8
Laduviglusib&iSPN	Laduviglusib&iSPN	GO:0042982	amyloid precursor protein metabolic process	6/114	95/18903	2.36736e-05	0.000548301	0.00033685	43/102/6868/1454/1859/5663	6
Laduviglusib&iSPN	Laduviglusib&iSPN	GO:1900407	regulation of cellular response to oxidative stress	6/114	95/18903	2.36736e-05	0.000548301	0.00033685	25/1719/3091/4780/142/5478	6
Laduviglusib&iSPN	Laduviglusib&iSPN	GO:0009396	folic acid-containing compound biosynthetic process	3/114	10/18903	2.4857e-05	0.000571712	0.000351233	1719/2618/4522	3
Laduviglusib&iSPN	Laduviglusib&iSPN	GO:0031667	response to nutrient levels	12/114	474/18903	2.93484e-05	0.000661237	0.000406233	34/210/1268/3358/3480/5594/1432/5599/4780/5164/5467/23408	12
Laduviglusib&iSPN	Laduviglusib&iSPN	GO:0009895	negative regulation of catabolic process	10/114	332/18903	3.30156e-05	0.00071469	0.000439072	210/1268/1457/1956/3156/3326/1432/5140/5663/1787	10
Laduviglusib&iSPN	Laduviglusib&iSPN	GO:0045793	positive regulation of cell size	3/114	11/18903	3.40281e-05	0.000727104	0.000446699	3320/3326/23028	3
Laduviglusib&iSPN	Laduviglusib&iSPN	GO:0046939	nucleotide phosphorylation	6/114	102/18903	3.54462e-05	0.000752549	0.000462331	2821/3091/3098/3939/5663/7167	6
Laduviglusib&iSPN	Laduviglusib&iSPN	GO:0048545	response to steroid hormone	10/114	339/18903	3.93842e-05	0.000813704	0.000499901	210/2821/3304/3480/3717/23028/2908/4916/142/5467	10
Laduviglusib&iSPN	Laduviglusib&iSPN	GO:1902882	regulation of response to oxidative stress	6/114	104/18903	3.95551e-05	0.000813704	0.000499901	25/1719/3091/4780/142/5478	6
Laduviglusib&iSPN	Laduviglusib&iSPN	GO:0000723	telomere maintenance	7/114	154/18903	4.12489e-05	0.000843107	0.000517965	55869/3320/3326/5594/142/5591/80351	7
Laduviglusib&iSPN	Laduviglusib&iSPN	GO:0071868	cellular response to monoamine stimulus	6/114	105/18903	4.17481e-05	0.000843107	0.000517965	25/2932/3358/5594/5142/6505	6
Laduviglusib&iSPN	Laduviglusib&iSPN	GO:0071870	cellular response to catecholamine stimulus	6/114	105/18903	4.17481e-05	0.000843107	0.000517965	25/2932/3358/5594/5142/6505	6
Laduviglusib&iSPN	Laduviglusib&iSPN	GO:0016052	carbohydrate catabolic process	7/114	155/18903	4.2987e-05	0.000862867	0.000530105	2821/3074/3091/3098/3939/5663/7167	7
Laduviglusib&iSPN	Laduviglusib&iSPN	GO:0043951	negative regulation of cAMP-mediated signaling	3/114	12/18903	4.51714e-05	0.000890522	0.000547095	5138/5140/5144	3
Laduviglusib&iSPN	Laduviglusib&iSPN	GO:1903532	positive regulation of secretion by cell	9/114	278/18903	4.76554e-05	0.000928195	0.000570239	43/8912/1268/3091/3717/5467/5478/5781/5868	9
Laduviglusib&iSPN	Laduviglusib&iSPN	GO:0019216	regulation of lipid metabolic process	10/114	347/18903	4.79231e-05	0.000928195	0.000570239	208/1268/3358/3480/2908/5140/5164/5467/5660/5747	10
Laduviglusib&iSPN	Laduviglusib&iSPN	GO:0034605	cellular response to heat	5/114	66/18903	4.86865e-05	0.000931131	0.000572043	1387/2932/3320/3326/3304	5
Laduviglusib&iSPN	Laduviglusib&iSPN	GO:0071867	response to monoamine	6/114	108/18903	4.89181e-05	0.000931131	0.000572043	25/2932/3358/5594/5142/6505	6
Laduviglusib&iSPN	Laduviglusib&iSPN	GO:0071869	response to catecholamine	6/114	108/18903	4.89181e-05	0.000931131	0.000572043	25/2932/3358/5594/5142/6505	6
Laduviglusib&iSPN	Laduviglusib&iSPN	GO:0046034	ATP metabolic process	8/114	217/18903	5.14257e-05	0.000962272	0.000591174	2821/3091/3098/3304/3939/142/5663/7167	8
Laduviglusib&iSPN	Laduviglusib&iSPN	GO:1990845	adaptive thermogenesis	7/114	160/18903	5.26045e-05	0.000978799	0.000601328	43/6868/8841/3480/3717/23028/6009	7
Laduviglusib&iSPN	Laduviglusib&iSPN	GO:0001503	ossification	11/114	429/18903	5.7217e-05	0.00102434	0.000629306	43/1021/1956/2932/3091/5594/5600/1432/4325/5747/5781	11
Laduviglusib&iSPN	Laduviglusib&iSPN	GO:0033690	positive regulation of osteoblast proliferation	3/114	13/18903	5.84648e-05	0.00104105	0.000639572	25/3480/3685	3
Laduviglusib&iSPN	Laduviglusib&iSPN	GO:0061180	mammary gland epithelium development	5/114	69/18903	6.03518e-05	0.0010689	0.000656684	208/3091/3717/5594/2908	5
Laduviglusib&iSPN	Laduviglusib&iSPN	GO:0009410	response to xenobiotic stimulus	11/114	432/18903	6.09064e-05	0.00107299	0.000659194	25/6868/210/3320/3326/4780/4842/5142/6505/6817/7150	11
Laduviglusib&iSPN	Laduviglusib&iSPN	GO:0046326	positive regulation of glucose import	4/114	37/18903	7.10648e-05	0.00121952	0.000749213	208/1432/4780/5781	4
Laduviglusib&iSPN	Laduviglusib&iSPN	GO:0045936	negative regulation of phosphate metabolic process	11/114	440/18903	7.17605e-05	0.00122511	0.000752648	25/2932/3156/8850/4916/142/5144/5478/5591/5663/5770	11
Laduviglusib&iSPN	Laduviglusib&iSPN	GO:0098586	cellular response to virus	6/114	116/18903	7.29504e-05	0.00123111	0.000756337	1147/3091/3320/3717/5600/1432	6
Laduviglusib&iSPN	Laduviglusib&iSPN	GO:0010631	epithelial cell migration	10/114	366/18903	7.47563e-05	0.00123639	0.000759581	25/6868/2821/3091/4780/5467/5747/5781/8766/5879	10
Laduviglusib&iSPN	Laduviglusib&iSPN	GO:0090132	epithelium migration	10/114	369/18903	7.99849e-05	0.00129224	0.000793894	25/6868/2821/3091/4780/5467/5747/5781/8766/5879	10
Laduviglusib&iSPN	Laduviglusib&iSPN	GO:0072593	reactive oxygen species metabolic process	8/114	235/18903	8.98558e-05	0.00142393	0.000874799	1719/3091/1432/4780/23530/5879/23408/6505	8
Laduviglusib&iSPN	Laduviglusib&iSPN	GO:1901136	carbohydrate derivative catabolic process	7/114	176/18903	9.58946e-05	0.00148011	0.000909312	1854/3074/3251/5138/5142/5144/8654	7
Laduviglusib&iSPN	Laduviglusib&iSPN	GO:0006809	nitric oxide biosynthetic process	5/114	76/18903	9.59425e-05	0.00148011	0.000909312	3320/3326/3717/4842/5879	5
Laduviglusib&iSPN	Laduviglusib&iSPN	GO:0051099	positive regulation of binding	7/114	177/18903	9.93518e-05	0.00150417	0.000924091	25/2932/3326/3717/23028/142/5663	7
Laduviglusib&iSPN	Laduviglusib&iSPN	GO:0034504	protein localization to nucleus	9/114	306/18903	9.94605e-05	0.00150417	0.000924091	2932/8841/3320/3326/3717/3985/1432/142/5663	9
Laduviglusib&iSPN	Laduviglusib&iSPN	GO:0042445	hormone metabolic process	8/114	241/18903	0.000107028	0.00159674	0.000980963	102/8912/3091/3480/4311/2908/5781/6817	8
Laduviglusib&iSPN	Laduviglusib&iSPN	GO:0055117	regulation of cardiac muscle contraction	5/114	78/18903	0.000108589	0.00160713	0.000987345	3320/4842/5142/5144/8654	5
Laduviglusib&iSPN	Laduviglusib&iSPN	GO:0006750	glutathione biosynthetic process	3/114	16/18903	0.000112975	0.00164616	0.00101132	3029/4780/6505	3
Laduviglusib&iSPN	Laduviglusib&iSPN	GO:0046395	carboxylic acid catabolic process	8/114	243/18903	0.000113323	0.00164616	0.00101132	34/208/1268/2166/2744/4842/4942/5467	8
Laduviglusib&iSPN	Laduviglusib&iSPN	GO:0050999	regulation of nitric-oxide synthase activity	4/114	42/18903	0.000117674	0.00169451	0.00104103	1268/1719/1956/3091	4
Laduviglusib&iSPN	Laduviglusib&iSPN	GO:0071542	dopaminergic neuron differentiation	4/114	42/18903	0.000117674	0.00169451	0.00104103	1454/2932/3091/3251	4
Laduviglusib&iSPN	Laduviglusib&iSPN	GO:0033002	muscle cell proliferation	8/114	247/18903	0.000126833	0.00178753	0.00109818	25/10203/3480/3717/5600/1432/5467/5591	8
Laduviglusib&iSPN	Laduviglusib&iSPN	GO:0042593	glucose homeostasis	8/114	248/18903	0.000130411	0.00180546	0.00110919	1268/2821/3091/3098/3480/5164/5467/5781	8
Laduviglusib&iSPN	Laduviglusib&iSPN	GO:0048863	stem cell differentiation	8/114	248/18903	0.000130411	0.00180546	0.00110919	25/1021/2932/3091/5594/1432/4780/5591	8
Laduviglusib&iSPN	Laduviglusib&iSPN	GO:0032200	telomere organization	7/114	185/18903	0.000130831	0.00180546	0.00110919	55869/3320/3326/5594/142/5591/80351	7
Laduviglusib&iSPN	Laduviglusib&iSPN	GO:0006089	lactate metabolic process	3/114	17/18903	0.000136581	0.00185375	0.00113886	3029/3091/3939	3
Laduviglusib&iSPN	Laduviglusib&iSPN	GO:0055119	relaxation of cardiac muscle	3/114	17/18903	0.000136581	0.00185375	0.00113886	5142/5144/8654	3
Laduviglusib&iSPN	Laduviglusib&iSPN	GO:2000736	regulation of stem cell differentiation	5/114	82/18903	0.000137688	0.00185375	0.00113886	25/1021/2932/4780/5591	5
Laduviglusib&iSPN	Laduviglusib&iSPN	GO:2001057	reactive nitrogen species metabolic process	5/114	83/18903	0.000145815	0.00192407	0.00118206	3320/3326/3717/4842/5879	5
Laduviglusib&iSPN	Laduviglusib&iSPN	GO:0034612	response to tumor necrosis factor	8/114	254/18903	0.000153673	0.00200638	0.00123262	102/6868/1147/3304/3717/5594/1432/4780	8
Laduviglusib&iSPN	Laduviglusib&iSPN	GO:0019098	reproductive behavior	4/114	45/18903	0.000154477	0.00200638	0.00123262	1268/3074/2908/7068	4
Laduviglusib&iSPN	Laduviglusib&iSPN	GO:0098732	macromolecule deacylation	6/114	137/18903	0.0001824	0.00225414	0.00138484	1859/8841/55869/5927/5599/23408	6
Laduviglusib&iSPN	Laduviglusib&iSPN	GO:0071216	cellular response to biotic stimulus	8/114	261/18903	0.000185035	0.0022782	0.00139962	25/2932/3717/5594/1432/5599/5142/5467	8
Laduviglusib&iSPN	Laduviglusib&iSPN	GO:0033627	cell adhesion mediated by integrin	5/114	88/18903	0.000192101	0.00235643	0.00144768	6868/3685/5140/5747/5781	5
Laduviglusib&iSPN	Laduviglusib&iSPN	GO:0071214	cellular response to abiotic stimulus	9/114	335/18903	0.000196393	0.00238262	0.00146377	208/1387/3480/23028/1432/5599/4311/142/5138	9
Laduviglusib&iSPN	Laduviglusib&iSPN	GO:0104004	cellular response to environmental stimulus	9/114	335/18903	0.000196393	0.00238262	0.00146377	208/1387/3480/23028/1432/5599/4311/142/5138	9
Laduviglusib&iSPN	Laduviglusib&iSPN	GO:0002768	immune response-regulating cell surface receptor signaling pathway	9/114	341/18903	0.000224043	0.00261232	0.00160489	25/1387/5594/5602/5599/5142/5144/5663/5747	9
Laduviglusib&iSPN	Laduviglusib&iSPN	GO:0051235	maintenance of location	9/114	342/18903	0.000228952	0.00264212	0.00162319	25/3074/3098/3358/3685/4842/5144/5467/5663	9
Laduviglusib&iSPN	Laduviglusib&iSPN	GO:0010657	muscle cell apoptotic process	5/114	92/18903	0.000236578	0.00270189	0.00165991	3320/3480/3717/4780/23408	5
Laduviglusib&iSPN	Laduviglusib&iSPN	GO:0050921	positive regulation of chemotaxis	6/114	144/18903	0.000239029	0.0027205	0.00167135	102/6868/5594/4916/5747/5879	6
Laduviglusib&iSPN	Laduviglusib&iSPN	GO:0007204	positive regulation of cytosolic calcium ion concentration	7/114	205/18903	0.000245973	0.00278994	0.00171401	25/1268/2830/3358/3685/3717/4842	7
Laduviglusib&iSPN	Laduviglusib&iSPN	GO:0045056	transcytosis	3/114	21/18903	0.000262479	0.00293693	0.00180431	3480/8766/5868	3
Laduviglusib&iSPN	Laduviglusib&iSPN	GO:0031331	positive regulation of cellular catabolic process	10/114	429/18903	0.000271766	0.00302043	0.00185561	208/1454/1612/2932/3091/3304/4780/5663/5747/5770	10
Laduviglusib&iSPN	Laduviglusib&iSPN	GO:0043648	dicarboxylic acid metabolic process	5/114	95/18903	0.000274772	0.00302897	0.00186085	1719/2744/4200/4522/4942	5
Laduviglusib&iSPN	Laduviglusib&iSPN	GO:0002687	positive regulation of leukocyte migration	6/114	148/18903	0.000277107	0.00302897	0.00186085	25/102/6868/5594/5747/5879	6
Laduviglusib&iSPN	Laduviglusib&iSPN	GO:0044272	sulfur compound biosynthetic process	6/114	148/18903	0.000277107	0.00302897	0.00186085	3029/4522/4780/9061/5164/6505	6
Laduviglusib&iSPN	Laduviglusib&iSPN	GO:0050808	synapse organization	10/114	432/18903	0.000287244	0.00310219	0.00190584	25/43/102/2915/3480/3706/1432/4916/5663/6505	10
Laduviglusib&iSPN	Laduviglusib&iSPN	GO:2000377	regulation of reactive oxygen species metabolic process	6/114	149/18903	0.000287332	0.00310219	0.00190584	1719/3091/1432/4780/5879/23408	6
Laduviglusib&iSPN	Laduviglusib&iSPN	GO:0006111	regulation of gluconeogenesis	4/114	53/18903	0.000292548	0.00312554	0.00192019	34/8850/2908/5164	4
Laduviglusib&iSPN	Laduviglusib&iSPN	GO:0010656	negative regulation of muscle cell apoptotic process	4/114	53/18903	0.000292548	0.00312554	0.00192019	3480/3717/4780/23408	4
Laduviglusib&iSPN	Laduviglusib&iSPN	GO:0030010	establishment of cell polarity	6/114	150/18903	0.000297852	0.00316181	0.00194247	25/2932/3320/3326/3480/5747	6
Laduviglusib&iSPN	Laduviglusib&iSPN	GO:0006836	neurotransmitter transport	7/114	212/18903	0.000301639	0.0031728	0.00194922	1268/2914/2932/4842/5663/5868/6505	7
Laduviglusib&iSPN	Laduviglusib&iSPN	GO:0006942	regulation of striated muscle contraction	5/114	97/18903	0.000302719	0.0031728	0.00194922	3320/4842/5142/5144/8654	5
Laduviglusib&iSPN	Laduviglusib&iSPN	GO:0031113	regulation of microtubule polymerization	4/114	54/18903	0.000314492	0.00328579	0.00201864	25/1859/3304/5879	4
Laduviglusib&iSPN	Laduviglusib&iSPN	GO:0031103	axon regeneration	4/114	55/18903	0.000337591	0.00344031	0.00211356	1719/3480/3717/5604	4
Laduviglusib&iSPN	Laduviglusib&iSPN	GO:0001954	positive regulation of cell-matrix adhesion	4/114	56/18903	0.00036188	0.00362099	0.00222456	25/1021/2932/5879	4
Laduviglusib&iSPN	Laduviglusib&iSPN	GO:0001505	regulation of neurotransmitter levels	7/114	219/18903	0.00036701	0.00363933	0.00223584	43/1268/2914/2932/4842/5663/5868	7
Laduviglusib&iSPN	Laduviglusib&iSPN	GO:0035249	synaptic transmission, glutamatergic	5/114	102/18903	0.000382016	0.00376558	0.0023134	1268/2891/2914/2915/5663	5
Laduviglusib&iSPN	Laduviglusib&iSPN	GO:0032528	microvillus organization	3/114	24/18903	0.000394213	0.00382883	0.00235225	688/5781/23043	3
Laduviglusib&iSPN	Laduviglusib&iSPN	GO:0046434	organophosphate catabolic process	6/114	161/18903	0.000434726	0.00413739	0.00254182	1854/3251/5138/5142/5144/8654	6
Laduviglusib&iSPN	Laduviglusib&iSPN	GO:0046885	regulation of hormone biosynthetic process	3/114	25/18903	0.000446006	0.00413774	0.00254203	3091/3480/2908	3
Laduviglusib&iSPN	Laduviglusib&iSPN	GO:0050767	regulation of neurogenesis	9/114	377/18903	0.000466658	0.00431724	0.00265231	2915/3091/3706/23028/5604/4311/4916/5663/6009	9
Laduviglusib&iSPN	Laduviglusib&iSPN	GO:0051054	positive regulation of DNA metabolic process	8/114	301/18903	0.000481616	0.0044186	0.00271458	1956/3320/3326/3480/5594/142/5591/80351	8
Laduviglusib&iSPN	Laduviglusib&iSPN	GO:0035994	response to muscle stretch	3/114	26/18903	0.000501973	0.00450726	0.00276905	2821/1432/5747	3
Laduviglusib&iSPN	Laduviglusib&iSPN	GO:1902893	regulation of miRNA transcription	4/114	61/18903	0.000502408	0.00450726	0.00276905	3091/688/2908/5467	4
Laduviglusib&iSPN	Laduviglusib&iSPN	GO:0045428	regulation of nitric oxide biosynthetic process	4/114	62/18903	0.000534579	0.00473402	0.00290836	3320/3326/3717/5879	4
Laduviglusib&iSPN	Laduviglusib&iSPN	GO:0061614	miRNA transcription	4/114	62/18903	0.000534579	0.00473402	0.00290836	3091/688/2908/5467	4
Laduviglusib&iSPN	Laduviglusib&iSPN	GO:0046700	heterocycle catabolic process	10/114	468/18903	0.000538344	0.00475466	0.00292104	1854/3251/3304/1432/4780/5138/5142/5144/8654/1787	10
Laduviglusib&iSPN	Laduviglusib&iSPN	GO:0071356	cellular response to tumor necrosis factor	7/114	234/18903	0.000545434	0.00476643	0.00292827	6868/1147/3304/3717/5594/1432/4780	7
Laduviglusib&iSPN	Laduviglusib&iSPN	GO:0023061	signal release	10/114	470/18903	0.000556428	0.00482425	0.00296379	1268/2914/2932/3091/3358/3717/5467/5663/5781/5868	10
Laduviglusib&iSPN	Laduviglusib&iSPN	GO:0051170	import into nucleus	6/114	169/18903	0.000561896	0.00482425	0.00296379	8841/3320/3326/3717/1432/5663	6
Laduviglusib&iSPN	Laduviglusib&iSPN	GO:0009065	glutamine family amino acid catabolic process	3/114	27/18903	0.000562246	0.00482425	0.00296379	2744/4842/4942	3
Laduviglusib&iSPN	Laduviglusib&iSPN	GO:0036293	response to decreased oxygen levels	8/114	309/18903	0.000572351	0.00489826	0.00300926	6868/210/1387/3091/4780/4842/5467/6505	8
Laduviglusib&iSPN	Laduviglusib&iSPN	GO:0034764	positive regulation of transmembrane transport	7/114	237/18903	0.000588252	0.00500846	0.00307696	25/208/1432/4780/4842/5663/5781	7
Laduviglusib&iSPN	Laduviglusib&iSPN	GO:1904659	glucose transmembrane transport	5/114	113/18903	0.000610883	0.00516134	0.00317088	208/1432/4780/5467/5781	5
Laduviglusib&iSPN	Laduviglusib&iSPN	GO:0030595	leukocyte chemotaxis	7/114	240/18903	0.000633703	0.00527342	0.00323974	102/6868/5594/5142/5478/5747/5879	7
Laduviglusib&iSPN	Laduviglusib&iSPN	GO:0045088	regulation of innate immune response	7/114	240/18903	0.000633703	0.00527342	0.00323974	1387/3320/4780/142/5591/5770/5781	7
Laduviglusib&iSPN	Laduviglusib&iSPN	GO:1905953	negative regulation of lipid localization	4/114	65/18903	0.000639865	0.00528487	0.00324678	208/3685/5467/5781	4
Laduviglusib&iSPN	Laduviglusib&iSPN	GO:0043094	cellular metabolic compound salvage	3/114	30/18903	0.000770216	0.0061174	0.00375824	132/3251/7371	3
Laduviglusib&iSPN	Laduviglusib&iSPN	GO:0035265	organ growth	6/114	180/18903	0.000781952	0.00618097	0.00379729	25/5600/1432/5660/5781/5915	6
Laduviglusib&iSPN	Laduviglusib&iSPN	GO:0016049	cell growth	10/114	493/18903	0.000803225	0.00624949	0.00383939	25/102/6868/1457/1956/2932/3320/3326/3304/5467	10
Laduviglusib&iSPN	Laduviglusib&iSPN	GO:0002791	regulation of peptide secretion	6/114	182/18903	0.000828254	0.00639435	0.00392839	1268/3091/3358/3717/5467/5781	6
Laduviglusib&iSPN	Laduviglusib&iSPN	GO:0006081	cellular aldehyde metabolic process	4/114	70/18903	0.00084676	0.00644935	0.00396218	8912/2739/3029/7167	4
Laduviglusib&iSPN	Laduviglusib&iSPN	GO:0032922	circadian regulation of gene expression	4/114	71/18903	0.000893178	0.00667336	0.0040998	1454/8841/5927/7150	4
Laduviglusib&iSPN	Laduviglusib&iSPN	GO:1901607	alpha-amino acid biosynthetic process	4/114	71/18903	0.000893178	0.00667336	0.0040998	1719/2744/4522/4942	4
Laduviglusib&iSPN	Laduviglusib&iSPN	GO:0031099	regeneration	6/114	192/18903	0.00109239	0.00774587	0.0047587	1719/3480/3717/688/5604/5467	6
Laduviglusib&iSPN	Laduviglusib&iSPN	GO:0045931	positive regulation of mitotic cell cycle	5/114	129/18903	0.00110999	0.0077779	0.00477837	25/6868/1956/5781/8766	5
Laduviglusib&iSPN	Laduviglusib&iSPN	GO:0070588	calcium ion transmembrane transport	8/114	345/18903	0.00116738	0.00807172	0.00495889	25/8912/3358/3685/4842/5142/5144/5663	8
Laduviglusib&iSPN	Laduviglusib&iSPN	GO:0042391	regulation of membrane potential	9/114	431/18903	0.00120372	0.0082884	0.005092	25/208/8912/1268/2915/2932/142/5663/6328	9
Laduviglusib&iSPN	Laduviglusib&iSPN	GO:0120032	regulation of plasma membrane bounded cell projection assembly	6/114	199/18903	0.0013127	0.00887281	0.00545104	2932/3320/688/3985/5868/5879	6
Laduviglusib&iSPN	Laduviglusib&iSPN	GO:0033687	osteoblast proliferation	3/114	36/18903	0.00131938	0.00888166	0.00545647	25/3480/3685	3
Laduviglusib&iSPN	Laduviglusib&iSPN	GO:0006816	calcium ion transport	9/114	440/18903	0.0013886	0.00927228	0.00569645	25/8912/10203/3358/3685/4842/5142/5144/5663	9
Laduviglusib&iSPN	Laduviglusib&iSPN	GO:0010565	regulation of cellular ketone metabolic process	5/114	136/18903	0.00140406	0.00933783	0.00573672	208/1268/5164/5467/23408	5
Laduviglusib&iSPN	Laduviglusib&iSPN	GO:0072507	divalent inorganic cation homeostasis	8/114	356/18903	0.00142463	0.00941268	0.00578271	25/2915/3074/3358/4842/5144/5663/6505	8
Laduviglusib&iSPN	Laduviglusib&iSPN	GO:0051348	negative regulation of transferase activity	7/114	276/18903	0.0014289	0.00941268	0.00578271	25/2932/3156/8850/5478/5663/5770	7
Laduviglusib&iSPN	Laduviglusib&iSPN	GO:0051962	positive regulation of nervous system development	7/114	279/18903	0.00151997	0.00992721	0.00609881	2915/3091/3706/23028/5604/4311/6009	7
Laduviglusib&iSPN	Laduviglusib&iSPN	GO:1901654	response to ketone	6/114	205/18903	0.00152729	0.00992721	0.00609881	2821/3480/3717/2908/4916/142	6
Laduviglusib&iSPN	Laduviglusib&iSPN	GO:0035592	establishment of protein localization to extracellular region	8/114	360/18903	0.00152865	0.00992721	0.00609881	43/1268/3091/3156/3717/5467/5478/5781	8
Laduviglusib&iSPN	Laduviglusib&iSPN	GO:0002831	regulation of response to biotic stimulus	8/114	361/18903	0.00155557	0.00999263	0.006139	1387/1612/3320/4780/142/5591/5770/5781	8
Laduviglusib&iSPN	Laduviglusib&iSPN	GO:0030953	astral microtubule organization	2/114	10/18903	0.00157191	0.00999263	0.006139	3985/8766	2
Laduviglusib&iSPN	Laduviglusib&iSPN	GO:2000121	regulation of removal of superoxide radicals	2/114	10/18903	0.00157191	0.00999263	0.006139	1719/4780	2
Laduviglusib&iSPN	Laduviglusib&iSPN	GO:0072594	establishment of protein localization to organelle	9/114	449/18903	0.00159577	0.0100871	0.00619706	8841/3098/3320/3326/3717/1432/5599/5663/8766	9
Laduviglusib&iSPN	Laduviglusib&iSPN	GO:1902115	regulation of organelle assembly	6/114	207/18903	0.00160445	0.0101218	0.00621836	2932/3304/8850/3985/4916/5868	6
Laduviglusib&iSPN	Laduviglusib&iSPN	GO:0006986	response to unfolded protein	5/114	141/18903	0.00164674	0.0103688	0.00637013	3320/3326/3304/4780/5770	5
Laduviglusib&iSPN	Laduviglusib&iSPN	GO:0006066	alcohol metabolic process	8/114	367/18903	0.00172513	0.0107197	0.0065857	8912/1719/3156/3706/4047/5467/6817/7167	8
Laduviglusib&iSPN	Laduviglusib&iSPN	GO:0046785	microtubule polymerization	4/114	85/18903	0.0017449	0.0108223	0.00664871	25/1859/3304/5879	4
Laduviglusib&iSPN	Laduviglusib&iSPN	GO:0046165	alcohol biosynthetic process	5/114	143/18903	0.00175196	0.0108226	0.00664891	8912/1719/3156/3706/4047	5
Laduviglusib&iSPN	Laduviglusib&iSPN	GO:0071692	protein localization to extracellular region	8/114	368/18903	0.00175476	0.0108226	0.00664891	43/1268/3091/3156/3717/5467/5478/5781	8
Laduviglusib&iSPN	Laduviglusib&iSPN	GO:0031589	cell-substrate adhesion	8/114	369/18903	0.00178479	0.0109467	0.00672513	25/1021/2932/3685/3717/5467/5747/5879	8
Laduviglusib&iSPN	Laduviglusib&iSPN	GO:0033077	T cell differentiation in thymus	4/114	86/18903	0.00182161	0.0110497	0.00678844	25/6868/1021/5591	4
Laduviglusib&iSPN	Laduviglusib&iSPN	GO:0031110	regulation of microtubule polymerization or depolymerization	4/114	87/18903	0.00190062	0.0113585	0.00697812	25/1859/3304/5879	4
Laduviglusib&iSPN	Laduviglusib&iSPN	GO:0036363	transforming growth factor beta activation	2/114	11/18903	0.00191366	0.0113585	0.00697812	3326/3685	2
Laduviglusib&iSPN	Laduviglusib&iSPN	GO:0042762	regulation of sulfur metabolic process	2/114	11/18903	0.00191366	0.0113585	0.00697812	4780/5164	2
Laduviglusib&iSPN	Laduviglusib&iSPN	GO:0060439	trachea morphogenesis	2/114	11/18903	0.00191366	0.0113585	0.00697812	5604/5594	2
Laduviglusib&iSPN	Laduviglusib&iSPN	GO:0061418	regulation of transcription from RNA polymerase II promoter in response to hypoxia	2/114	11/18903	0.00191366	0.0113585	0.00697812	3091/4780	2
Laduviglusib&iSPN	Laduviglusib&iSPN	GO:0045022	early endosome to late endosome transport	3/114	42/18903	0.0020664	0.0120069	0.00737647	5604/5594/5868	3
Laduviglusib&iSPN	Laduviglusib&iSPN	GO:0042886	amide transport	7/114	296/18903	0.00212493	0.0122609	0.00753253	1268/3091/3358/3717/5467/5660/5781	7
Laduviglusib&iSPN	Laduviglusib&iSPN	GO:0010586	miRNA metabolic process	4/114	90/18903	0.00215187	0.0123948	0.00761476	3091/688/2908/5467	4
Laduviglusib&iSPN	Laduviglusib&iSPN	GO:0007269	neurotransmitter secretion	5/114	151/18903	0.0022227	0.0127143	0.00781108	1268/2914/2932/5663/5868	5
Laduviglusib&iSPN	Laduviglusib&iSPN	GO:0106027	neuron projection organization	4/114	91/18903	0.00224047	0.0127718	0.00784641	2932/3480/3706/5663	4
Laduviglusib&iSPN	Laduviglusib&iSPN	GO:0044242	cellular lipid catabolic process	6/114	222/18903	0.00228169	0.0127753	0.00784851	34/208/1268/2166/3074/5467	6
Laduviglusib&iSPN	Laduviglusib&iSPN	GO:0002327	immature B cell differentiation	2/114	12/18903	0.00228736	0.0127753	0.00784851	25/5591	2
Laduviglusib&iSPN	Laduviglusib&iSPN	GO:0014842	regulation of skeletal muscle satellite cell proliferation	2/114	12/18903	0.00228736	0.0127753	0.00784851	3717/5467	2
Laduviglusib&iSPN	Laduviglusib&iSPN	GO:0033629	negative regulation of cell adhesion mediated by integrin	2/114	12/18903	0.00228736	0.0127753	0.00784851	5140/5781	2
Laduviglusib&iSPN	Laduviglusib&iSPN	GO:0061517	macrophage proliferation	2/114	12/18903	0.00228736	0.0127753	0.00784851	5594/5747	2
Laduviglusib&iSPN	Laduviglusib&iSPN	GO:0150065	regulation of deacetylase activity	2/114	12/18903	0.00228736	0.0127753	0.00784851	5927/5599	2
Laduviglusib&iSPN	Laduviglusib&iSPN	GO:1901030	positive regulation of mitochondrial outer membrane permeabilization involved in apoptotic signaling pathway	2/114	12/18903	0.00228736	0.0127753	0.00784851	2932/5599	2
Laduviglusib&iSPN	Laduviglusib&iSPN	GO:1903800	positive regulation of miRNA maturation	2/114	12/18903	0.00228736	0.0127753	0.00784851	1956/5604	2
Laduviglusib&iSPN	Laduviglusib&iSPN	GO:0044270	cellular nitrogen compound catabolic process	9/114	474/18903	0.00230437	0.0128486	0.00789359	1854/3251/3304/1432/5138/5142/5144/8654/1787	9
Laduviglusib&iSPN	Laduviglusib&iSPN	GO:0009791	post-embryonic development	4/114	92/18903	0.00233155	0.0129783	0.00797328	25/34/3717/5663	4
Laduviglusib&iSPN	Laduviglusib&iSPN	GO:0006509	membrane protein ectodomain proteolysis	3/114	44/18903	0.00236318	0.0130448	0.0080141	102/6868/5663	3
Laduviglusib&iSPN	Laduviglusib&iSPN	GO:0042181	ketone biosynthetic process	3/114	44/18903	0.00236318	0.0130448	0.0080141	8912/23408/7167	3
Laduviglusib&iSPN	Laduviglusib&iSPN	GO:0001654	eye development	8/114	388/18903	0.00243694	0.0133778	0.00821867	43/1956/3091/3985/5663/5915/6505/7068	8
Laduviglusib&iSPN	Laduviglusib&iSPN	GO:0005978	glycogen biosynthetic process	3/114	45/18903	0.00252095	0.0136895	0.0084102	34/208/2932	3
Laduviglusib&iSPN	Laduviglusib&iSPN	GO:0009250	glucan biosynthetic process	3/114	45/18903	0.00252095	0.0136895	0.0084102	34/208/2932	3
Laduviglusib&iSPN	Laduviglusib&iSPN	GO:0035304	regulation of protein dephosphorylation	4/114	94/18903	0.00252132	0.0136895	0.0084102	2932/3326/3717/5478	4
Laduviglusib&iSPN	Laduviglusib&iSPN	GO:0050673	epithelial cell proliferation	9/114	481/18903	0.0025422	0.0137803	0.00846596	6868/1021/1956/3091/5604/5594/5467/5591/5663	9
Laduviglusib&iSPN	Laduviglusib&iSPN	GO:0008643	carbohydrate transport	5/114	156/18903	0.00256012	0.0138548	0.00851172	208/1432/4780/5467/5781	5
Laduviglusib&iSPN	Laduviglusib&iSPN	GO:0044403	biological process involved in symbiotic interaction	7/114	307/18903	0.00260604	0.0140574	0.00863618	1956/3326/3304/3685/3717/5478/5868	7
Laduviglusib&iSPN	Laduviglusib&iSPN	GO:1903265	positive regulation of tumor necrosis factor-mediated signaling pathway	2/114	13/18903	0.00269261	0.0143375	0.00880828	6868/3304	2
Laduviglusib&iSPN	Laduviglusib&iSPN	GO:0097530	granulocyte migration	5/114	158/18903	0.00270498	0.0143526	0.00881755	5594/5142/5478/5747/5879	5
Laduviglusib&iSPN	Laduviglusib&iSPN	GO:0019439	aromatic compound catabolic process	9/114	489/18903	0.00283748	0.0146635	0.00900856	1854/3251/3304/1432/5138/5142/5144/8654/1787	9
Laduviglusib&iSPN	Laduviglusib&iSPN	GO:2001020	regulation of response to DNA damage stimulus	7/114	312/18903	0.00285064	0.0146635	0.00900856	25/1859/1956/8850/23028/142/5591	7
Laduviglusib&iSPN	Laduviglusib&iSPN	GO:0032369	negative regulation of lipid transport	3/114	47/18903	0.00285566	0.0146635	0.00900856	208/3685/5781	3
Laduviglusib&iSPN	Laduviglusib&iSPN	GO:0046677	response to antibiotic	3/114	47/18903	0.00285566	0.0146635	0.00900856	3320/3717/23028	3
Laduviglusib&iSPN	Laduviglusib&iSPN	GO:0043650	dicarboxylic acid biosynthetic process	2/114	14/18903	0.00312903	0.015702	0.0096466	2744/4522	2
Laduviglusib&iSPN	Laduviglusib&iSPN	GO:0031281	positive regulation of cyclase activity	3/114	49/18903	0.0032165	0.0159763	0.00981507	1432/5599/4842	3
Laduviglusib&iSPN	Laduviglusib&iSPN	GO:0035094	response to nicotine	3/114	49/18903	0.0032165	0.0159763	0.00981507	1268/3480/5594	3
Laduviglusib&iSPN	Laduviglusib&iSPN	GO:0042692	muscle cell differentiation	8/114	409/18903	0.0033615	0.0165921	0.0101934	34/8912/23028/688/5600/1432/4842/5915	8
Laduviglusib&iSPN	Laduviglusib&iSPN	GO:0007520	myoblast fusion	3/114	50/18903	0.00340692	0.0167391	0.0102837	8912/1432/4842	3
Laduviglusib&iSPN	Laduviglusib&iSPN	GO:0043254	regulation of protein-containing complex assembly	8/114	410/18903	0.0034115	0.0167391	0.0102837	25/1859/2932/3320/3304/142/5781/5879	8
Laduviglusib&iSPN	Laduviglusib&iSPN	GO:0008202	steroid metabolic process	7/114	323/18903	0.00345065	0.0168812	0.010371	8912/3156/3480/4047/2908/5467/6817	7
Laduviglusib&iSPN	Laduviglusib&iSPN	GO:0043518	negative regulation of DNA damage response, signal transduction by p53 class mediator	2/114	15/18903	0.00359624	0.0172497	0.0105974	1859/23028	2
Laduviglusib&iSPN	Laduviglusib&iSPN	GO:0048308	organelle inheritance	2/114	15/18903	0.00359624	0.0172497	0.0105974	5604/5594	2
Laduviglusib&iSPN	Laduviglusib&iSPN	GO:0048313	Golgi inheritance	2/114	15/18903	0.00359624	0.0172497	0.0105974	5604/5594	2
Laduviglusib&iSPN	Laduviglusib&iSPN	GO:0060324	face development	3/114	51/18903	0.0036041	0.0172497	0.0105974	5604/5594/5781	3
Laduviglusib&iSPN	Laduviglusib&iSPN	GO:0051588	regulation of neurotransmitter transport	4/114	105/18903	0.00375748	0.0179578	0.0110324	1268/2932/4842/5868	4
Laduviglusib&iSPN	Laduviglusib&iSPN	GO:0001649	osteoblast differentiation	6/114	246/18903	0.00378699	0.0180728	0.0111031	43/1021/2932/5600/1432/5747	6
Laduviglusib&iSPN	Laduviglusib&iSPN	GO:0031330	negative regulation of cellular catabolic process	6/114	247/18903	0.00386258	0.0183542	0.011276	1268/1457/3326/1432/5663/1787	6
Laduviglusib&iSPN	Laduviglusib&iSPN	GO:0048146	positive regulation of fibroblast proliferation	3/114	53/18903	0.00401906	0.0188317	0.0115693	25/1021/1956	3
Laduviglusib&iSPN	Laduviglusib&iSPN	GO:0001558	regulation of cell growth	8/114	422/18903	0.00405781	0.0188317	0.0115693	25/102/6868/1457/1956/2932/3304/5467	8
Laduviglusib&iSPN	Laduviglusib&iSPN	GO:0006704	glucocorticoid biosynthetic process	2/114	16/18903	0.00409384	0.0188317	0.0115693	8912/2908	2
Laduviglusib&iSPN	Laduviglusib&iSPN	GO:0006735	NADH regeneration	2/114	16/18903	0.00409384	0.0188317	0.0115693	3098/7167	2
Laduviglusib&iSPN	Laduviglusib&iSPN	GO:0030033	microvillus assembly	2/114	16/18903	0.00409384	0.0188317	0.0115693	688/23043	2
Laduviglusib&iSPN	Laduviglusib&iSPN	GO:0046184	aldehyde biosynthetic process	2/114	16/18903	0.00409384	0.0188317	0.0115693	8912/7167	2
Laduviglusib&iSPN	Laduviglusib&iSPN	GO:0061718	glucose catabolic process to pyruvate	2/114	16/18903	0.00409384	0.0188317	0.0115693	3098/7167	2
Laduviglusib&iSPN	Laduviglusib&iSPN	GO:0098877	neurotransmitter receptor transport to plasma membrane	2/114	16/18903	0.00409384	0.0188317	0.0115693	8766/6505	2
Laduviglusib&iSPN	Laduviglusib&iSPN	GO:0048660	regulation of smooth muscle cell proliferation	5/114	175/18903	0.00418627	0.0192301	0.0118141	10203/3480/3717/5467/5591	5
Laduviglusib&iSPN	Laduviglusib&iSPN	GO:0032886	regulation of microtubule-based process	6/114	252/18903	0.00425748	0.0195031	0.0119818	25/1859/2932/3304/8850/5879	6
Laduviglusib&iSPN	Laduviglusib&iSPN	GO:1904035	regulation of epithelial cell apoptotic process	4/114	110/18903	0.00443505	0.0202048	0.0124129	25/3480/3717/4780	4
Laduviglusib&iSPN	Laduviglusib&iSPN	GO:0006584	catecholamine metabolic process	3/114	55/18903	0.00446194	0.0202161	0.0124198	3251/6505/6817	3
Laduviglusib&iSPN	Laduviglusib&iSPN	GO:0009712	catechol-containing compound metabolic process	3/114	55/18903	0.00446194	0.0202161	0.0124198	3251/6505/6817	3
Laduviglusib&iSPN	Laduviglusib&iSPN	GO:0031532	actin cytoskeleton reorganization	4/114	111/18903	0.0045798	0.0205179	0.0126052	25/4916/5770/23043	4
Laduviglusib&iSPN	Laduviglusib&iSPN	GO:0034446	substrate adhesion-dependent cell spreading	4/114	111/18903	0.0045798	0.0205179	0.0126052	25/3685/5747/5879	4
Laduviglusib&iSPN	Laduviglusib&iSPN	GO:0060759	regulation of response to cytokine stimulus	5/114	179/18903	0.00460522	0.0205179	0.0126052	6868/3091/3304/5770/5781	5
Laduviglusib&iSPN	Laduviglusib&iSPN	GO:0098712	L-glutamate import across plasma membrane	2/114	17/18903	0.00462148	0.0205179	0.0126052	5663/6505	2
Laduviglusib&iSPN	Laduviglusib&iSPN	GO:1903358	regulation of Golgi organization	2/114	17/18903	0.00462148	0.0205179	0.0126052	5604/5594	2
Laduviglusib&iSPN	Laduviglusib&iSPN	GO:0051438	regulation of ubiquitin-protein transferase activity	3/114	56/18903	0.00469402	0.0207565	0.0127518	25/54165/5663	3
Laduviglusib&iSPN	Laduviglusib&iSPN	GO:0006941	striated muscle contraction	5/114	181/18903	0.00482553	0.0213095	0.0130916	3320/4842/5142/5144/8654	5
Laduviglusib&iSPN	Laduviglusib&iSPN	GO:0010506	regulation of autophagy	7/114	344/18903	0.00485892	0.0214284	0.0131646	25/1612/2932/3091/5599/5660/6009	7
Laduviglusib&iSPN	Laduviglusib&iSPN	GO:0002062	chondrocyte differentiation	4/114	114/18903	0.00503306	0.0220911	0.0135717	3091/1432/5781/5915	4
Laduviglusib&iSPN	Laduviglusib&iSPN	GO:0045927	positive regulation of growth	6/114	261/18903	0.00504253	0.0220911	0.0135717	102/6868/1457/1956/1432/5467	6
Laduviglusib&iSPN	Laduviglusib&iSPN	GO:0036499	PERK-mediated unfolded protein response	2/114	18/18903	0.00517877	0.0223087	0.0137054	4780/5770	2
Laduviglusib&iSPN	Laduviglusib&iSPN	GO:0086103	G protein-coupled receptor signaling pathway involved in heart process	2/114	18/18903	0.00517877	0.0223087	0.0137054	5142/5144	2
Laduviglusib&iSPN	Laduviglusib&iSPN	GO:0042060	wound healing	8/114	442/18903	0.00534107	0.0229735	0.0141139	6868/3091/3717/1432/4780/5467/5478/5747	8
Laduviglusib&iSPN	Laduviglusib&iSPN	GO:0051353	positive regulation of oxidoreductase activity	3/114	60/18903	0.00569473	0.0242936	0.0149249	25/1719/3091	3
Laduviglusib&iSPN	Laduviglusib&iSPN	GO:0006837	serotonin transport	2/114	19/18903	0.00576534	0.0242936	0.0149249	1268/4842	2
Laduviglusib&iSPN	Laduviglusib&iSPN	GO:0007625	grooming behavior	2/114	19/18903	0.00576534	0.0242936	0.0149249	3251/6505	2
Laduviglusib&iSPN	Laduviglusib&iSPN	GO:1901659	glycosyl compound biosynthetic process	2/114	19/18903	0.00576534	0.0242936	0.0149249	132/3251	2
Laduviglusib&iSPN	Laduviglusib&iSPN	GO:2000251	positive regulation of actin cytoskeleton reorganization	2/114	19/18903	0.00576534	0.0242936	0.0149249	25/4916	2
Laduviglusib&iSPN	Laduviglusib&iSPN	GO:0048568	embryonic organ development	8/114	449/18903	0.00585684	0.0245854	0.0151041	1956/3091/5604/5594/4325/4522/5663/5915	8
Laduviglusib&iSPN	Laduviglusib&iSPN	GO:0003018	vascular process in circulatory system	6/114	270/18903	0.00592923	0.0248121	0.0152434	25/2166/4842/5138/5467/6505	6
Laduviglusib&iSPN	Laduviglusib&iSPN	GO:0090150	establishment of protein localization to membrane	6/114	270/18903	0.00592923	0.0248121	0.0152434	208/1956/3320/5599/8766/6505	6
Laduviglusib&iSPN	Laduviglusib&iSPN	GO:0043112	receptor metabolic process	3/114	61/18903	0.00596329	0.0248121	0.0152434	43/5663/5770	3
Laduviglusib&iSPN	Laduviglusib&iSPN	GO:0060135	maternal process involved in female pregnancy	3/114	61/18903	0.00596329	0.0248121	0.0152434	1268/142/5467	3
Laduviglusib&iSPN	Laduviglusib&iSPN	GO:0060038	cardiac muscle cell proliferation	3/114	62/18903	0.00623933	0.0258632	0.0158891	25/5600/1432	3
Laduviglusib&iSPN	Laduviglusib&iSPN	GO:0030278	regulation of ossification	4/114	122/18903	0.00638659	0.0260819	0.0160235	3091/5594/1432/5781	4
Laduviglusib&iSPN	Laduviglusib&iSPN	GO:0031109	microtubule polymerization or depolymerization	4/114	124/18903	0.00675917	0.0273552	0.0168057	25/1859/3304/5879	4
Laduviglusib&iSPN	Laduviglusib&iSPN	GO:0035306	positive regulation of dephosphorylation	3/114	64/18903	0.00681402	0.0273552	0.0168057	3326/3717/5478	3
Laduviglusib&iSPN	Laduviglusib&iSPN	GO:0051893	regulation of focal adhesion assembly	3/114	64/18903	0.00681402	0.0273552	0.0168057	25/5747/5879	3
Laduviglusib&iSPN	Laduviglusib&iSPN	GO:0090109	regulation of cell-substrate junction assembly	3/114	64/18903	0.00681402	0.0273552	0.0168057	25/5747/5879	3
Laduviglusib&iSPN	Laduviglusib&iSPN	GO:0140253	cell-cell fusion	3/114	64/18903	0.00681402	0.0273552	0.0168057	8912/1432/4842	3
Laduviglusib&iSPN	Laduviglusib&iSPN	GO:0007626	locomotory behavior	5/114	197/18903	0.00686517	0.0275272	0.0169114	2915/3074/3251/3358/6505	5
Laduviglusib&iSPN	Laduviglusib&iSPN	GO:0045821	positive regulation of glycolytic process	2/114	21/18903	0.00702486	0.0278639	0.0171182	3091/5663	2
Laduviglusib&iSPN	Laduviglusib&iSPN	GO:0071498	cellular response to fluid shear stress	2/114	21/18903	0.00702486	0.0278639	0.0171182	8841/4780	2
Laduviglusib&iSPN	Laduviglusib&iSPN	GO:0097062	dendritic spine maintenance	2/114	21/18903	0.00702486	0.0278639	0.0171182	3480/3706	2
Laduviglusib&iSPN	Laduviglusib&iSPN	GO:0051258	protein polymerization	6/114	281/18903	0.00716167	0.0282374	0.0173478	25/1859/3320/3304/3717/5879	6
Laduviglusib&iSPN	Laduviglusib&iSPN	GO:0045471	response to ethanol	4/114	128/18903	0.00754694	0.0295804	0.0181728	210/1268/3480/4916	4
Laduviglusib&iSPN	Laduviglusib&iSPN	GO:0001919	regulation of receptor recycling	2/114	22/18903	0.00769708	0.029851	0.018339	43/5663	2
Laduviglusib&iSPN	Laduviglusib&iSPN	GO:0036344	platelet morphogenesis	2/114	22/18903	0.00769708	0.029851	0.018339	5591/5781	2
Laduviglusib&iSPN	Laduviglusib&iSPN	GO:0051000	positive regulation of nitric-oxide synthase activity	2/114	22/18903	0.00769708	0.029851	0.018339	1719/3091	2
Laduviglusib&iSPN	Laduviglusib&iSPN	GO:0043281	regulation of cysteine-type endopeptidase activity involved in apoptotic process	5/114	205/18903	0.00808318	0.0309855	0.0190361	1457/1612/2821/3717/6505	5
Laduviglusib&iSPN	Laduviglusib&iSPN	GO:0150116	regulation of cell-substrate junction organization	3/114	69/18903	0.00838489	0.0318208	0.0195492	25/5747/5879	3
Laduviglusib&iSPN	Laduviglusib&iSPN	GO:0014823	response to activity	3/114	70/18903	0.00872242	0.0328654	0.0201909	210/3091/5467	3
Laduviglusib&iSPN	Laduviglusib&iSPN	GO:0030100	regulation of endocytosis	5/114	209/18903	0.00874525	0.0329139	0.0202208	25/3685/5770/5868/5879	5
Laduviglusib&iSPN	Laduviglusib&iSPN	GO:0043467	regulation of generation of precursor metabolites and energy	4/114	134/18903	0.00883839	0.033218	0.0204076	208/2932/3091/5663	4
Laduviglusib&iSPN	Laduviglusib&iSPN	GO:0060571	morphogenesis of an epithelial fold	2/114	24/18903	0.00912468	0.034071	0.0209316	1956/3091	2
Laduviglusib&iSPN	Laduviglusib&iSPN	GO:0099637	neurotransmitter receptor transport	2/114	24/18903	0.00912468	0.034071	0.0209316	8766/6505	2
Laduviglusib&iSPN	Laduviglusib&iSPN	GO:2000637	positive regulation of miRNA-mediated gene silencing	2/114	24/18903	0.00912468	0.034071	0.0209316	1956/5604	2
Laduviglusib&iSPN	Laduviglusib&iSPN	GO:0006282	regulation of DNA repair	5/114	212/18903	0.00926581	0.034559	0.0212314	1956/8850/23028/142/5591	5
Laduviglusib&iSPN	Laduviglusib&iSPN	GO:1904019	epithelial cell apoptotic process	4/114	137/18903	0.00953502	0.0354831	0.0217992	25/3480/3717/4780	4
Laduviglusib&iSPN	Laduviglusib&iSPN	GO:0009914	hormone transport	6/114	300/18903	0.00971239	0.0357991	0.0219933	1268/3091/3358/3717/5467/5781	6
Laduviglusib&iSPN	Laduviglusib&iSPN	GO:1903578	regulation of ATP metabolic process	3/114	73/18903	0.00978243	0.0357991	0.0219933	3091/142/5663	3
Laduviglusib&iSPN	Laduviglusib&iSPN	GO:0032331	negative regulation of chondrocyte differentiation	2/114	25/18903	0.00987935	0.0357991	0.0219933	5781/5915	2
Laduviglusib&iSPN	Laduviglusib&iSPN	GO:2000773	negative regulation of cellular senescence	2/114	26/18903	0.0106608	0.0379254	0.0232996	25/1021	2
Laduviglusib&iSPN	Laduviglusib&iSPN	GO:0031349	positive regulation of defense response	6/114	307/18903	0.0107978	0.0383305	0.0235484	1268/1387/3320/3717/5138/5591	6
Laduviglusib&iSPN	Laduviglusib&iSPN	GO:0010822	positive regulation of mitochondrion organization	3/114	76/18903	0.0109143	0.0386199	0.0237262	2932/3091/5599	3
Laduviglusib&iSPN	Laduviglusib&iSPN	GO:0044042	glucan metabolic process	3/114	76/18903	0.0109143	0.0386199	0.0237262	34/208/2932	3
Laduviglusib&iSPN	Laduviglusib&iSPN	GO:0043583	ear development	5/114	221/18903	0.0109552	0.0387232	0.0237897	102/23192/5594/4916/5781	5
Laduviglusib&iSPN	Laduviglusib&iSPN	GO:0031279	regulation of cyclase activity	3/114	77/18903	0.0113077	0.0397741	0.0244353	1432/5599/4842	3
Laduviglusib&iSPN	Laduviglusib&iSPN	GO:1903036	positive regulation of response to wounding	3/114	77/18903	0.0113077	0.0397741	0.0244353	3480/4780/5747	3
Laduviglusib&iSPN	Laduviglusib&iSPN	GO:0006457	protein folding	5/114	223/18903	0.0113574	0.0397741	0.0244353	1457/3320/3326/3304/5478	5
Laduviglusib&iSPN	Laduviglusib&iSPN	GO:0042026	protein refolding	2/114	27/18903	0.0114687	0.0397741	0.0244353	3320/3304	2
Laduviglusib&iSPN	Laduviglusib&iSPN	GO:0042133	neurotransmitter metabolic process	2/114	27/18903	0.0114687	0.0397741	0.0244353	43/4842	2
Laduviglusib&iSPN	Laduviglusib&iSPN	GO:0045116	protein neddylation	2/114	27/18903	0.0114687	0.0397741	0.0244353	54165/3091	2
Laduviglusib&iSPN	Laduviglusib&iSPN	GO:0035296	regulation of tube diameter	4/114	147/18903	0.0121122	0.0415506	0.0255267	25/2166/4842/5467	4
Laduviglusib&iSPN	Laduviglusib&iSPN	GO:0097746	blood vessel diameter maintenance	4/114	147/18903	0.0121122	0.0415506	0.0255267	25/2166/4842/5467	4
Laduviglusib&iSPN	Laduviglusib&iSPN	GO:0048705	skeletal system morphogenesis	5/114	227/18903	0.0121918	0.0416204	0.0255696	1432/4325/4522/5663/5915	5
Laduviglusib&iSPN	Laduviglusib&iSPN	GO:0016236	macroautophagy	6/114	317/18903	0.0124941	0.042182	0.0259146	23192/3091/5599/5663/5868/6009	6
Laduviglusib&iSPN	Laduviglusib&iSPN	GO:0050817	coagulation	5/114	230/18903	0.0128443	0.043276	0.0265867	3717/1432/4780/5478/5663	5
Laduviglusib&iSPN	Laduviglusib&iSPN	GO:0033555	multicellular organismal response to stress	3/114	81/18903	0.0129628	0.0435471	0.0267533	3358/4842/6505	3
Laduviglusib&iSPN	Laduviglusib&iSPN	GO:0007599	hemostasis	5/114	231/18903	0.0130669	0.0438034	0.0269107	2821/3717/1432/4780/5478	5
Laduviglusib&iSPN	Laduviglusib&iSPN	GO:0031669	cellular response to nutrient levels	5/114	231/18903	0.0130669	0.0438034	0.0269107	3480/5594/5599/4780/5164	5
Laduviglusib&iSPN	Laduviglusib&iSPN	GO:0010592	positive regulation of lamellipodium assembly	2/114	29/18903	0.0131624	0.0439012	0.0269708	3320/5879	2
Laduviglusib&iSPN	Laduviglusib&iSPN	GO:0060348	bone development	5/114	233/18903	0.0135201	0.0448682	0.0275649	5600/1432/4325/5781/5915	5
Laduviglusib&iSPN	Laduviglusib&iSPN	GO:0071322	cellular response to carbohydrate stimulus	4/114	152/18903	0.013553	0.0449323	0.0276043	10203/3091/3480/5467	4
Laduviglusib&iSPN	Laduviglusib&iSPN	GO:0005979	regulation of glycogen biosynthetic process	2/114	30/18903	0.0140476	0.0461562	0.0283562	208/2932	2
Laduviglusib&iSPN	Laduviglusib&iSPN	GO:0008299	isoprenoid biosynthetic process	2/114	30/18903	0.0140476	0.0461562	0.0283562	3156/4047	2
Laduviglusib&iSPN	Laduviglusib&iSPN	GO:0009651	response to salt stress	2/114	30/18903	0.0140476	0.0461562	0.0283562	3320/3326	2
Laduviglusib&iSPN	Laduviglusib&iSPN	GO:0010962	regulation of glucan biosynthetic process	2/114	30/18903	0.0140476	0.0461562	0.0283562	208/2932	2
Laduviglusib&iSPN	Laduviglusib&iSPN	GO:0050820	positive regulation of coagulation	2/114	30/18903	0.0140476	0.0461562	0.0283562	4780/5663	2
Laduviglusib&iSPN	Laduviglusib&iSPN	GO:0071496	cellular response to external stimulus	6/114	328/18903	0.014568	0.0477714	0.0293485	3480/5594/5599/4780/5138/5164	6
Laduviglusib&iSPN	Laduviglusib&iSPN	GO:0021954	central nervous system neuron development	3/114	85/18903	0.0147491	0.0482698	0.0296547	3251/3320/3326	3
Laduviglusib&iSPN	Laduviglusib&iSPN	GO:0048041	focal adhesion assembly	3/114	85/18903	0.0147491	0.0482698	0.0296547	25/5747/5879	3
Laduviglusib&iSPN	Laduviglusib&iSPN	GO:0048679	regulation of axon regeneration	2/114	31/18903	0.0149578	0.0487121	0.0299264	3480/5604	2
Laduviglusib&iSPN	Laduviglusib&iSPN	GO:0061053	somite development	3/114	86/18903	0.0152164	0.0494084	0.0303542	4522/5591/5663	3
Laduviglusib&iSPN	Laduviglusib&iSPN	GO:0048638	regulation of developmental growth	6/114	332/18903	0.0153783	0.0498854	0.0306473	25/2932/5600/1432/5467/80351	6
Laduviglusib&iSPN	Laduviglusib&iSPN	GO:0001678	cellular glucose homeostasis	4/114	158/18903	0.0154205	0.0499732	0.0307012	3091/3098/3480/5467	4
Laduviglusib&iSPN	Laduviglusib&iSPN	GO:0048738	cardiac muscle tissue development	5/114	241/18903	0.0154387	0.0499833	0.0307074	25/34/5600/1432/5915	5
Laduviglusib&Microglia	Laduviglusib&Microglia	GO:2000377	regulation of reactive oxygen species metabolic process	6/31	149/18903	1.35668e-07	0.000167959	7.62795e-05	240/1719/3091/1432/6850/7048	6
Laduviglusib&Microglia	Laduviglusib&Microglia	GO:0014855	striated muscle cell proliferation	45077	81/18903	1.98474e-07	0.000167959	7.62795e-05	3717/1432/5467/7046/7048	5
Laduviglusib&Microglia	Laduviglusib&Microglia	GO:0002262	myeloid cell homeostasis	6/31	169/18903	2.85817e-07	0.000167959	7.62795e-05	1021/3091/3304/3717/1432/5142	6
Laduviglusib&Microglia	Laduviglusib&Microglia	GO:0042060	wound healing	45169	442/18903	4.12635e-07	0.000167959	7.62795e-05	240/3091/3717/1432/5467/6850/7046/7048	8
Laduviglusib&Microglia	Laduviglusib&Microglia	GO:0042307	positive regulation of protein import into nucleus	4/31	40/18903	5.18889e-07	0.000167959	7.62795e-05	3320/3326/3717/1432	4
Laduviglusib&Microglia	Laduviglusib&Microglia	GO:0018105	peptidyl-serine phosphorylation	45138	313/18903	5.96615e-07	0.000167959	7.62795e-05	1195/3320/3326/1432/6850/7046/7048	7
Laduviglusib&Microglia	Laduviglusib&Microglia	GO:0045429	positive regulation of nitric oxide biosynthetic process	4/31	42/18903	6.34058e-07	0.000167959	7.62795e-05	3320/3326/3643/3717	4
Laduviglusib&Microglia	Laduviglusib&Microglia	GO:0006163	purine nucleotide metabolic process	45169	476/18903	7.2244e-07	0.000167959	7.62795e-05	132/2272/3091/3098/3304/3643/5141/5142	8
Laduviglusib&Microglia	Laduviglusib&Microglia	GO:1904407	positive regulation of nitric oxide metabolic process	4/31	44/18903	7.67242e-07	0.000167959	7.62795e-05	3320/3326/3643/3717	4
Laduviglusib&Microglia	Laduviglusib&Microglia	GO:0001819	positive regulation of cytokine production	45169	486/18903	8.44872e-07	0.000167959	7.62795e-05	3091/3098/3320/3304/3717/1432/5142/6850	8
Laduviglusib&Microglia	Laduviglusib&Microglia	GO:0018209	peptidyl-serine modification	45138	332/18903	8.8569e-07	0.000167959	7.62795e-05	1195/3320/3326/1432/6850/7046/7048	7
Laduviglusib&Microglia	Laduviglusib&Microglia	GO:0045646	regulation of erythrocyte differentiation	4/31	47/18903	1.00464e-06	0.00017464	7.93135e-05	1021/3091/3304/1432	4
Laduviglusib&Microglia	Laduviglusib&Microglia	GO:0051897	positive regulation of protein kinase B signaling	45077	120/18903	1.41162e-06	0.000219146	9.95262e-05	3320/3326/3480/3643/7046	5
Laduviglusib&Microglia	Laduviglusib&Microglia	GO:0090100	positive regulation of transmembrane receptor protein serine/threonine kinase signaling pathway	45077	121/18903	1.47078e-06	0.000219146	9.95262e-05	1387/3326/3717/7046/7048	5
Laduviglusib&Microglia	Laduviglusib&Microglia	GO:0072593	reactive oxygen species metabolic process	6/31	235/18903	1.96583e-06	0.000256295	0.000116398	240/1719/3091/1432/6850/7048	6
Laduviglusib&Microglia	Laduviglusib&Microglia	GO:0042593	glucose homeostasis	6/31	248/18903	2.68463e-06	0.000272947	0.00012396	240/3091/3098/3480/3643/5467	6
Laduviglusib&Microglia	Laduviglusib&Microglia	GO:0033500	carbohydrate homeostasis	6/31	249/18903	2.74779e-06	0.000272947	0.00012396	240/3091/3098/3480/3643/5467	6
Laduviglusib&Microglia	Laduviglusib&Microglia	GO:0046824	positive regulation of nucleocytoplasmic transport	4/31	62/18903	3.08862e-06	0.000278555	0.000126507	3320/3326/3717/1432	4
Laduviglusib&Microglia	Laduviglusib&Microglia	GO:0097067	cellular response to thyroid hormone stimulus	45016	18/18903	3.20485e-06	0.000278555	0.000126507	1508/1514/7068	3
Laduviglusib&Microglia	Laduviglusib&Microglia	GO:0034605	cellular response to heat	4/31	66/18903	3.97221e-06	0.000318693	0.000144736	1387/3320/3326/3304	4
Laduviglusib&Microglia	Laduviglusib&Microglia	GO:0001890	placenta development	45077	150/18903	4.23355e-06	0.000327081	0.000148546	1508/3091/3326/1432/5467	5
Laduviglusib&Microglia	Laduviglusib&Microglia	GO:0072594	establishment of protein localization to organelle	45138	449/18903	6.53368e-06	0.000464892	0.000211133	3098/3320/3326/3717/1432/8766/6850	7
Laduviglusib&Microglia	Laduviglusib&Microglia	GO:0006809	nitric oxide biosynthetic process	4/31	76/18903	6.99067e-06	0.000464892	0.000211133	3320/3326/3643/3717	4
Laduviglusib&Microglia	Laduviglusib&Microglia	GO:0051170	import into nucleus	45077	169/18903	7.57734e-06	0.000464892	0.000211133	3320/3326/3717/1432/6850	5
Laduviglusib&Microglia	Laduviglusib&Microglia	GO:0046641	positive regulation of alpha-beta T cell proliferation	45016	25/18903	8.96328e-06	0.000491438	0.000223189	3717/6850/7048	3
Laduviglusib&Microglia	Laduviglusib&Microglia	GO:0044403	biological process involved in symbiotic interaction	6/31	307/18903	9.13857e-06	0.000491438	0.000223189	1508/1514/3326/3304/3643/3717	6
Laduviglusib&Microglia	Laduviglusib&Microglia	GO:0019693	ribose phosphate metabolic process	45138	475/18903	9.43392e-06	0.000491438	0.000223189	132/3091/3098/3304/3643/5141/5142	7
Laduviglusib&Microglia	Laduviglusib&Microglia	GO:1904951	positive regulation of establishment of protein localization	6/31	310/18903	9.65913e-06	0.000491438	0.000223189	3091/3320/3326/3717/1432/5467	6
Laduviglusib&Microglia	Laduviglusib&Microglia	GO:2001057	reactive nitrogen species metabolic process	4/31	83/18903	9.93301e-06	0.000493339	0.000224053	3320/3326/3643/3717	4
Laduviglusib&Microglia	Laduviglusib&Microglia	GO:1900182	positive regulation of protein localization to nucleus	4/31	87/18903	1.19769e-05	0.000581018	0.000263873	3320/3326/3717/1432	4
Laduviglusib&Microglia	Laduviglusib&Microglia	GO:0033674	positive regulation of kinase activity	45138	496/18903	1.24954e-05	0.000592395	0.000269039	3320/3326/3480/3643/3717/6850/7048	7
Laduviglusib&Microglia	Laduviglusib&Microglia	GO:0031099	regeneration	45077	192/18903	1.40682e-05	0.000629208	0.000285758	1719/3480/3717/5467/7048	5
Laduviglusib&Microglia	Laduviglusib&Microglia	GO:0097066	response to thyroid hormone	45016	29/18903	1.41768e-05	0.000629208	0.000285758	1508/1514/7068	3
Laduviglusib&Microglia	Laduviglusib&Microglia	GO:0048545	response to steroid hormone	6/31	339/18903	1.60471e-05	0.00069738	0.000316719	3304/3480/3717/5467/6256/7048	6
Laduviglusib&Microglia	Laduviglusib&Microglia	GO:0002532	production of molecular mediator involved in inflammatory response	4/31	100/18903	2.07877e-05	0.000866138	0.000393361	240/3091/1432/6850	4
Laduviglusib&Microglia	Laduviglusib&Microglia	GO:0071383	cellular response to steroid hormone stimulus	45077	209/18903	2.11759e-05	0.000866138	0.000393361	3304/3480/3717/5467/6256	5
Laduviglusib&Microglia	Laduviglusib&Microglia	GO:0010631	epithelial cell migration	6/31	366/18903	2.47237e-05	0.000973089	0.000441934	9734/3091/5467/8766/7046/7048	6
Laduviglusib&Microglia	Laduviglusib&Microglia	GO:0090132	epithelium migration	6/31	369/18903	2.58847e-05	0.00098338	0.000446607	9734/3091/5467/8766/7046/7048	6
Laduviglusib&Microglia	Laduviglusib&Microglia	GO:0032963	collagen metabolic process	4/31	107/18903	2.71401e-05	0.00101097	0.000459137	1508/1514/3091/5467	4
Laduviglusib&Microglia	Laduviglusib&Microglia	GO:0002062	chondrocyte differentiation	4/31	114/18903	3.48136e-05	0.00115063	0.000522565	3091/1432/7046/7048	4
Laduviglusib&Microglia	Laduviglusib&Microglia	GO:0097242	amyloid-beta clearance	45016	39/18903	3.50659e-05	0.00115063	0.000522565	3480/3643/8766	3
Laduviglusib&Microglia	Laduviglusib&Microglia	GO:0098586	cellular response to virus	4/31	116/18903	3.7271e-05	0.00119611	0.00054322	3091/3320/3717/1432	4
Laduviglusib&Microglia	Laduviglusib&Microglia	GO:0030278	regulation of ossification	4/31	122/18903	4.54074e-05	0.00141373	0.000642053	240/3091/1432/6256	4
Laduviglusib&Microglia	Laduviglusib&Microglia	GO:0046640	regulation of alpha-beta T cell proliferation	45016	44/18903	5.05352e-05	0.00150595	0.000683935	3717/6850/7048	3
Laduviglusib&Microglia	Laduviglusib&Microglia	GO:1903320	regulation of protein modification by small protein conjugation or removal	45077	252/18903	5.17881e-05	0.00152155	0.00069102	3091/3320/3326/3304/7046	5
Laduviglusib&Microglia	Laduviglusib&Microglia	GO:0045860	positive regulation of protein kinase activity	6/31	420/18903	5.33588e-05	0.00154592	0.000702089	3320/3326/3643/3717/6850/7048	6
Laduviglusib&Microglia	Laduviglusib&Microglia	GO:0045927	positive regulation of growth	45077	261/18903	6.11695e-05	0.00169007	0.000767555	3643/1432/5467/7046/7048	5
Laduviglusib&Microglia	Laduviglusib&Microglia	GO:0071216	cellular response to biotic stimulus	45077	261/18903	6.11695e-05	0.00169007	0.000767555	3717/1432/5142/5467/6850	5
Laduviglusib&Microglia	Laduviglusib&Microglia	GO:0046633	alpha-beta T cell proliferation	45016	47/18903	6.16659e-05	0.00169007	0.000767555	3717/6850/7048	3
Laduviglusib&Microglia	Laduviglusib&Microglia	GO:0046677	response to antibiotic	45016	47/18903	6.16659e-05	0.00169007	0.000767555	3320/3717/6507	3
Laduviglusib&Microglia	Laduviglusib&Microglia	GO:0009410	response to xenobiotic stimulus	6/31	432/18903	6.23852e-05	0.00169007	0.000767555	3320/3326/5141/5142/6507/7048	6
Laduviglusib&Microglia	Laduviglusib&Microglia	GO:0042220	response to cocaine	45016	48/18903	6.5704e-05	0.00175428	0.000796715	3320/3326/6507	3
Laduviglusib&Microglia	Laduviglusib&Microglia	GO:0071560	cellular response to transforming growth factor beta stimulus	45077	271/18903	7.30808e-05	0.0018591	0.000844322	1387/3326/3480/7046/7048	5
Laduviglusib&Microglia	Laduviglusib&Microglia	GO:0060043	regulation of cardiac muscle cell proliferation	45016	50/18903	7.42913e-05	0.00186713	0.000847967	1432/7046/7048	3
Laduviglusib&Microglia	Laduviglusib&Microglia	GO:0061448	connective tissue development	45077	274/18903	7.69818e-05	0.00191171	0.000868216	3091/1432/5467/7046/7048	5
Laduviglusib&Microglia	Laduviglusib&Microglia	GO:0071559	response to transforming growth factor beta	45077	277/18903	8.10417e-05	0.00196573	0.000892748	1387/3326/3480/7046/7048	5
Laduviglusib&Microglia	Laduviglusib&Microglia	GO:0034599	cellular response to oxidative stress	45077	288/18903	9.736e-05	0.00229205	0.00104095	240/1719/3091/3304/3717	5
Laduviglusib&Microglia	Laduviglusib&Microglia	GO:0050796	regulation of insulin secretion	4/31	149/18903	9.88486e-05	0.00229205	0.00104095	240/3091/3717/5467	4
Laduviglusib&Microglia	Laduviglusib&Microglia	GO:0031103	axon regeneration	45016	55/18903	9.88901e-05	0.00229205	0.00104095	1719/3480/3717	3
Laduviglusib&Microglia	Laduviglusib&Microglia	GO:0046718	viral entry into host cell	4/31	151/18903	0.000104082	0.00235995	0.00107178	1508/1514/3304/3643	4
Laduviglusib&Microglia	Laduviglusib&Microglia	GO:0007584	response to nutrient	4/31	154/18903	0.000112306	0.00251904	0.00114404	3480/5467/6256/7048	4
Laduviglusib&Microglia	Laduviglusib&Microglia	GO:0009157	deoxyribonucleoside monophosphate biosynthetic process	2/31	10/18903	0.000116172	0.00252433	0.00114644	132/6470	2
Laduviglusib&Microglia	Laduviglusib&Microglia	GO:0046886	positive regulation of hormone biosynthetic process	2/31	10/18903	0.000116172	0.00252433	0.00114644	3091/3480	2
Laduviglusib&Microglia	Laduviglusib&Microglia	GO:0062042	regulation of cardiac epithelial to mesenchymal transition	2/31	10/18903	0.000116172	0.00252433	0.00114644	7046/7048	2
Laduviglusib&Microglia	Laduviglusib&Microglia	GO:0001678	cellular glucose homeostasis	4/31	158/18903	0.000123993	0.00261263	0.00118654	3091/3098/3480/5467	4
Laduviglusib&Microglia	Laduviglusib&Microglia	GO:0016049	cell growth	6/31	493/18903	0.000129061	0.0026463	0.00120183	3320/3326/3304/5467/7046/7048	6
Laduviglusib&Microglia	Laduviglusib&Microglia	GO:0034504	protein localization to nucleus	45077	306/18903	0.000129397	0.0026463	0.00120183	3320/3326/3717/1432/6850	5
Laduviglusib&Microglia	Laduviglusib&Microglia	GO:0045793	positive regulation of cell size	2/31	11/18903	0.000141843	0.00281795	0.00127979	3320/3326	2
Laduviglusib&Microglia	Laduviglusib&Microglia	GO:0003205	cardiac chamber development	4/31	167/18903	0.000153487	0.00300777	0.001366	3091/3480/7046/7048	4
Laduviglusib&Microglia	Laduviglusib&Microglia	GO:0002218	activation of innate immune response	45016	64/18903	0.000155487	0.00300777	0.001366	1387/3320/6850	3
Laduviglusib&Microglia	Laduviglusib&Microglia	GO:0048639	positive regulation of developmental growth	4/31	168/18903	0.000157051	0.00300777	0.001366	3643/1432/5467/7048	4
Laduviglusib&Microglia	Laduviglusib&Microglia	GO:0014842	regulation of skeletal muscle satellite cell proliferation	2/31	12/18903	0.000170038	0.00322454	0.00146444	3717/5467	2
Laduviglusib&Microglia	Laduviglusib&Microglia	GO:0046394	carboxylic acid biosynthetic process	45077	326/18903	0.000173895	0.00326798	0.00148417	240/1719/6470/6507/6850	5
Laduviglusib&Microglia	Laduviglusib&Microglia	GO:0046631	alpha-beta T cell activation	4/31	174/18903	0.000179707	0.00329054	0.00149442	1514/3717/6850/7048	4
Laduviglusib&Microglia	Laduviglusib&Microglia	GO:0048660	regulation of smooth muscle cell proliferation	4/31	175/18903	0.000183701	0.00329054	0.00149442	3480/3717/5467/7048	4
Laduviglusib&Microglia	Laduviglusib&Microglia	GO:0010634	positive regulation of epithelial cell migration	4/31	176/18903	0.000187758	0.00329054	0.00149442	9734/3091/8766/7048	4
Laduviglusib&Microglia	Laduviglusib&Microglia	GO:0050680	negative regulation of epithelial cell proliferation	4/31	176/18903	0.000187758	0.00329054	0.00149442	240/1021/5467/7046	4
Laduviglusib&Microglia	Laduviglusib&Microglia	GO:0009214	cyclic nucleotide catabolic process	2/31	13/18903	0.000200748	0.00335009	0.00152146	5141/5142	2
Laduviglusib&Microglia	Laduviglusib&Microglia	GO:0002791	regulation of peptide secretion	4/31	182/18903	0.000213477	0.00345204	0.00156777	240/3091/3717/5467	4
Laduviglusib&Microglia	Laduviglusib&Microglia	GO:0044000	movement in host	4/31	183/18903	0.000217999	0.00347134	0.00157653	1508/1514/3304/3643	4
Laduviglusib&Microglia	Laduviglusib&Microglia	GO:0050728	negative regulation of inflammatory response	4/31	184/18903	0.000222589	0.00349113	0.00158551	240/1432/5467/6850	4
Laduviglusib&Microglia	Laduviglusib&Microglia	GO:1902947	regulation of tau-protein kinase activity	2/31	14/18903	0.000233967	0.00353663	0.00160618	3320/3326	2
Laduviglusib&Microglia	Laduviglusib&Microglia	GO:0006006	glucose metabolic process	4/31	188/18903	0.000241648	0.00362646	0.00164698	3098/3643/1432/5467	4
Laduviglusib&Microglia	Laduviglusib&Microglia	GO:0002534	cytokine production involved in inflammatory response	45016	77/18903	0.000269083	0.00380112	0.0017263	240/3091/1432	3
Laduviglusib&Microglia	Laduviglusib&Microglia	GO:1900015	regulation of cytokine production involved in inflammatory response	45016	77/18903	0.000269083	0.00380112	0.0017263	240/3091/1432	3
Laduviglusib&Microglia	Laduviglusib&Microglia	GO:0032352	positive regulation of hormone metabolic process	2/31	15/18903	0.000269686	0.00380112	0.0017263	3091/3480	2
Laduviglusib&Microglia	Laduviglusib&Microglia	GO:0046655	folic acid metabolic process	2/31	15/18903	0.000269686	0.00380112	0.0017263	1719/6470	2
Laduviglusib&Microglia	Laduviglusib&Microglia	GO:0106070	regulation of adenylate cyclase-activating G protein-coupled receptor signaling pathway	2/31	15/18903	0.000269686	0.00380112	0.0017263	5141/5142	2
Laduviglusib&Microglia	Laduviglusib&Microglia	GO:0009749	response to glucose	4/31	194/18903	0.000272406	0.00381368	0.001732	3091/3480/5467/7048	4
Laduviglusib&Microglia	Laduviglusib&Microglia	GO:0030500	regulation of bone mineralization	45016	83/18903	0.000335744	0.00440479	0.00200046	240/3091/6256	3
Laduviglusib&Microglia	Laduviglusib&Microglia	GO:0090594	inflammatory response to wounding	2/31	17/18903	0.000348595	0.00443395	0.0020137	240/3091	2
Laduviglusib&Microglia	Laduviglusib&Microglia	GO:0009612	response to mechanical stimulus	4/31	211/18903	0.0003748	0.00459902	0.00208867	3480/1432/6507/7048	4
Laduviglusib&Microglia	Laduviglusib&Microglia	GO:0046653	tetrahydrofolate metabolic process	2/31	18/18903	0.000391768	0.0047129	0.00214039	1719/6470	2
Laduviglusib&Microglia	Laduviglusib&Microglia	GO:0051770	positive regulation of nitric-oxide synthase biosynthetic process	2/31	18/18903	0.000391768	0.0047129	0.00214039	3717/10135	2
Laduviglusib&Microglia	Laduviglusib&Microglia	GO:0008016	regulation of heart contraction	4/31	214/18903	0.000395378	0.0047129	0.00214039	3320/3717/5142/7068	4
Laduviglusib&Microglia	Laduviglusib&Microglia	GO:0048678	response to axon injury	45016	89/18903	0.000412224	0.00485819	0.00220638	1719/3480/3717	3
Laduviglusib&Microglia	Laduviglusib&Microglia	GO:0046034	ATP metabolic process	4/31	217/18903	0.000416752	0.00488396	0.00221808	3091/3098/3304/3643	4
Laduviglusib&Microglia	Laduviglusib&Microglia	GO:0071222	cellular response to lipopolysaccharide	4/31	222/18903	0.000454197	0.0052073	0.00236492	3717/1432/5142/5467	4
Laduviglusib&Microglia	Laduviglusib&Microglia	GO:0010657	muscle cell apoptotic process	45016	92/18903	0.000454328	0.0052073	0.00236492	3320/3480/3717	3
Laduviglusib&Microglia	Laduviglusib&Microglia	GO:1900407	regulation of cellular response to oxidative stress	45016	95/18903	0.0004991	0.0054796	0.00248859	240/1719/3091	3
Laduviglusib&Microglia	Laduviglusib&Microglia	GO:0045056	transcytosis	2/31	21/18903	0.000536075	0.00560788	0.00254685	3480/8766	2
Laduviglusib&Microglia	Laduviglusib&Microglia	GO:0097062	dendritic spine maintenance	2/31	21/18903	0.000536075	0.00560788	0.00254685	3480/3643	2
Laduviglusib&Microglia	Laduviglusib&Microglia	GO:0120162	positive regulation of cold-induced thermogenesis	45016	98/18903	0.000546611	0.00560788	0.00254685	3480/3717/6850	3
Laduviglusib&Microglia	Laduviglusib&Microglia	GO:0071356	cellular response to tumor necrosis factor	4/31	234/18903	0.000553798	0.00560788	0.00254685	3304/3717/1432/6850	4
Laduviglusib&Microglia	Laduviglusib&Microglia	GO:0043434	response to peptide hormone	45077	421/18903	0.000563808	0.00562729	0.00255566	9734/3480/3643/3717/1432	5
Laduviglusib&Microglia	Laduviglusib&Microglia	GO:0032516	positive regulation of phosphoprotein phosphatase activity	2/31	22/18903	0.000589081	0.0056368	0.00255998	3326/3717	2
Laduviglusib&Microglia	Laduviglusib&Microglia	GO:0051000	positive regulation of nitric-oxide synthase activity	2/31	22/18903	0.000589081	0.0056368	0.00255998	1719/3091	2
Laduviglusib&Microglia	Laduviglusib&Microglia	GO:0051767	nitric-oxide synthase biosynthetic process	2/31	22/18903	0.000589081	0.0056368	0.00255998	3717/10135	2
Laduviglusib&Microglia	Laduviglusib&Microglia	GO:1990840	response to lectin	2/31	22/18903	0.000589081	0.0056368	0.00255998	1387/6850	2
Laduviglusib&Microglia	Laduviglusib&Microglia	GO:1990858	cellular response to lectin	2/31	22/18903	0.000589081	0.0056368	0.00255998	1387/6850	2
Laduviglusib&Microglia	Laduviglusib&Microglia	GO:0034655	nucleobase-containing compound catabolic process	45077	428/18903	0.000607585	0.00577254	0.00262163	2272/3304/1432/5141/5142	5
Laduviglusib&Microglia	Laduviglusib&Microglia	GO:0001503	ossification	45077	429/18903	0.000614042	0.00577254	0.00262163	240/1021/3091/1432/6256	5
Laduviglusib&Microglia	Laduviglusib&Microglia	GO:0046939	nucleotide phosphorylation	45016	102/18903	0.000614336	0.00577254	0.00262163	3091/3098/3643	3
Laduviglusib&Microglia	Laduviglusib&Microglia	GO:0051131	chaperone-mediated protein complex assembly	2/31	23/18903	0.000644525	0.00582038	0.00264336	3320/3326	2
Laduviglusib&Microglia	Laduviglusib&Microglia	GO:0006979	response to oxidative stress	45077	434/18903	0.000647107	0.00582038	0.00264336	240/1719/3091/3304/3717	5
Laduviglusib&Microglia	Laduviglusib&Microglia	GO:1902882	regulation of response to oxidative stress	45016	104/18903	0.000650119	0.00582038	0.00264336	240/1719/3091	3
Laduviglusib&Microglia	Laduviglusib&Microglia	GO:0110149	regulation of biomineralization	45016	105/18903	0.000668499	0.00595935	0.00270647	240/3091/6256	3
Laduviglusib&Microglia	Laduviglusib&Microglia	GO:0048732	gland development	45077	441/18903	0.00069563	0.00610155	0.00277105	3091/3643/3717/7046/7048	5
Laduviglusib&Microglia	Laduviglusib&Microglia	GO:0045926	negative regulation of growth	4/31	249/18903	0.000699075	0.00610155	0.00277105	3091/3304/5467/7048	4
Laduviglusib&Microglia	Laduviglusib&Microglia	GO:0035162	embryonic hemopoiesis	2/31	24/18903	0.0007024	0.00610503	0.00277263	3091/7048	2
Laduviglusib&Microglia	Laduviglusib&Microglia	GO:0060047	heart contraction	4/31	250/18903	0.000709631	0.00614228	0.00278955	3320/3717/5142/7068	4
Laduviglusib&Microglia	Laduviglusib&Microglia	GO:0006090	pyruvate metabolic process	45016	108/18903	0.000725622	0.00622901	0.00282894	3091/3098/3643	3
Laduviglusib&Microglia	Laduviglusib&Microglia	GO:0090398	cellular senescence	45016	108/18903	0.000725622	0.00622901	0.00282894	1021/3480/1432	3
Laduviglusib&Microglia	Laduviglusib&Microglia	GO:0034612	response to tumor necrosis factor	4/31	254/18903	0.00075299	0.0063609	0.00288884	3304/3717/1432/6850	4
Laduviglusib&Microglia	Laduviglusib&Microglia	GO:0051402	neuron apoptotic process	4/31	255/18903	0.000764117	0.0063609	0.00288884	3091/3326/3717/7068	4
Laduviglusib&Microglia	Laduviglusib&Microglia	GO:0006766	vitamin metabolic process	45016	110/18903	0.000765382	0.0063609	0.00288884	1719/5467/6470	3
Laduviglusib&Microglia	Laduviglusib&Microglia	GO:0006898	receptor-mediated endocytosis	4/31	257/18903	0.00078672	0.00646101	0.00293431	1514/3643/6850/7048	4
Laduviglusib&Microglia	Laduviglusib&Microglia	GO:1904659	glucose transmembrane transport	45016	113/18903	0.000827583	0.0067435	0.0030626	3643/1432/5467	3
Laduviglusib&Microglia	Laduviglusib&Microglia	GO:0046634	regulation of alpha-beta T cell activation	45016	115/18903	0.000870785	0.00695007	0.00315641	3717/6850/7048	3
Laduviglusib&Microglia	Laduviglusib&Microglia	GO:0032103	positive regulation of response to external stimulus	45077	464/18903	0.000874494	0.00695007	0.00315641	1387/3320/3480/3717/6850	5
Laduviglusib&Microglia	Laduviglusib&Microglia	GO:0002092	positive regulation of receptor internalization	2/31	27/18903	0.000890537	0.00695007	0.00315641	3643/6850	2
Laduviglusib&Microglia	Laduviglusib&Microglia	GO:0042026	protein refolding	2/31	27/18903	0.000890537	0.00695007	0.00315641	3320/3304	2
Laduviglusib&Microglia	Laduviglusib&Microglia	GO:0034440	lipid oxidation	45016	116/18903	0.000892914	0.00695007	0.00315641	240/1432/5467	3
Laduviglusib&Microglia	Laduviglusib&Microglia	GO:0046700	heterocycle catabolic process	45077	468/18903	0.000908814	0.00704753	0.00320068	2272/3304/1432/5141/5142	5
Laduviglusib&Microglia	Laduviglusib&Microglia	GO:0070723	response to cholesterol	2/31	28/18903	0.000958061	0.00721976	0.00327889	7046/7048	2
Laduviglusib&Microglia	Laduviglusib&Microglia	GO:0044270	cellular nitrogen compound catabolic process	45077	474/18903	0.000962173	0.00721976	0.00327889	2272/3304/1432/5141/5142	5
Laduviglusib&Microglia	Laduviglusib&Microglia	GO:1903039	positive regulation of leukocyte cell-cell adhesion	4/31	275/18903	0.00101196	0.00751226	0.00341173	240/3717/6850/7048	4
Laduviglusib&Microglia	Laduviglusib&Microglia	GO:0050673	epithelial cell proliferation	45077	481/18903	0.00102735	0.00759946	0.00345134	240/1021/3091/5467/7046	5
Laduviglusib&Microglia	Laduviglusib&Microglia	GO:1903532	positive regulation of secretion by cell	4/31	278/18903	0.00105348	0.0077158	0.00350417	3091/3717/5467/6850	4
Laduviglusib&Microglia	Laduviglusib&Microglia	GO:0009651	response to salt stress	2/31	30/18903	0.00110028	0.0079694	0.00361935	3320/3326	2
Laduviglusib&Microglia	Laduviglusib&Microglia	GO:0090330	regulation of platelet aggregation	2/31	30/18903	0.00110028	0.0079694	0.00361935	3717/6850	2
Laduviglusib&Microglia	Laduviglusib&Microglia	GO:0019439	aromatic compound catabolic process	45077	489/18903	0.00110581	0.00798174	0.00362495	2272/3304/1432/5141/5142	5
Laduviglusib&Microglia	Laduviglusib&Microglia	GO:0061564	axon development	45077	490/18903	0.00111592	0.00799937	0.00363296	1719/3320/3326/3480/3717	5
Laduviglusib&Microglia	Laduviglusib&Microglia	GO:0001666	response to hypoxia	4/31	296/18903	0.00132821	0.00893043	0.00405581	1387/3091/5467/7048	4
Laduviglusib&Microglia	Laduviglusib&Microglia	GO:0042886	amide transport	4/31	296/18903	0.00132821	0.00893043	0.00405581	240/3091/3717/5467	4
Laduviglusib&Microglia	Laduviglusib&Microglia	GO:0035270	endocrine system development	45016	135/18903	0.00138326	0.00921231	0.00418382	1021/3643/7046	3
Laduviglusib&Microglia	Laduviglusib&Microglia	GO:0009914	hormone transport	4/31	300/18903	0.00139547	0.00921231	0.00418382	240/3091/3717/5467	4
Laduviglusib&Microglia	Laduviglusib&Microglia	GO:0071333	cellular response to glucose stimulus	45016	136/18903	0.00141289	0.00921231	0.00418382	3091/3480/5467	3
Laduviglusib&Microglia	Laduviglusib&Microglia	GO:0051973	positive regulation of telomerase activity	2/31	34/18903	0.0014132	0.00921231	0.00418382	3320/3326	2
Laduviglusib&Microglia	Laduviglusib&Microglia	GO:1904019	epithelial cell apoptotic process	45016	137/18903	0.00144293	0.00937679	0.00425852	3480/3717/7048	3
Laduviglusib&Microglia	Laduviglusib&Microglia	GO:0071331	cellular response to hexose stimulus	45016	138/18903	0.00147336	0.00948591	0.00430808	3091/3480/5467	3
Laduviglusib&Microglia	Laduviglusib&Microglia	GO:0006691	leukotriene metabolic process	2/31	35/18903	0.00149732	0.00957379	0.00434799	240/6850	2
Laduviglusib&Microglia	Laduviglusib&Microglia	GO:0071375	cellular response to peptide hormone stimulus	4/31	306/18903	0.00150078	0.00957379	0.00434799	9734/3480/3643/3717	4
Laduviglusib&Microglia	Laduviglusib&Microglia	GO:0031349	positive regulation of defense response	4/31	307/18903	0.00151886	0.00965957	0.00438695	1387/3320/3717/6850	4
Laduviglusib&Microglia	Laduviglusib&Microglia	GO:0006986	response to unfolded protein	45016	141/18903	0.00156708	0.00984617	0.00447169	3320/3326/3304	3
Laduviglusib&Microglia	Laduviglusib&Microglia	GO:0032434	regulation of proteasomal ubiquitin-dependent protein catabolic process	45016	141/18903	0.00156708	0.00984617	0.00447169	2272/3326/3304	3
Laduviglusib&Microglia	Laduviglusib&Microglia	GO:0010922	positive regulation of phosphatase activity	2/31	36/18903	0.00158378	0.009862	0.00447888	3326/3717	2
Laduviglusib&Microglia	Laduviglusib&Microglia	GO:0043243	positive regulation of protein-containing complex disassembly	2/31	36/18903	0.00158378	0.009862	0.00447888	3480/3643	2
Laduviglusib&Microglia	Laduviglusib&Microglia	GO:1903580	positive regulation of ATP metabolic process	2/31	36/18903	0.00158378	0.009862	0.00447888	3091/3643	2
Laduviglusib&Microglia	Laduviglusib&Microglia	GO:0002068	glandular epithelial cell development	2/31	37/18903	0.00167258	0.0102317	0.00464677	1021/3091	2
Laduviglusib&Microglia	Laduviglusib&Microglia	GO:0021955	central nervous system neuron axonogenesis	2/31	37/18903	0.00167258	0.0102317	0.00464677	3320/3326	2
Laduviglusib&Microglia	Laduviglusib&Microglia	GO:0046326	positive regulation of glucose import	2/31	37/18903	0.00167258	0.0102317	0.00464677	3643/1432	2
Laduviglusib&Microglia	Laduviglusib&Microglia	GO:0045598	regulation of fat cell differentiation	45016	147/18903	0.00176557	0.0106138	0.0048203	240/1432/5467	3
Laduviglusib&Microglia	Laduviglusib&Microglia	GO:0032946	positive regulation of mononuclear cell proliferation	45016	149/18903	0.00183506	0.010937	0.00496708	3717/6850/7048	3
Laduviglusib&Microglia	Laduviglusib&Microglia	GO:0006730	one-carbon metabolic process	2/31	39/18903	0.00185714	0.0109435	0.00497004	1719/6470	2
Laduviglusib&Microglia	Laduviglusib&Microglia	GO:0043403	skeletal muscle tissue regeneration	2/31	39/18903	0.00185714	0.0109435	0.00497004	5467/7048	2
Laduviglusib&Microglia	Laduviglusib&Microglia	GO:0071634	regulation of transforming growth factor beta production	2/31	39/18903	0.00185714	0.0109435	0.00497004	3091/3326	2
Laduviglusib&Microglia	Laduviglusib&Microglia	GO:0030010	establishment of cell polarity	45016	150/18903	0.00187044	0.0109626	0.00497873	3320/3326/3480	3
Laduviglusib&Microglia	Laduviglusib&Microglia	GO:0031647	regulation of protein stability	4/31	325/18903	0.0018709	0.0109626	0.00497873	1387/3320/3326/3304	4
Laduviglusib&Microglia	Laduviglusib&Microglia	GO:0062013	positive regulation of small molecule metabolic process	45016	152/18903	0.00194248	0.0113185	0.00514034	3091/3643/5467	3
Laduviglusib&Microglia	Laduviglusib&Microglia	GO:0043524	negative regulation of neuron apoptotic process	45016	154/18903	0.00201623	0.0116829	0.00530586	3091/3326/3717	3
Laduviglusib&Microglia	Laduviglusib&Microglia	GO:0016052	carbohydrate catabolic process	45016	155/18903	0.00205375	0.0118346	0.00537474	3091/3098/3643	3
Laduviglusib&Microglia	Laduviglusib&Microglia	GO:0008643	carbohydrate transport	45016	156/18903	0.0020917	0.0120201	0.00545899	3643/1432/5467	3
Laduviglusib&Microglia	Laduviglusib&Microglia	GO:0050999	regulation of nitric-oxide synthase activity	2/31	42/18903	0.0021513	0.0121946	0.00553823	1719/3091	2
Laduviglusib&Microglia	Laduviglusib&Microglia	GO:0071604	transforming growth factor beta production	2/31	42/18903	0.0021513	0.0121946	0.00553823	3091/3326	2
Laduviglusib&Microglia	Laduviglusib&Microglia	GO:0043010	camera-type eye development	4/31	340/18903	0.00220473	0.0124299	0.0056451	3091/7046/7048/7068	4
Laduviglusib&Microglia	Laduviglusib&Microglia	GO:1990845	adaptive thermogenesis	45016	160/18903	0.00224789	0.0125046	0.00567901	3480/3717/6850	3
Laduviglusib&Microglia	Laduviglusib&Microglia	GO:0042789	mRNA transcription by RNA polymerase II	2/31	43/18903	0.00225394	0.0125046	0.00567901	6256/7068	2
Laduviglusib&Microglia	Laduviglusib&Microglia	GO:0071548	response to dexamethasone	2/31	43/18903	0.00225394	0.0125046	0.00567901	3480/3717	2
Laduviglusib&Microglia	Laduviglusib&Microglia	GO:0046434	organophosphate catabolic process	45016	161/18903	0.00228804	0.0126601	0.00574966	2272/5141/5142	3
Laduviglusib&Microglia	Laduviglusib&Microglia	GO:0008631	intrinsic apoptotic signaling pathway in response to oxidative stress	2/31	45/18903	0.00246606	0.0133616	0.00606823	3091/3717	2
Laduviglusib&Microglia	Laduviglusib&Microglia	GO:0030574	collagen catabolic process	2/31	45/18903	0.00246606	0.0133616	0.00606823	1508/1514	2
Laduviglusib&Microglia	Laduviglusib&Microglia	GO:0010830	regulation of myotube differentiation	2/31	46/18903	0.00257553	0.0137758	0.00625634	9734/1432	2
Laduviglusib&Microglia	Laduviglusib&Microglia	GO:0048701	embryonic cranial skeleton morphogenesis	2/31	46/18903	0.00257553	0.0137758	0.00625634	7046/7048	2
Laduviglusib&Microglia	Laduviglusib&Microglia	GO:2000273	positive regulation of signaling receptor activity	2/31	46/18903	0.00257553	0.0137758	0.00625634	3091/3717	2
Laduviglusib&Microglia	Laduviglusib&Microglia	GO:0035592	establishment of protein localization to extracellular region	4/31	360/18903	0.00271124	0.0142102	0.00645364	240/3091/3717/5467	4
Laduviglusib&Microglia	Laduviglusib&Microglia	GO:0042176	regulation of protein catabolic process	4/31	361/18903	0.0027385	0.0143171	0.00650217	2272/3320/3326/3304	4
Laduviglusib&Microglia	Laduviglusib&Microglia	GO:0021543	pallium development	45016	174/18903	0.00285105	0.0146125	0.00663634	1021/3091/3480	3
Laduviglusib&Microglia	Laduviglusib&Microglia	GO:0010862	positive regulation of pathway-restricted SMAD protein phosphorylation	2/31	49/18903	0.00291746	0.0148074	0.00672484	7046/7048	2
Laduviglusib&Microglia	Laduviglusib&Microglia	GO:0070997	neuron death	4/31	368/18903	0.00293458	0.0148221	0.00673154	3091/3326/3717/7068	4
Laduviglusib&Microglia	Laduviglusib&Microglia	GO:0071692	protein localization to extracellular region	4/31	368/18903	0.00293458	0.0148221	0.00673154	240/3091/3717/5467	4
Laduviglusib&Microglia	Laduviglusib&Microglia	GO:1901136	carbohydrate derivative catabolic process	45016	176/18903	0.00294456	0.0148366	0.00673812	1514/5141/5142	3
Laduviglusib&Microglia	Laduviglusib&Microglia	GO:0060759	regulation of response to cytokine stimulus	45016	179/18903	0.00308835	0.0153754	0.00698284	3091/3304/6850	3
Laduviglusib&Microglia	Laduviglusib&Microglia	GO:2001233	regulation of apoptotic signaling pathway	4/31	374/18903	0.00311016	0.0154471	0.0070154	3091/3304/3717/7046	4
Laduviglusib&Microglia	Laduviglusib&Microglia	GO:0035265	organ growth	45016	180/18903	0.00313723	0.0155077	0.00704292	1432/7046/7048	3
Laduviglusib&Microglia	Laduviglusib&Microglia	GO:0110148	biomineralization	45016	181/18903	0.00318658	0.0156405	0.00710322	240/3091/6256	3
Laduviglusib&Microglia	Laduviglusib&Microglia	GO:1905952	regulation of lipid localization	45016	185/18903	0.00338877	0.0164022	0.00744917	5467/6256/6850	3
Laduviglusib&Microglia	Laduviglusib&Microglia	GO:0010656	negative regulation of muscle cell apoptotic process	2/31	53/18903	0.00340469	0.0164022	0.00744917	3480/3717	2
Laduviglusib&Microglia	Laduviglusib&Microglia	GO:0046638	positive regulation of alpha-beta T cell differentiation	2/31	53/18903	0.00340469	0.0164022	0.00744917	6850/7048	2
Laduviglusib&Microglia	Laduviglusib&Microglia	GO:0048260	positive regulation of receptor-mediated endocytosis	2/31	53/18903	0.00340469	0.0164022	0.00744917	3643/6850	2
Laduviglusib&Microglia	Laduviglusib&Microglia	GO:0002833	positive regulation of response to biotic stimulus	45016	188/18903	0.00354548	0.0169346	0.00769094	1387/3320/6850	3
Laduviglusib&Microglia	Laduviglusib&Microglia	GO:0007565	female pregnancy	45016	189/18903	0.00359869	0.0171389	0.00778375	1508/5467/7048	3
Laduviglusib&Microglia	Laduviglusib&Microglia	GO:0050878	regulation of body fluid levels	4/31	390/18903	0.00361341	0.0171699	0.0077978	3091/3717/1432/6850	4
Laduviglusib&Microglia	Laduviglusib&Microglia	GO:0031334	positive regulation of protein-containing complex assembly	45016	192/18903	0.00376125	0.0176314	0.00800738	3320/3304/6850	3
Laduviglusib&Microglia	Laduviglusib&Microglia	GO:0043470	regulation of carbohydrate catabolic process	2/31	56/18903	0.00379334	0.0176627	0.00802162	3091/3643	2
Laduviglusib&Microglia	Laduviglusib&Microglia	GO:0048010	vascular endothelial growth factor receptor signaling pathway	2/31	58/18903	0.00406339	0.0185882	0.00844195	3091/1432	2
Laduviglusib&Microglia	Laduviglusib&Microglia	GO:0007159	leukocyte cell-cell adhesion	4/31	414/18903	0.00446855	0.0200326	0.00909793	240/3717/6850/7048	4
Laduviglusib&Microglia	Laduviglusib&Microglia	GO:1902893	regulation of miRNA transcription	2/31	61/18903	0.00448477	0.0200326	0.00909793	3091/5467	2
Laduviglusib&Microglia	Laduviglusib&Microglia	GO:0060537	muscle tissue development	4/31	422/18903	0.00478161	0.020867	0.00947687	9734/1432/7046/7048	4
Laduviglusib&Microglia	Laduviglusib&Microglia	GO:0001947	heart looping	2/31	64/18903	0.00492554	0.0213611	0.00970125	3091/7048	2
Laduviglusib&Microglia	Laduviglusib&Microglia	GO:0044706	multi-multicellular organism process	45016	218/18903	0.0053598	0.0227451	0.0103298	1508/5467/7048	3
Laduviglusib&Microglia	Laduviglusib&Microglia	GO:1901215	negative regulation of neuron death	45016	218/18903	0.0053598	0.0227451	0.0103298	3091/3326/3717	3
Laduviglusib&Microglia	Laduviglusib&Microglia	GO:0032102	negative regulation of response to external stimulus	4/31	436/18903	0.00536463	0.0227451	0.0103298	240/1432/5467/6850	4
Laduviglusib&Microglia	Laduviglusib&Microglia	GO:0043954	cellular component maintenance	2/31	67/18903	0.0053855	0.0227873	0.010349	3480/3643	2
Laduviglusib&Microglia	Laduviglusib&Microglia	GO:0007004	telomere maintenance via telomerase	2/31	69/18903	0.00570272	0.0238587	0.0108356	3320/3326	2
Laduviglusib&Microglia	Laduviglusib&Microglia	GO:0034394	protein localization to cell surface	2/31	69/18903	0.00570272	0.0238587	0.0108356	3326/8766	2
Laduviglusib&Microglia	Laduviglusib&Microglia	GO:0061371	determination of heart left/right asymmetry	2/31	69/18903	0.00570272	0.0238587	0.0108356	3091/7048	2
Laduviglusib&Microglia	Laduviglusib&Microglia	GO:0014823	response to activity	2/31	70/18903	0.00586447	0.0242243	0.0110016	3091/5467	2
Laduviglusib&Microglia	Laduviglusib&Microglia	GO:0048705	skeletal system morphogenesis	45016	227/18903	0.00599493	0.0246655	0.011202	1432/7046/7048	3
Laduviglusib&Microglia	Laduviglusib&Microglia	GO:0009314	response to radiation	4/31	452/18903	0.00608753	0.0248992	0.0113081	1387/3091/1432/6507	4
Laduviglusib&Microglia	Laduviglusib&Microglia	GO:0048588	developmental cell growth	45016	229/18903	0.00614193	0.0250236	0.0113646	3320/3326/7048	3
Laduviglusib&Microglia	Laduviglusib&Microglia	GO:0050817	coagulation	45016	230/18903	0.00621625	0.0251788	0.0114351	3717/1432/6850	3
Laduviglusib&Microglia	Laduviglusib&Microglia	GO:1904888	cranial skeletal system development	2/31	73/18903	0.00636227	0.0254735	0.0115689	7046/7048	2
Laduviglusib&Microglia	Laduviglusib&Microglia	GO:0060560	developmental growth involved in morphogenesis	45016	233/18903	0.00644242	0.0256958	0.0116699	3320/3326/7048	3
Laduviglusib&Microglia	Laduviglusib&Microglia	GO:0090307	mitotic spindle assembly	2/31	74/18903	0.00653236	0.0257104	0.0116765	3304/8766	2
Laduviglusib&Microglia	Laduviglusib&Microglia	GO:2000628	regulation of miRNA metabolic process	2/31	74/18903	0.00653236	0.0257104	0.0116765	3091/5467	2
Laduviglusib&Microglia	Laduviglusib&Microglia	GO:0045661	regulation of myoblast differentiation	2/31	75/18903	0.0067045	0.0261903	0.0118944	1432/5467	2
Laduviglusib&Microglia	Laduviglusib&Microglia	GO:0002274	myeloid leukocyte activation	45016	237/18903	0.00675159	0.0263249	0.0119556	3717/6850/7048	3
Laduviglusib&Microglia	Laduviglusib&Microglia	GO:0030595	leukocyte chemotaxis	45016	240/18903	0.0069892	0.0270491	0.0122845	240/5142/6850	3
Laduviglusib&Microglia	Laduviglusib&Microglia	GO:0045913	positive regulation of carbohydrate metabolic process	2/31	78/18903	0.00723327	0.0276348	0.0125505	3091/3643	2
Laduviglusib&Microglia	Laduviglusib&Microglia	GO:0055117	regulation of cardiac muscle contraction	2/31	78/18903	0.00723327	0.0276348	0.0125505	3320/5142	2
Laduviglusib&Microglia	Laduviglusib&Microglia	GO:0045444	fat cell differentiation	45016	244/18903	0.00731371	0.0278911	0.0126669	240/1432/5467	3
Laduviglusib&Microglia	Laduviglusib&Microglia	GO:0002437	inflammatory response to antigenic stimulus	2/31	79/18903	0.00741361	0.028169	0.0127931	1432/6850	2
Laduviglusib&Microglia	Laduviglusib&Microglia	GO:0002720	positive regulation of cytokine production involved in immune response	2/31	79/18903	0.00741361	0.028169	0.0127931	3098/6850	2
Laduviglusib&Microglia	Laduviglusib&Microglia	GO:0031330	negative regulation of cellular catabolic process	45016	247/18903	0.00756291	0.028684	0.013027	2272/3326/1432	3
Laduviglusib&Microglia	Laduviglusib&Microglia	GO:0048863	stem cell differentiation	45016	248/18903	0.00764708	0.0288982	0.0131243	1021/3091/1432	3
Laduviglusib&Microglia	Laduviglusib&Microglia	GO:0022411	cellular component disassembly	4/31	483/18903	0.00766849	0.0289267	0.0131372	3091/3480/3643/7046	4
Laduviglusib&Microglia	Laduviglusib&Microglia	GO:0035050	embryonic heart tube development	2/31	84/18903	0.00834562	0.030867	0.0140184	3091/7048	2
Laduviglusib&Microglia	Laduviglusib&Microglia	GO:0044089	positive regulation of cellular component biogenesis	4/31	498/18903	0.00852281	0.0313555	0.0142403	3320/3304/6850/7046	4
Laduviglusib&Microglia	Laduviglusib&Microglia	GO:0021954	central nervous system neuron development	2/31	85/18903	0.00853805	0.0313563	0.0142406	3320/3326	2
Laduviglusib&Microglia	Laduviglusib&Microglia	GO:0090068	positive regulation of cell cycle process	45016	260/18903	0.00870087	0.0318981	0.0144867	3480/3643/8766	3
Laduviglusib&Microglia	Laduviglusib&Microglia	GO:0010232	vascular transport	2/31	87/18903	0.00892885	0.0324488	0.0147368	3643/6507	2
Laduviglusib&Microglia	Laduviglusib&Microglia	GO:0150104	transport across blood-brain barrier	2/31	87/18903	0.00892885	0.0324488	0.0147368	3643/6507	2
Laduviglusib&Microglia	Laduviglusib&Microglia	GO:0010586	miRNA metabolic process	2/31	90/18903	0.00952988	0.0345665	0.0156986	3091/5467	2
Laduviglusib&Microglia	Laduviglusib&Microglia	GO:0003018	vascular process in circulatory system	45016	270/18903	0.00964135	0.0348559	0.01583	3643/5467/6507	3
Laduviglusib&Microglia	Laduviglusib&Microglia	GO:0060021	roof of mouth development	2/31	91/18903	0.00973415	0.0350698	0.0159272	7046/7048	2
Laduviglusib&Microglia	Laduviglusib&Microglia	GO:0106027	neuron projection organization	2/31	91/18903	0.00973415	0.0350698	0.0159272	3480/3643	2
Laduviglusib&Microglia	Laduviglusib&Microglia	GO:0009791	post-embryonic development	2/31	92/18903	0.00994037	0.0356895	0.0162086	3717/7046	2
Laduviglusib&Microglia	Laduviglusib&Microglia	GO:0032465	regulation of cytokinesis	2/31	95/18903	0.0105707	0.0375646	0.0170602	3480/8766	2
Laduviglusib&Microglia	Laduviglusib&Microglia	GO:0034109	homotypic cell-cell adhesion	2/31	95/18903	0.0105707	0.0375646	0.0170602	3717/6850	2
Laduviglusib&Microglia	Laduviglusib&Microglia	GO:0043648	dicarboxylic acid metabolic process	2/31	95/18903	0.0105707	0.0375646	0.0170602	1719/6470	2
Laduviglusib&Microglia	Laduviglusib&Microglia	GO:0006942	regulation of striated muscle contraction	2/31	97/18903	0.0110005	0.0387619	0.0176039	3320/5142	2
Laduviglusib&Microglia	Laduviglusib&Microglia	GO:0015908	fatty acid transport	2/31	101/18903	0.0118831	0.0413135	0.0187627	5467/6850	2
Laduviglusib&Microglia	Laduviglusib&Microglia	GO:0031341	regulation of cell killing	2/31	102/18903	0.0121084	0.042027	0.0190868	3326/6850	2
Laduviglusib&Microglia	Laduviglusib&Microglia	GO:1901655	cellular response to ketone	2/31	105/18903	0.0127958	0.0438294	0.0199053	3480/3717	2
Laduviglusib&Microglia	Laduviglusib&Microglia	GO:0048511	rhythmic process	45016	302/18903	0.0130404	0.0444481	0.0201863	1387/3480/10135	3
Laduviglusib&Microglia	Laduviglusib&Microglia	GO:1904035	regulation of epithelial cell apoptotic process	2/31	110/18903	0.0139786	0.0468047	0.0212566	3480/3717	2
Laduviglusib&Microglia	Laduviglusib&Microglia	GO:0032611	interleukin-1 beta production	2/31	111/18903	0.0142207	0.0470308	0.0213593	3098/3717	2
Laduviglusib&Microglia	Laduviglusib&Microglia	GO:0120034	positive regulation of plasma membrane bounded cell projection assembly	2/31	111/18903	0.0142207	0.0470308	0.0213593	3320/7046	2
Laduviglusib&Microglia	Laduviglusib&Microglia	GO:0032943	mononuclear cell proliferation	45016	312/18903	0.0142265	0.0470308	0.0213593	3717/6850/7048	3
Laduviglusib&Microglia	Laduviglusib&Microglia	GO:0045445	myoblast differentiation	2/31	112/18903	0.0144646	0.0475916	0.021614	1432/5467	2
Laduviglusib&Mural	Laduviglusib&Mural	GO:0051896	regulation of protein kinase B signaling	45099	189/18903	6.02664e-08	8.96765e-05	4.89744e-05	3320/3480/3643/3688/4916/5465	6
Laduviglusib&Mural	Laduviglusib&Mural	GO:0009150	purine ribonucleotide metabolic process	45099	447/18903	9.14519e-06	0.00243291	0.00132867	3094/3304/3643/5138/5142/5465	6
Laduviglusib&Mural	Laduviglusib&Mural	GO:0009259	ribonucleotide metabolic process	45099	466/18903	1.15928e-05	0.00243291	0.00132867	3094/3304/3643/5138/5142/5465	6
Laduviglusib&Mural	Laduviglusib&Mural	GO:0097242	amyloid-beta clearance	45007	39/18903	1.2169e-05	0.00243291	0.00132867	3480/3643/8766	3
Laduviglusib&Mural	Laduviglusib&Mural	GO:0019693	ribose phosphate metabolic process	45099	475/18903	1.29248e-05	0.00243291	0.00132867	3094/3304/3643/5138/5142/5465	6
Laduviglusib&Mural	Laduviglusib&Mural	GO:0006163	purine nucleotide metabolic process	45099	476/18903	1.30801e-05	0.00243291	0.00132867	3094/3304/3643/5138/5142/5465	6
Laduviglusib&Mural	Laduviglusib&Mural	GO:0009154	purine ribonucleotide catabolic process	45007	43/18903	1.63832e-05	0.00270869	0.00147928	3094/5138/5142	3
Laduviglusib&Mural	Laduviglusib&Mural	GO:0046718	viral entry into host cell	45038	151/18903	2.55883e-05	0.00315781	0.00172455	1514/3304/3643/3688	4
Laduviglusib&Mural	Laduviglusib&Mural	GO:0019058	viral life cycle	45068	319/18903	2.75884e-05	0.00315781	0.00172455	1514/3304/3643/3688/5465	5
Laduviglusib&Mural	Laduviglusib&Mural	GO:0072523	purine-containing compound catabolic process	45007	54/18903	3.26564e-05	0.00323951	0.00176917	3094/5138/5142	3
Laduviglusib&Mural	Laduviglusib&Mural	GO:0048545	response to steroid hormone	45068	339/18903	3.68994e-05	0.00343165	0.0018741	3304/3480/4916/5465/6256	5
Laduviglusib&Mural	Laduviglusib&Mural	GO:1901136	carbohydrate derivative catabolic process	45038	176/18903	4.65993e-05	0.00407881	0.00222753	1514/3094/5138/5142	4
Laduviglusib&Mural	Laduviglusib&Mural	GO:0044000	movement in host	45038	183/18903	5.42482e-05	0.00448452	0.0024491	1514/3304/3643/3688	4
Laduviglusib&Mural	Laduviglusib&Mural	GO:0018108	peptidyl-tyrosine phosphorylation	45068	380/18903	6.35141e-05	0.00484446	0.00264567	1195/3480/3643/4916/5770	5
Laduviglusib&Mural	Laduviglusib&Mural	GO:0018212	peptidyl-tyrosine modification	45068	382/18903	6.51137e-05	0.00484446	0.00264567	1195/3480/3643/4916/5770	5
Laduviglusib&Mural	Laduviglusib&Mural	GO:0051701	biological process involved in interaction with host	45038	203/18903	8.11615e-05	0.00563689	0.00307844	1514/3304/3643/3688	4
Laduviglusib&Mural	Laduviglusib&Mural	GO:0071383	cellular response to steroid hormone stimulus	45038	209/18903	9.08517e-05	0.00563689	0.00307844	3304/3480/5465/6256	4
Laduviglusib&Mural	Laduviglusib&Mural	GO:0008652	cellular amino acid biosynthetic process	45007	79/18903	0.00010217	0.00563689	0.00307844	587/1719/6507	3
Laduviglusib&Mural	Laduviglusib&Mural	GO:0043434	response to peptide hormone	45068	421/18903	0.000103041	0.00563689	0.00307844	760/3480/3643/5465/5770	5
Laduviglusib&Mural	Laduviglusib&Mural	GO:0048678	response to axon injury	45007	89/18903	0.000145623	0.00722288	0.00394458	1719/3480/4916	3
Laduviglusib&Mural	Laduviglusib&Mural	GO:0042445	hormone metabolic process	45038	241/18903	0.000157351	0.00755285	0.00412479	1645/25825/1514/3480	4
Laduviglusib&Mural	Laduviglusib&Mural	GO:0098712	L-glutamate import across plasma membrane	44979	17/18903	0.000173999	0.00809096	0.00441866	3688/6507	2
Laduviglusib&Mural	Laduviglusib&Mural	GO:0097067	cellular response to thyroid hormone stimulus	44979	18/18903	0.000195611	0.00882028	0.00481696	1514/7068	2
Laduviglusib&Mural	Laduviglusib&Mural	GO:0097284	hepatocyte apoptotic process	44979	19/18903	0.00021847	0.00942829	0.00514901	3480/5465	2
Laduviglusib&Mural	Laduviglusib&Mural	GO:0033674	positive regulation of kinase activity	45068	496/18903	0.000221767	0.00942829	0.00514901	3320/3480/3643/4916/5770	5
Laduviglusib&Mural	Laduviglusib&Mural	GO:0045056	transcytosis	44979	21/18903	0.000267918	0.00996656	0.00544297	3480/8766	2
Laduviglusib&Mural	Laduviglusib&Mural	GO:0097062	dendritic spine maintenance	44979	21/18903	0.000267918	0.00996656	0.00544297	3480/3643	2
Laduviglusib&Mural	Laduviglusib&Mural	GO:0043406	positive regulation of MAP kinase activity	45007	117/18903	0.000326599	0.0115709	0.00631915	3643/4916/5770	3
Laduviglusib&Mural	Laduviglusib&Mural	GO:0008286	insulin receptor signaling pathway	45007	122/18903	0.000369286	0.012779	0.00697892	3480/3643/5770	3
Laduviglusib&Mural	Laduviglusib&Mural	GO:0045471	response to ethanol	45007	128/18903	0.000425067	0.01375	0.0075092	3480/4916/5465	3
Laduviglusib&Mural	Laduviglusib&Mural	GO:0042026	protein refolding	44979	27/18903	0.000445916	0.0139348	0.00761011	3320/3304	2
Laduviglusib&Mural	Laduviglusib&Mural	GO:0032104	regulation of response to extracellular stimulus	44979	28/18903	0.000479879	0.0139348	0.00761011	5465/6256	2
Laduviglusib&Mural	Laduviglusib&Mural	GO:0032107	regulation of response to nutrient levels	44979	28/18903	0.000479879	0.0139348	0.00761011	5465/6256	2
Laduviglusib&Mural	Laduviglusib&Mural	GO:0015849	organic acid transport	45038	324/18903	0.000485528	0.0139348	0.00761011	1645/3688/5465/6507	4
Laduviglusib&Mural	Laduviglusib&Mural	GO:0071496	cellular response to external stimulus	45038	328/18903	0.00050851	0.0139348	0.00761011	3480/5138/5465/6256	4
Laduviglusib&Mural	Laduviglusib&Mural	GO:0097066	response to thyroid hormone	44979	29/18903	0.000515063	0.0139348	0.00761011	1514/7068	2
Laduviglusib&Mural	Laduviglusib&Mural	GO:0006986	response to unfolded protein	45007	141/18903	0.000563874	0.0149829	0.00818253	3320/3304/5770	3
Laduviglusib&Mural	Laduviglusib&Mural	GO:2000377	regulation of reactive oxygen species metabolic process	45007	149/18903	0.000662168	0.0164218	0.00896831	1645/1719/5465	3
Laduviglusib&Mural	Laduviglusib&Mural	GO:0030010	establishment of cell polarity	45007	150/18903	0.000675173	0.0164698	0.00899454	3320/3480/3688	3
Laduviglusib&Mural	Laduviglusib&Mural	GO:0016486	peptide hormone processing	44979	36/18903	0.000795303	0.0184908	0.0100982	25825/1514	2
Laduviglusib&Mural	Laduviglusib&Mural	GO:0043243	positive regulation of protein-containing complex disassembly	44979	36/18903	0.000795303	0.0184908	0.0100982	3480/3643	2
Laduviglusib&Mural	Laduviglusib&Mural	GO:1903580	positive regulation of ATP metabolic process	44979	36/18903	0.000795303	0.0184908	0.0100982	3643/5465	2
Laduviglusib&Mural	Laduviglusib&Mural	GO:0046434	organophosphate catabolic process	45007	161/18903	0.000829126	0.0185313	0.0101204	3094/5138/5142	3
Laduviglusib&Mural	Laduviglusib&Mural	GO:1902850	microtubule cytoskeleton organization involved in mitosis	45007	163/18903	0.000859314	0.0185313	0.0101204	3304/3688/8766	3
Laduviglusib&Mural	Laduviglusib&Mural	GO:0006730	one-carbon metabolic process	44979	39/18903	0.000933452	0.0192914	0.0105355	760/1719	2
Laduviglusib&Mural	Laduviglusib&Mural	GO:0010907	positive regulation of glucose metabolic process	44979	42/18903	0.00108233	0.0214734	0.0117271	3643/5465	2
Laduviglusib&Mural	Laduviglusib&Mural	GO:0045429	positive regulation of nitric oxide biosynthetic process	44979	42/18903	0.00108233	0.0214734	0.0117271	3320/3643	2
Laduviglusib&Mural	Laduviglusib&Mural	GO:0042789	mRNA transcription by RNA polymerase II	44979	43/18903	0.00113433	0.0219205	0.0119713	6256/7068	2
Laduviglusib&Mural	Laduviglusib&Mural	GO:0001504	neurotransmitter uptake	44979	44/18903	0.00118751	0.0220876	0.0120626	3688/6507	2
Laduviglusib&Mural	Laduviglusib&Mural	GO:0030574	collagen catabolic process	44979	45/18903	0.00124186	0.0227101	0.0124025	1514/3688	2
Laduviglusib&Mural	Laduviglusib&Mural	GO:0043405	regulation of MAP kinase activity	45007	186/18903	0.00125778	0.0227101	0.0124025	3643/4916/5770	3
Laduviglusib&Mural	Laduviglusib&Mural	GO:0006110	regulation of glycolytic process	44979	47/18903	0.00135411	0.0227101	0.0124025	3643/5465	2
Laduviglusib&Mural	Laduviglusib&Mural	GO:0046677	response to antibiotic	44979	47/18903	0.00135411	0.0227101	0.0124025	3320/6507	2
Laduviglusib&Mural	Laduviglusib&Mural	GO:0009755	hormone-mediated signaling pathway	45007	192/18903	0.00137793	0.0227101	0.0124025	5465/6256/7068	3
Laduviglusib&Mural	Laduviglusib&Mural	GO:0031331	positive regulation of cellular catabolic process	45038	429/18903	0.0013834	0.0227101	0.0124025	3304/3643/5465/5770	4
Laduviglusib&Mural	Laduviglusib&Mural	GO:0042220	response to cocaine	44979	48/18903	0.00141199	0.0227101	0.0124025	3320/6507	2
Laduviglusib&Mural	Laduviglusib&Mural	GO:0009410	response to xenobiotic stimulus	45038	432/18903	0.00141938	0.0227101	0.0124025	1645/3320/5142/6507	4
Laduviglusib&Mural	Laduviglusib&Mural	GO:0035094	response to nicotine	44979	49/18903	0.00147103	0.0232862	0.0127171	3480/5465	2
Laduviglusib&Mural	Laduviglusib&Mural	GO:0089718	amino acid import across plasma membrane	44979	50/18903	0.00153125	0.0239842	0.0130983	3688/6507	2
Laduviglusib&Mural	Laduviglusib&Mural	GO:0009612	response to mechanical stimulus	45007	211/18903	0.00180541	0.0276925	0.0151235	3480/5138/6507	3
Laduviglusib&Mural	Laduviglusib&Mural	GO:0032103	positive regulation of response to external stimulus	45038	464/18903	0.00184507	0.0276925	0.0151235	3320/3480/4916/5138	4
Laduviglusib&Mural	Laduviglusib&Mural	GO:0031103	axon regeneration	44979	55/18903	0.00184973	0.0276925	0.0151235	1719/3480	2
Laduviglusib&Mural	Laduviglusib&Mural	GO:0008016	regulation of heart contraction	45007	214/18903	0.00187964	0.0276925	0.0151235	3320/5142/7068	3
Laduviglusib&Mural	Laduviglusib&Mural	GO:0046700	heterocycle catabolic process	45038	468/18903	0.00190389	0.0276925	0.0151235	3094/3304/5138/5142	4
Laduviglusib&Mural	Laduviglusib&Mural	GO:0043470	regulation of carbohydrate catabolic process	44979	56/18903	0.00191689	0.0276925	0.0151235	3643/5465	2
Laduviglusib&Mural	Laduviglusib&Mural	GO:0046034	ATP metabolic process	45007	217/18903	0.00195577	0.0279826	0.0152819	3304/3643/5465	3
Laduviglusib&Mural	Laduviglusib&Mural	GO:0044270	cellular nitrogen compound catabolic process	45038	474/18903	0.00199456	0.0282657	0.0154366	3094/3304/5138/5142	4
Laduviglusib&Mural	Laduviglusib&Mural	GO:0019439	aromatic compound catabolic process	45038	489/18903	0.00223433	0.0301808	0.0164825	3094/3304/5138/5142	4
Laduviglusib&Mural	Laduviglusib&Mural	GO:0061564	axon development	45038	490/18903	0.002251	0.0301808	0.0164825	1719/3320/3480/3688	4
Laduviglusib&Mural	Laduviglusib&Mural	GO:0048588	developmental cell growth	45007	229/18903	0.0022795	0.0301808	0.0164825	3320/3688/5465	3
Laduviglusib&Mural	Laduviglusib&Mural	GO:0016049	cell growth	45038	493/18903	0.00230151	0.0301808	0.0164825	3320/3304/3688/5465	4
Laduviglusib&Mural	Laduviglusib&Mural	GO:0031669	cellular response to nutrient levels	45007	231/18903	0.0023365	0.0301808	0.0164825	3480/5465/6256	3
Laduviglusib&Mural	Laduviglusib&Mural	GO:1904036	negative regulation of epithelial cell apoptotic process	44979	62/18903	0.00234387	0.0301808	0.0164825	3480/5465	2
Laduviglusib&Mural	Laduviglusib&Mural	GO:0072593	reactive oxygen species metabolic process	45007	235/18903	0.00245314	0.0309345	0.016894	1645/1719/5465	3
Laduviglusib&Mural	Laduviglusib&Mural	GO:0033059	cellular pigmentation	44979	64/18903	0.00249529	0.0311586	0.0170165	25825/8766	2
Laduviglusib&Mural	Laduviglusib&Mural	GO:0034764	positive regulation of transmembrane transport	45007	237/18903	0.00251279	0.0311586	0.0170165	760/3643/3688	3
Laduviglusib&Mural	Laduviglusib&Mural	GO:0034605	cellular response to heat	44979	66/18903	0.00265123	0.0319904	0.0174707	3320/3304	2
Laduviglusib&Mural	Laduviglusib&Mural	GO:0043954	cellular component maintenance	44979	67/18903	0.00273088	0.0325084	0.0177536	3480/3643	2
Laduviglusib&Mural	Laduviglusib&Mural	GO:0042593	glucose homeostasis	45007	248/18903	0.00285705	0.0333325	0.0182037	25825/3480/3643	3
Laduviglusib&Mural	Laduviglusib&Mural	GO:0033500	carbohydrate homeostasis	45007	249/18903	0.00288972	0.0333325	0.0182037	25825/3480/3643	3
Laduviglusib&Mural	Laduviglusib&Mural	GO:0060047	heart contraction	45007	250/18903	0.00292261	0.0334527	0.0182693	3320/5142/7068	3
Laduviglusib&Mural	Laduviglusib&Mural	GO:0090257	regulation of muscle system process	45007	256/18903	0.00312488	0.0349611	0.0190931	3320/5142/5465	3
Laduviglusib&Mural	Laduviglusib&Mural	GO:0006898	receptor-mediated endocytosis	45007	257/18903	0.00315941	0.0350836	0.01916	1514/3643/3688	3
Laduviglusib&Mural	Laduviglusib&Mural	GO:0030032	lamellipodium assembly	44979	73/18903	0.00323226	0.0351066	0.0191726	3320/3688	2
Laduviglusib&Mural	Laduviglusib&Mural	GO:0071260	cellular response to mechanical stimulus	44979	73/18903	0.00323226	0.0351066	0.0191726	3480/5138	2
Laduviglusib&Mural	Laduviglusib&Mural	GO:0090068	positive regulation of cell cycle process	45007	260/18903	0.00326442	0.0351989	0.019223	3480/3643/8766	3
Laduviglusib&Mural	Laduviglusib&Mural	GO:0090307	mitotic spindle assembly	44979	74/18903	0.00331971	0.0352013	0.0192242	3304/8766	2
Laduviglusib&Mural	Laduviglusib&Mural	GO:0032890	regulation of organic acid transport	44979	75/18903	0.00340827	0.035465	0.0193683	3688/5465	2
Laduviglusib&Mural	Laduviglusib&Mural	GO:0006809	nitric oxide biosynthetic process	44979	76/18903	0.00349792	0.0358521	0.0195797	3320/3643	2
Laduviglusib&Mural	Laduviglusib&Mural	GO:0015807	L-amino acid transport	44979	76/18903	0.00349792	0.0358521	0.0195797	3688/6507	2
Laduviglusib&Mural	Laduviglusib&Mural	GO:1903036	positive regulation of response to wounding	44979	77/18903	0.00358868	0.0360304	0.0196771	3480/3688	2
Laduviglusib&Mural	Laduviglusib&Mural	GO:0003018	vascular process in circulatory system	45007	270/18903	0.00362992	0.0360304	0.0196771	3643/5138/6507	3
Laduviglusib&Mural	Laduviglusib&Mural	GO:0071560	cellular response to transforming growth factor beta stimulus	45007	271/18903	0.00366779	0.0360304	0.0196771	3480/5138/5465	3
Laduviglusib&Mural	Laduviglusib&Mural	GO:0045913	positive regulation of carbohydrate metabolic process	44979	78/18903	0.00368053	0.0360304	0.0196771	3643/5465	2
Laduviglusib&Mural	Laduviglusib&Mural	GO:0055117	regulation of cardiac muscle contraction	44979	78/18903	0.00368053	0.0360304	0.0196771	3320/5142	2
Laduviglusib&Mural	Laduviglusib&Mural	GO:0071559	response to transforming growth factor beta	45007	277/18903	0.00390014	0.0379308	0.0207149	3480/5138/5465	3
Laduviglusib&Mural	Laduviglusib&Mural	GO:0045165	cell fate commitment	45007	282/18903	0.00410052	0.0391127	0.0213604	1514/3688/4916	3
Laduviglusib&Mural	Laduviglusib&Mural	GO:2001057	reactive nitrogen species metabolic process	44979	83/18903	0.00415614	0.0391414	0.021376	3320/3643	2
Laduviglusib&Mural	Laduviglusib&Mural	GO:0033273	response to vitamin	44979	86/18903	0.00445451	0.0409155	0.0223449	3480/6256	2
Laduviglusib&Mural	Laduviglusib&Mural	GO:0010232	vascular transport	44979	87/18903	0.00455612	0.0413384	0.0225759	3643/6507	2
Laduviglusib&Mural	Laduviglusib&Mural	GO:0150104	transport across blood-brain barrier	44979	87/18903	0.00455612	0.0413384	0.0225759	3643/6507	2
Laduviglusib&Mural	Laduviglusib&Mural	GO:0046889	positive regulation of lipid biosynthetic process	44979	88/18903	0.0046588	0.0420139	0.0229448	3480/5465	2
Laduviglusib&Mural	Laduviglusib&Mural	GO:0106027	neuron projection organization	44979	91/18903	0.00497325	0.0444667	0.0242843	3480/3643	2
Laduviglusib&Mural	Laduviglusib&Mural	GO:0010657	muscle cell apoptotic process	44979	92/18903	0.0050802	0.0444667	0.0242843	3320/3480	2
Laduviglusib&Mural	Laduviglusib&Mural	GO:0032273	positive regulation of protein polymerization	44979	92/18903	0.0050802	0.0444667	0.0242843	3320/3304	2
Laduviglusib&Mural	Laduviglusib&Mural	GO:0097581	lamellipodium organization	44979	92/18903	0.0050802	0.0444667	0.0242843	3320/3688	2
Laduviglusib&Mural	Laduviglusib&Mural	GO:0032465	regulation of cytokinesis	44979	95/18903	0.00540739	0.0462425	0.0252541	3480/8766	2
Laduviglusib&Mural	Laduviglusib&Mural	GO:0034620	cellular response to unfolded protein	44979	100/18903	0.00597374	0.0493829	0.0269692	3304/5770	2
Laduviglusib&Mural	Laduviglusib&Mural	GO:0140014	mitotic nuclear division	45007	325/18903	0.00608576	0.0499063	0.027255	3304/3643/8766	3
Laduviglusib&Mural	Laduviglusib&Mural	GO:0032409	regulation of transporter activity	45007	326/18903	0.00613767	0.0499063	0.027255	3688/5142/6256	3
Laduviglusib&Oligodendrocyte	Laduviglusib&Oligodendrocyte	GO:0071375	cellular response to peptide hormone stimulus	45132	306/18903	1.01824e-07	0.000150292	8.81045e-05	760/9734/3480/3643/4790/5588/5747	7
Laduviglusib&Oligodendrocyte	Laduviglusib&Oligodendrocyte	GO:0046777	protein autophosphorylation	45102	226/18903	4.00255e-07	0.000196925	0.000115442	1859/2066/2263/3480/3643/5747	6
Laduviglusib&Oligodendrocyte	Laduviglusib&Oligodendrocyte	GO:0043434	response to peptide hormone	45132	421/18903	8.78764e-07	0.000324264	0.00019009	760/9734/3480/3643/4790/5588/5747	7
Laduviglusib&Oligodendrocyte	Laduviglusib&Oligodendrocyte	GO:0033674	positive regulation of kinase activity	45132	496/18903	2.61821e-06	0.000658136	0.000385814	2066/2263/3320/3480/3643/8654/5747	7
Laduviglusib&Oligodendrocyte	Laduviglusib&Oligodendrocyte	GO:0014068	positive regulation of phosphatidylinositol 3-kinase signaling	45041	80/18903	3.51598e-06	0.00074137	0.000434607	2066/3480/3643/5747	4
Laduviglusib&Oligodendrocyte	Laduviglusib&Oligodendrocyte	GO:0097242	amyloid-beta clearance	45010	39/18903	1.80969e-05	0.00190793	0.00111847	3480/3643/8766	3
Laduviglusib&Oligodendrocyte	Laduviglusib&Oligodendrocyte	GO:0061564	axon development	45102	490/18903	3.4258e-05	0.00337099	0.00197615	1495/2263/3320/3480/5588/5747	6
Laduviglusib&Oligodendrocyte	Laduviglusib&Oligodendrocyte	GO:0048608	reproductive structure development	45071	306/18903	4.38111e-05	0.00380384	0.00222989	598/1495/2263/3643/5660	5
Laduviglusib&Oligodendrocyte	Laduviglusib&Oligodendrocyte	GO:0051302	regulation of cell division	45041	190/18903	0.000106033	0.00676096	0.00396342	598/2263/3480/8766	4
Laduviglusib&Oligodendrocyte	Laduviglusib&Oligodendrocyte	GO:0009214	cyclic nucleotide catabolic process	44982	13/18903	0.000129817	0.00765157	0.00448552	5142/8654	2
Laduviglusib&Oligodendrocyte	Laduviglusib&Oligodendrocyte	GO:0009166	nucleotide catabolic process	45010	76/18903	0.000134784	0.00765157	0.00448552	2272/5142/8654	3
Laduviglusib&Oligodendrocyte	Laduviglusib&Oligodendrocyte	GO:0055117	regulation of cardiac muscle contraction	45010	78/18903	0.000145604	0.00792223	0.00464418	3320/5142/8654	3
Laduviglusib&Oligodendrocyte	Laduviglusib&Oligodendrocyte	GO:0008589	regulation of smoothened signaling pathway	45010	84/18903	0.000181414	0.00892559	0.00523237	1387/1495/2263	3
Laduviglusib&Oligodendrocyte	Laduviglusib&Oligodendrocyte	GO:0045860	positive regulation of protein kinase activity	45071	420/18903	0.000194594	0.00897566	0.00526173	2066/3320/3643/8654/5747	5
Laduviglusib&Oligodendrocyte	Laduviglusib&Oligodendrocyte	GO:0055119	relaxation of cardiac muscle	44982	17/18903	0.000225615	0.00997122	0.00584535	5142/8654	2
Laduviglusib&Oligodendrocyte	Laduviglusib&Oligodendrocyte	GO:0007163	establishment or maintenance of cell polarity	45041	234/18903	0.000235983	0.00997122	0.00584535	1495/3320/3480/5747	4
Laduviglusib&Oligodendrocyte	Laduviglusib&Oligodendrocyte	GO:0048732	gland development	45071	441/18903	0.00024404	0.0100057	0.00586553	2066/2263/3643/4790/5660	5
Laduviglusib&Oligodendrocyte	Laduviglusib&Oligodendrocyte	GO:0032465	regulation of cytokinesis	45010	95/18903	0.000261017	0.0104125	0.00610401	598/3480/8766	3
[truncated: 460 more rows]

## Sheet: data_GO_CC
Table 3. GO analysis results of cell-specific laduviglusib targets.
Cluster	group	ID	Description	GeneRatio	BgRatio	pvalue	p.adjust	qvalue	geneID	Count
Laduviglusib&Astroglia	Laduviglusib&Astroglia	GO:0000118	histone deacetylase complex	5/73	81/19869	1.20131e-05	0.00269093	0.00192209	9759/10014/55869/9734/3094	5
Laduviglusib&Astroglia	Laduviglusib&Astroglia	GO:0060076	excitatory synapse	4/73	52/19869	3.9725e-05	0.00304647	0.00217605	2263/2891/5142/6536	4
Laduviglusib&Astroglia	Laduviglusib&Astroglia	GO:0009925	basal plasma membrane	7/73	254/19869	4.08009e-05	0.00304647	0.00217605	4363/1956/2066/3320/3326/6507/6536	7
Laduviglusib&Astroglia	Laduviglusib&Astroglia	GO:0045178	basal part of cell	7/73	272/19869	6.28786e-05	0.0035212	0.00251514	4363/1956/2066/3320/3326/6507/6536	7
Laduviglusib&Astroglia	Laduviglusib&Astroglia	GO:0043025	neuronal cell body	8/73	497/19869	0.000468255	0.0174815	0.0124868	25/2891/3320/3326/3480/3643/6507/7042	8
Laduviglusib&Astroglia	Laduviglusib&Astroglia	GO:0042470	melanosome	4/73	110/19869	0.000721567	0.0202039	0.0144313	25825/3320/3326/3688	4
Laduviglusib&Astroglia	Laduviglusib&Astroglia	GO:0048770	pigment granule	4/73	110/19869	0.000721567	0.0202039	0.0144313	25825/3320/3326/3688	4
Laduviglusib&Astroglia	Laduviglusib&Astroglia	GO:0044292	dendrite terminus	2/73	13/19869	0.00101167	0.0251794	0.0179853	3320/3326	2
Laduviglusib&Astroglia	Laduviglusib&Astroglia	GO:0097524	sperm plasma membrane	2/73	14/19869	0.00117748	0.0263755	0.0188397	3320/3326	2
Laduviglusib&Astroglia	Laduviglusib&Astroglia	GO:0031253	cell projection membrane	6/73	344/19869	0.0016563	0.0337282	0.0240916	1956/3320/3326/3643/3685/3688	6
Laduviglusib&Astroglia	Laduviglusib&Astroglia	GO:0044214	spanning component of plasma membrane	2/73	18/19869	0.00196098	0.036605	0.0261465	1956/2066	2
Laduviglusib&Astroglia	Laduviglusib&Astroglia	GO:0099699	integral component of synaptic membrane	4/73	155/19869	0.00255396	0.0440067	0.0314334	2066/3688/4916/6536	4
Laduviglusib&Astroglia	Laduviglusib&Astroglia	GO:0044295	axonal growth cone	2/73	23/19869	0.00320441	0.0488071	0.0348622	3320/3326	2
Laduviglusib&Astroglia	Laduviglusib&Astroglia	GO:0089717	spanning component of membrane	2/73	25/19869	0.00378171	0.0494128	0.0352948	1956/2066	2
Laduviglusib&Astroglia	Laduviglusib&Astroglia	GO:0044309	neuron spine	4/73	176/19869	0.00402652	0.0494128	0.0352948	8411/2891/3688/5142	4
Laduviglusib&Astroglia	Laduviglusib&Astroglia	GO:0031256	leading edge membrane	4/73	177/19869	0.00410833	0.0494128	0.0352948	1956/3643/3685/3688	4
Laduviglusib&Astroglia	Laduviglusib&Astroglia	GO:0001726	ruffle	4/73	178/19869	0.00419126	0.0494128	0.0352948	25/1956/3685/3688	4
Laduviglusib&Ciliated_Ependymal	Laduviglusib&Ciliated_Ependymal	GO:0032279	asymmetric synapse	7/62	327/19869	6.94107e-05	0.00654732	0.00479768	54583/2915/5142/5170/6505/6536/23043	7
Laduviglusib&Ciliated_Ependymal	Laduviglusib&Ciliated_Ependymal	GO:0098984	neuron to neuron synapse	7/62	351/19869	0.000107986	0.00654732	0.00479768	54583/2915/5142/5170/6505/6536/23043	7
Laduviglusib&Ciliated_Ependymal	Laduviglusib&Ciliated_Ependymal	GO:0009925	basal plasma membrane	6/62	254/19869	0.000138943	0.00654732	0.00479768	4363/1956/3320/3326/6507/6536	6
Laduviglusib&Ciliated_Ependymal	Laduviglusib&Ciliated_Ependymal	GO:0016324	apical plasma membrane	7/62	368/19869	0.000144692	0.00654732	0.00479768	4363/6868/3320/3326/6505/6536/23043	7
Laduviglusib&Ciliated_Ependymal	Laduviglusib&Ciliated_Ependymal	GO:0045178	basal part of cell	6/62	272/19869	0.000201422	0.00729147	0.00534298	4363/1956/3320/3326/6507/6536	6
Laduviglusib&Ciliated_Ependymal	Laduviglusib&Ciliated_Ependymal	GO:0045177	apical part of cell	7/62	435/19869	0.000400094	0.0111362	0.0081603	4363/6868/3320/3326/6505/6536/23043	7
Laduviglusib&Ciliated_Ependymal	Laduviglusib&Ciliated_Ependymal	GO:0014069	postsynaptic density	6/62	321/19869	0.000487646	0.0111362	0.0081603	54583/2915/5142/5170/6536/23043	6
Laduviglusib&Ciliated_Ependymal	Laduviglusib&Ciliated_Ependymal	GO:1904813	ficolin-1-rich granule lumen	4/62	124/19869	0.000609487	0.0111362	0.0081603	2821/3320/3326/3304	4
Laduviglusib&Ciliated_Ependymal	Laduviglusib&Ciliated_Ependymal	GO:0099572	postsynaptic specialization	6/62	342/19869	0.000680001	0.0111362	0.0081603	54583/2915/5142/5170/6536/23043	6
Laduviglusib&Ciliated_Ependymal	Laduviglusib&Ciliated_Ependymal	GO:0031253	cell projection membrane	6/62	344/19869	0.000701008	0.0111362	0.0081603	6868/208/1956/2821/3320/3326	6
Laduviglusib&Ciliated_Ependymal	Laduviglusib&Ciliated_Ependymal	GO:0044292	dendrite terminus	2/62	13/19869	0.000730917	0.0111362	0.0081603	3320/3326	2
Laduviglusib&Ciliated_Ependymal	Laduviglusib&Ciliated_Ependymal	GO:0097524	sperm plasma membrane	2/62	14/19869	0.000851024	0.0118489	0.00868251	3320/3326	2
Laduviglusib&Ciliated_Ependymal	Laduviglusib&Ciliated_Ependymal	GO:0005925	focal adhesion	6/62	422/19869	0.00199625	0.0221358	0.0162205	6868/1956/3304/5170/10544/5747	6
Laduviglusib&Ciliated_Ependymal	Laduviglusib&Ciliated_Ependymal	GO:0000118	histone deacetylase complex	3/62	81/19869	0.00207609	0.0221358	0.0162205	9759/10014/51564	3
Laduviglusib&Ciliated_Ependymal	Laduviglusib&Ciliated_Ependymal	GO:0043197	dendritic spine	4/62	175/19869	0.00217928	0.0221358	0.0162205	2915/5142/5747/6505	4
Laduviglusib&Ciliated_Ependymal	Laduviglusib&Ciliated_Ependymal	GO:0044309	neuron spine	4/62	176/19869	0.00222481	0.0221358	0.0162205	2915/5142/5747/6505	4
Laduviglusib&Ciliated_Ependymal	Laduviglusib&Ciliated_Ependymal	GO:0030055	cell-substrate junction	6/62	432/19869	0.00224468	0.0221358	0.0162205	6868/1956/3304/5170/10544/5747	6
Laduviglusib&Ciliated_Ependymal	Laduviglusib&Ciliated_Ependymal	GO:0044295	axonal growth cone	2/62	23/19869	0.00232365	0.0221358	0.0162205	3320/3326	2
Laduviglusib&Ciliated_Ependymal	Laduviglusib&Ciliated_Ependymal	GO:0098978	glutamatergic synapse	5/62	324/19869	0.00338444	0.0284919	0.0208781	54583/2915/2932/8766/23043	5
Laduviglusib&Ciliated_Ependymal	Laduviglusib&Ciliated_Ependymal	GO:0042470	melanosome	3/62	110/19869	0.00492602	0.0371504	0.0272227	25825/3320/3326	3
Laduviglusib&Ciliated_Ependymal	Laduviglusib&Ciliated_Ependymal	GO:0048770	pigment granule	3/62	110/19869	0.00492602	0.0371504	0.0272227	25825/3320/3326	3
Laduviglusib&Ciliated_Ependymal	Laduviglusib&Ciliated_Ependymal	GO:0097386	glial cell projection	2/62	38/19869	0.0062655	0.0436175	0.0319617	2915/6505	2
Laduviglusib&dSPN	Laduviglusib&dSPN	GO:0098978	glutamatergic synapse	11/89	324/19869	2.15491e-07	1.5299e-05	1.0446e-05	102/1268/1812/2066/2915/2932/3717/1432/4916/8766/23043	11
Laduviglusib&dSPN	Laduviglusib&dSPN	GO:0045121	membrane raft	11/89	326/19869	2.2916e-07	1.5299e-05	1.0446e-05	1268/1956/3098/3480/3643/3717/5594/4311/5663/5868/6505	11
Laduviglusib&dSPN	Laduviglusib&dSPN	GO:0031983	vesicle lumen	11/89	327/19869	2.36278e-07	1.5299e-05	1.0446e-05	210/29952/1956/2821/3074/3320/3326/5594/1432/4790/5478	11
Laduviglusib&dSPN	Laduviglusib&dSPN	GO:0098857	membrane microdomain	11/89	327/19869	2.36278e-07	1.5299e-05	1.0446e-05	1268/1956/3098/3480/3643/3717/5594/4311/5663/5868/6505	11
Laduviglusib&dSPN	Laduviglusib&dSPN	GO:0044309	neuron spine	8/89	176/19869	1.23947e-06	6.05287e-05	4.13283e-05	1812/8411/2891/2915/3706/5142/5747/6505	8
Laduviglusib&dSPN	Laduviglusib&dSPN	GO:1904813	ficolin-1-rich granule lumen	7/89	124/19869	1.40221e-06	6.05287e-05	4.13283e-05	210/2821/3320/3326/5594/1432/5478	7
Laduviglusib&dSPN	Laduviglusib&dSPN	GO:1902911	protein kinase complex	7/89	136/19869	2.6033e-06	7.49172e-05	5.11526e-05	902/1021/1457/1612/3480/3643/5591	7
Laduviglusib&dSPN	Laduviglusib&dSPN	GO:0043197	dendritic spine	7/89	175/19869	1.36852e-05	0.000354448	0.000242013	1812/2891/2915/3706/5142/5747/6505	7
Laduviglusib&dSPN	Laduviglusib&dSPN	GO:0097060	synaptic membrane	9/89	378/19869	4.9375e-05	0.00106568	0.000727632	102/1268/1812/2066/2891/2915/4916/5138/5663	9
Laduviglusib&dSPN	Laduviglusib&dSPN	GO:0032279	asymmetric synapse	8/89	327/19869	0.000109709	0.00189432	0.00129342	102/2066/2891/2915/5142/6009/6505/23043	8
Laduviglusib&dSPN	Laduviglusib&dSPN	GO:0005759	mitochondrial matrix	9/89	483/19869	0.000312528	0.00440834	0.00300996	34/2066/2744/3029/4200/349565/4942/5138/23408	9
Laduviglusib&dSPN	Laduviglusib&dSPN	GO:0043025	neuronal cell body	9/89	497/19869	0.000384937	0.00474756	0.00324157	2891/3320/3326/3480/3643/4311/5663/5868/6505	9
Laduviglusib&dSPN	Laduviglusib&dSPN	GO:0005901	caveola	4/89	82/19869	0.000504004	0.00567553	0.00387518	3480/3643/3717/5594	4
Laduviglusib&dSPN	Laduviglusib&dSPN	GO:0014069	postsynaptic density	7/89	321/19869	0.000597401	0.00613868	0.00419141	102/2066/2891/2915/5142/6009/23043	7
Laduviglusib&dSPN	Laduviglusib&dSPN	GO:0043198	dendritic shaft	3/89	38/19869	0.000654312	0.00613868	0.00419141	2915/5663/6505	3
Laduviglusib&dSPN	Laduviglusib&dSPN	GO:0005766	primary lysosome	5/89	155/19869	0.000663641	0.00613868	0.00419141	29952/3074/5594/5660/5663	5
Laduviglusib&dSPN	Laduviglusib&dSPN	GO:0031901	early endosome membrane	5/89	183/19869	0.00139453	0.0116511	0.00795523	8411/1956/5663/5868/6505	5
Laduviglusib&dSPN	Laduviglusib&dSPN	GO:0150034	distal axon	6/89	278/19869	0.00156486	0.0122818	0.00838586	1268/3320/3326/5663/5868/6505	6
Laduviglusib&dSPN	Laduviglusib&dSPN	GO:0097524	sperm plasma membrane	2/89	14/19869	0.00174331	0.0125421	0.00856363	3320/3326	2
Laduviglusib&dSPN	Laduviglusib&dSPN	GO:0098845	postsynaptic endosome	2/89	14/19869	0.00174331	0.0125421	0.00856363	8766/5868	2
Laduviglusib&dSPN	Laduviglusib&dSPN	GO:0005925	focal adhesion	7/89	422/19869	0.00286643	0.0178657	0.0121985	102/1956/3717/5594/4311/5478/5747	7
Laduviglusib&dSPN	Laduviglusib&dSPN	GO:0044214	spanning component of plasma membrane	2/89	18/19869	0.00289713	0.0178657	0.0121985	1956/2066	2
Laduviglusib&dSPN	Laduviglusib&dSPN	GO:0031968	organelle outer membrane	5/89	235/19869	0.00411356	0.0238255	0.0162677	1268/3098/4129/5138/5663	5
Laduviglusib&dSPN	Laduviglusib&dSPN	GO:0098982	GABA-ergic synapse	3/89	72/19869	0.00414589	0.0238255	0.0162677	1268/1812/2066	3
Laduviglusib&dSPN	Laduviglusib&dSPN	GO:0019867	outer membrane	5/89	237/19869	0.00426345	0.0238255	0.0162677	1268/3098/4129/5138/5663	5
Laduviglusib&dSPN	Laduviglusib&dSPN	GO:1990391	DNA repair complex	2/89	22/19869	0.00432354	0.0238255	0.0162677	23028/5591	2
Laduviglusib&dSPN	Laduviglusib&dSPN	GO:0031253	cell projection membrane	6/89	344/19869	0.00449325	0.0242448	0.0165541	1812/1956/2821/3320/3326/3643	6
Laduviglusib&dSPN	Laduviglusib&dSPN	GO:0089717	spanning component of membrane	2/89	25/19869	0.00556629	0.0288334	0.0196871	1956/2066	2
Laduviglusib&dSPN	Laduviglusib&dSPN	GO:0000118	histone deacetylase complex	3/89	81/19869	0.00576223	0.0292631	0.0199805	1457/8841/55869	3
Laduviglusib&dSPN	Laduviglusib&dSPN	GO:0000781	chromosome, telomeric region	4/89	168/19869	0.00689703	0.0337043	0.0230129	23028/142/5591/80351	4
Laduviglusib&dSPN	Laduviglusib&dSPN	GO:0030427	site of polarized growth	4/89	173/19869	0.00763409	0.0353077	0.0241076	1268/3320/3326/5663	4
Laduviglusib&dSPN	Laduviglusib&dSPN	GO:0005903	brush border	3/89	102/19869	0.0108427	0.0475975	0.032499	3320/3326/4311	3
Laduviglusib&Endothelial	Laduviglusib&Endothelial	GO:0031253	cell projection membrane	7/40	344/19869	5.00397e-06	0.00084567	0.000579407	9429/208/1956/2821/3320/3643/3685	7
Laduviglusib&Endothelial	Laduviglusib&Endothelial	GO:0042470	melanosome	4/40	110/19869	6.96998e-05	0.00392642	0.00269017	25825/3320/5901/6513	4
Laduviglusib&Endothelial	Laduviglusib&Endothelial	GO:0048770	pigment granule	4/40	110/19869	6.96998e-05	0.00392642	0.00269017	25825/3320/5901/6513	4
Laduviglusib&Endothelial	Laduviglusib&Endothelial	GO:0031256	leading edge membrane	4/40	177/19869	0.000433095	0.0135284	0.0092689	208/1956/3643/3685	4
Laduviglusib&Endothelial	Laduviglusib&Endothelial	GO:0045121	membrane raft	5/40	326/19869	0.000473649	0.0135284	0.0092689	9429/1956/3098/3643/6513	5
Laduviglusib&Endothelial	Laduviglusib&Endothelial	GO:0098857	membrane microdomain	5/40	327/19869	0.000480298	0.0135284	0.0092689	9429/1956/3098/3643/6513	5
Laduviglusib&FOXP2_OLFM3_Neuron	Laduviglusib&FOXP2_OLFM3_Neuron	GO:0044309	neuron spine	7/98	176/19869	2.66707e-05	0.00212102	0.00162461	134/8851/1812/8411/3706/4842/5747	7
Laduviglusib&FOXP2_OLFM3_Neuron	Laduviglusib&FOXP2_OLFM3_Neuron	GO:0045121	membrane raft	9/98	326/19869	3.37434e-05	0.00212102	0.00162461	1956/3643/3717/5594/4311/4842/5868/6548/7010	9
Laduviglusib&FOXP2_OLFM3_Neuron	Laduviglusib&FOXP2_OLFM3_Neuron	GO:0098857	membrane microdomain	9/98	327/19869	3.45584e-05	0.00212102	0.00162461	1956/3643/3717/5594/4311/4842/5868/6548/7010	9
Laduviglusib&FOXP2_OLFM3_Neuron	Laduviglusib&FOXP2_OLFM3_Neuron	GO:0005925	focal adhesion	10/98	422/19869	4.45049e-05	0.00212102	0.00162461	102/1956/3717/5604/5594/4311/5747/390/6548/7010	10
Laduviglusib&FOXP2_OLFM3_Neuron	Laduviglusib&FOXP2_OLFM3_Neuron	GO:0000118	histone deacetylase complex	5/98	81/19869	5.01631e-05	0.00212102	0.00162461	8841/9759/10014/51564/9734	5
Laduviglusib&FOXP2_OLFM3_Neuron	Laduviglusib&FOXP2_OLFM3_Neuron	GO:0030055	cell-substrate junction	10/98	432/19869	5.41537e-05	0.00212102	0.00162461	102/1956/3717/5604/5594/4311/5747/390/6548/7010	10
Laduviglusib&FOXP2_OLFM3_Neuron	Laduviglusib&FOXP2_OLFM3_Neuron	GO:0016323	basolateral plasma membrane	7/98	229/19869	0.000140134	0.0047045	0.00360345	4363/134/1956/3320/3326/6548/7010	7
Laduviglusib&FOXP2_OLFM3_Neuron	Laduviglusib&FOXP2_OLFM3_Neuron	GO:0043197	dendritic spine	6/98	175/19869	0.000230809	0.00678002	0.0051932	134/8851/1812/3706/4842/5747	6
Laduviglusib&FOXP2_OLFM3_Neuron	Laduviglusib&FOXP2_OLFM3_Neuron	GO:0045178	basal part of cell	7/98	272/19869	0.000399534	0.00938904	0.00719161	4363/134/1956/3320/3326/6548/7010	7
Laduviglusib&FOXP2_OLFM3_Neuron	Laduviglusib&FOXP2_OLFM3_Neuron	GO:1902911	protein kinase complex	5/98	136/19869	0.000569305	0.0121624	0.0093159	902/8851/1021/1612/3643	5
Laduviglusib&FOXP2_OLFM3_Neuron	Laduviglusib&FOXP2_OLFM3_Neuron	GO:0043025	neuronal cell body	9/98	497/19869	0.00078222	0.0141401	0.0108307	25/134/8851/3320/3326/3643/4311/5868/7042	9
Laduviglusib&FOXP2_OLFM3_Neuron	Laduviglusib&FOXP2_OLFM3_Neuron	GO:0031252	cell leading edge	8/98	421/19869	0.00113526	0.0190562	0.0145962	25/134/1021/1956/3643/5141/5868/6548	8
Laduviglusib&FOXP2_OLFM3_Neuron	Laduviglusib&FOXP2_OLFM3_Neuron	GO:0031253	cell projection membrane	7/98	344/19869	0.00157785	0.0247197	0.0189342	134/1812/1956/3320/3326/3643/5141	7
Laduviglusib&FOXP2_OLFM3_Neuron	Laduviglusib&FOXP2_OLFM3_Neuron	GO:0044292	dendrite terminus	2/98	13/19869	0.00181291	0.0251688	0.0192782	3320/3326	2
Laduviglusib&FOXP2_OLFM3_Neuron	Laduviglusib&FOXP2_OLFM3_Neuron	GO:0001726	ruffle	5/98	178/19869	0.00189221	0.0251688	0.0192782	25/1021/1956/5141/5868	5
Laduviglusib&FOXP2_OLFM3_Neuron	Laduviglusib&FOXP2_OLFM3_Neuron	GO:0097524	sperm plasma membrane	2/98	14/19869	0.00210828	0.026076	0.0199731	3320/3326	2
Laduviglusib&FOXP2_OLFM3_Neuron	Laduviglusib&FOXP2_OLFM3_Neuron	GO:0150034	distal axon	6/98	278/19869	0.00255431	0.0300132	0.0229888	25/134/8851/3320/3326/5868	6
Laduviglusib&FOXP2_OLFM3_Neuron	Laduviglusib&FOXP2_OLFM3_Neuron	GO:0001518	voltage-gated sodium channel complex	2/98	17/19869	0.00312062	0.033478	0.0256427	8912/6328	2
Laduviglusib&FOXP2_OLFM3_Neuron	Laduviglusib&FOXP2_OLFM3_Neuron	GO:0097038	perinuclear endoplasmic reticulum	2/98	21/19869	0.00475719	0.0486061	0.0372302	102/5295	2
Laduviglusib&iSPN	Laduviglusib&iSPN	GO:0045121	membrane raft	12/115	326/19869	4.23513e-07	5.91653e-05	4.31164e-05	6868/1268/1956/3098/3480/3717/5594/4311/4842/5663/5868/6505	12
Laduviglusib&iSPN	Laduviglusib&iSPN	GO:0098857	membrane microdomain	12/115	327/19869	4.37532e-07	5.91653e-05	4.31164e-05	6868/1268/1956/3098/3480/3717/5594/4311/4842/5663/5868/6505	12
Laduviglusib&iSPN	Laduviglusib&iSPN	GO:1904813	ficolin-1-rich granule lumen	8/115	124/19869	6.20615e-07	5.91653e-05	4.31164e-05	210/2821/3320/3326/3304/5594/1432/5478	8
Laduviglusib&iSPN	Laduviglusib&iSPN	GO:0005925	focal adhesion	12/115	422/19869	6.18467e-06	0.000294763	0.000214807	102/6868/1956/3304/3685/3717/5604/5594/4311/5478/5747/5879	12
Laduviglusib&iSPN	Laduviglusib&iSPN	GO:0030055	cell-substrate junction	12/115	432/19869	7.83455e-06	0.000294763	0.000214807	102/6868/1956/3304/3685/3717/5604/5594/4311/5478/5747/5879	12
Laduviglusib&iSPN	Laduviglusib&iSPN	GO:0043197	dendritic spine	8/115	175/19869	8.19071e-06	0.000294763	0.000214807	2891/2915/3706/4842/5142/5747/5879/6505	8
Laduviglusib&iSPN	Laduviglusib&iSPN	GO:0044309	neuron spine	8/115	176/19869	8.53978e-06	0.000294763	0.000214807	2891/2915/3706/4842/5142/5747/5879/6505	8
Laduviglusib&iSPN	Laduviglusib&iSPN	GO:0001726	ruffle	8/115	178/19869	9.27575e-06	0.000294763	0.000214807	25/6868/208/1021/1956/3685/5868/5879	8
Laduviglusib&iSPN	Laduviglusib&iSPN	GO:1902911	protein kinase complex	7/115	136/19869	1.42843e-05	0.00040853	0.000297714	902/1021/1147/1457/1612/3480/5591	7
Laduviglusib&iSPN	Laduviglusib&iSPN	GO:0098978	glutamatergic synapse	10/115	324/19869	1.90053e-05	0.000490202	0.000357232	102/1268/2915/2932/3717/1432/4916/8766/5879/23043	10
Laduviglusib&iSPN	Laduviglusib&iSPN	GO:0031983	vesicle lumen	10/115	327/19869	2.05679e-05	0.000490202	0.000357232	210/29952/1956/2821/3074/3320/3326/5594/1432/5478	10
Laduviglusib&iSPN	Laduviglusib&iSPN	GO:0005759	mitochondrial matrix	11/115	483/19869	0.000114471	0.00206517	0.00150498	34/2744/3029/4200/349565/2908/4942/5138/5164/5770/23408	11
Laduviglusib&iSPN	Laduviglusib&iSPN	GO:0043025	neuronal cell body	11/115	497/19869	0.000146986	0.00247282	0.00180205	25/1454/2891/3320/3326/3480/4311/5663/5868/6505/7150	11
Laduviglusib&iSPN	Laduviglusib&iSPN	GO:0150034	distal axon	8/115	278/19869	0.000215786	0.0034286	0.00249858	25/1268/1454/3320/3326/5663/5868/6505	8
Laduviglusib&iSPN	Laduviglusib&iSPN	GO:0032587	ruffle membrane	5/115	97/19869	0.000251038	0.00377879	0.00275377	6868/208/1956/3685/5879	5
Laduviglusib&iSPN	Laduviglusib&iSPN	GO:0030427	site of polarized growth	6/115	173/19869	0.000513504	0.00699343	0.00509643	25/1268/1454/3320/3326/5663	6
Laduviglusib&iSPN	Laduviglusib&iSPN	GO:0032279	asymmetric synapse	8/115	327/19869	0.000635751	0.00826476	0.00602291	102/2891/2915/4842/5142/6009/6505/23043	8
Laduviglusib&iSPN	Laduviglusib&iSPN	GO:0005769	early endosome	9/115	414/19869	0.000682257	0.00848372	0.00618247	208/1956/5604/5594/4311/5663/5770/5868/6505	9
Laduviglusib&iSPN	Laduviglusib&iSPN	GO:0043198	dendritic shaft	3/115	38/19869	0.00137473	0.015122	0.0110201	2915/5663/6505	3
Laduviglusib&iSPN	Laduviglusib&iSPN	GO:0005766	primary lysosome	5/115	155/19869	0.00208741	0.0205862	0.0150021	29952/3074/5594/5660/5663	5
Laduviglusib&iSPN	Laduviglusib&iSPN	GO:0042582	azurophil granule	5/115	155/19869	0.00208741	0.0205862	0.0150021	29952/3074/5594/5660/5663	5
Laduviglusib&iSPN	Laduviglusib&iSPN	GO:0005891	voltage-gated calcium channel complex	3/115	45/19869	0.00224545	0.0214066	0.0156	8912/5142/5144	3
Laduviglusib&iSPN	Laduviglusib&iSPN	GO:0014069	postsynaptic density	7/115	321/19869	0.00266358	0.0238057	0.0173483	102/2891/2915/4842/5142/6009/23043	7
Laduviglusib&iSPN	Laduviglusib&iSPN	GO:0097524	sperm plasma membrane	2/115	14/19869	0.00288777	0.0242913	0.0177021	3320/3326	2
Laduviglusib&iSPN	Laduviglusib&iSPN	GO:0098845	postsynaptic endosome	2/115	14/19869	0.00288777	0.0242913	0.0177021	8766/5868	2
Laduviglusib&iSPN	Laduviglusib&iSPN	GO:0031252	cell leading edge	8/115	421/19869	0.00312995	0.0255761	0.0186385	25/6868/208/1021/1956/3685/5868/5879	8
Laduviglusib&iSPN	Laduviglusib&iSPN	GO:0031256	leading edge membrane	5/115	177/19869	0.00369738	0.0274448	0.0200002	6868/208/1956/3685/5879	5
Laduviglusib&iSPN	Laduviglusib&iSPN	GO:0042470	melanosome	4/115	110/19869	0.00383843	0.0274448	0.0200002	3320/3326/5868/5879	4
Laduviglusib&iSPN	Laduviglusib&iSPN	GO:0048770	pigment granule	4/115	110/19869	0.00383843	0.0274448	0.0200002	3320/3326/5868/5879	4
Laduviglusib&iSPN	Laduviglusib&iSPN	GO:0001518	voltage-gated sodium channel complex	2/115	17/19869	0.00426716	0.029766	0.0216919	8912/6328	2
Laduviglusib&iSPN	Laduviglusib&iSPN	GO:0043083	synaptic cleft	2/115	18/19869	0.00478247	0.0325664	0.0237326	43/6505	2
Laduviglusib&iSPN	Laduviglusib&iSPN	GO:0016324	apical plasma membrane	7/115	368/19869	0.00560656	0.0372901	0.027175	6868/3320/3326/5144/5663/6505/23043	7
Laduviglusib&iSPN	Laduviglusib&iSPN	GO:0097060	synaptic membrane	7/115	378/19869	0.00646417	0.0416768	0.0303718	102/1268/2891/2915/4916/5138/5663	7
Laduviglusib&iSPN	Laduviglusib&iSPN	GO:0098562	cytoplasmic side of membrane	5/115	204/19869	0.00670327	0.0416768	0.0303718	1147/5747/5770/5868/5879	5
Laduviglusib&iSPN	Laduviglusib&iSPN	GO:1990391	DNA repair complex	2/115	22/19869	0.00711254	0.0432805	0.0315405	23028/5591	2
Laduviglusib&Microglia	Laduviglusib&Microglia	GO:1904813	ficolin-1-rich granule lumen	6/31	124/19869	3.38946e-08	4.84693e-06	2.88996e-06	240/1508/3320/3326/3304/1432	6
Laduviglusib&Microglia	Laduviglusib&Microglia	GO:1902911	protein kinase complex	45077	136/19869	2.05507e-06	9.79585e-05	5.84073e-05	1021/3480/3643/7046/7048	5
Laduviglusib&Microglia	Laduviglusib&Microglia	GO:0005901	caveola	4/31	82/19869	7.78794e-06	0.000201755	0.000120296	3480/3643/3717/7048	4
Laduviglusib&Microglia	Laduviglusib&Microglia	GO:0098802	plasma membrane signaling receptor complex	6/31	319/19869	8.57657e-06	0.000201755	0.000120296	3480/3643/3717/6850/7046/7048	6
Laduviglusib&Microglia	Laduviglusib&Microglia	GO:0045121	membrane raft	6/31	326/19869	9.70545e-06	0.000201755	0.000120296	3098/3480/3643/3717/7046/7048	6
Laduviglusib&Microglia	Laduviglusib&Microglia	GO:0098857	membrane microdomain	6/31	327/19869	9.87612e-06	0.000201755	0.000120296	3098/3480/3643/3717/7046/7048	6
Laduviglusib&Microglia	Laduviglusib&Microglia	GO:0031904	endosome lumen	45016	35/19869	2.17589e-05	0.00038894	0.000231904	1508/1514/3717	3
Laduviglusib&Microglia	Laduviglusib&Microglia	GO:0044292	dendrite terminus	2/31	13/19869	0.000181802	0.00236342	0.00140918	3320/3326	2
Laduviglusib&Microglia	Laduviglusib&Microglia	GO:0097524	sperm plasma membrane	2/31	14/19869	0.000211896	0.00252509	0.00150558	3320/3326	2
Laduviglusib&Microglia	Laduviglusib&Microglia	GO:0043202	lysosomal lumen	45016	98/19869	0.000473112	0.00520423	0.003103	1508/1514/3320	3
Laduviglusib&Microglia	Laduviglusib&Microglia	GO:0044295	axonal growth cone	2/31	23/19869	0.000583984	0.00556732	0.00331949	3320/3326	2
Laduviglusib&Microglia	Laduviglusib&Microglia	GO:0071682	endocytic vesicle lumen	2/31	23/19869	0.000583984	0.00556732	0.00331949	1514/3320	2
Laduviglusib&Microglia	Laduviglusib&Microglia	GO:0042470	melanosome	45016	110/19869	0.000662893	0.0055761	0.00332473	1508/3320/3326	3
Laduviglusib&Microglia	Laduviglusib&Microglia	GO:0036019	endolysosome	2/31	29/19869	0.000931697	0.00680939	0.00406007	1508/1514	2
Laduviglusib&Microglia	Laduviglusib&Microglia	GO:0043025	neuronal cell body	45077	497/19869	0.000952363	0.00680939	0.00406007	3320/3326/3480/3643/6507	5
Laduviglusib&Microglia	Laduviglusib&Microglia	GO:0031253	cell projection membrane	4/31	344/19869	0.00192039	0.0109846	0.00654955	3320/3326/3643/5141	4
Laduviglusib&Microglia	Laduviglusib&Microglia	GO:0016324	apical plasma membrane	4/31	368/19869	0.00245319	0.0134925	0.00804488	1508/1514/3320/3326	4
Laduviglusib&Microglia	Laduviglusib&Microglia	GO:0016607	nuclear speck	4/31	419/19869	0.00390869	0.0187878	0.0112021	3091/3304/1432/10135	4
Laduviglusib&Microglia	Laduviglusib&Microglia	GO:0000791	euchromatin	2/31	60/19869	0.0039415	0.0187878	0.0112021	3091/3717	2
Laduviglusib&Microglia	Laduviglusib&Microglia	GO:0005771	multivesicular body	2/31	63/19869	0.00433639	0.0199531	0.011897	1514/8766	2
Laduviglusib&Microglia	Laduviglusib&Microglia	GO:0045177	apical part of cell	4/31	435/19869	0.00446503	0.0199531	0.011897	1508/1514/3320/3326	4
Laduviglusib&Microglia	Laduviglusib&Microglia	GO:0016234	inclusion body	2/31	76/19869	0.00624892	0.0270787	0.0161455	3326/3304	2
Laduviglusib&Microglia	Laduviglusib&Microglia	GO:0090575	RNA polymerase II transcription regulator complex	45016	249/19869	0.00674639	0.0283745	0.0169182	3091/6256/7068	3
Laduviglusib&Microglia	Laduviglusib&Microglia	GO:0009925	basal plasma membrane	45016	254/19869	0.00712526	0.0291118	0.0173578	3320/3326/6507	3
Laduviglusib&Microglia	Laduviglusib&Microglia	GO:0045178	basal part of cell	45016	272/19869	0.00859316	0.0341339	0.0203522	3320/3326/6507	3
Laduviglusib&Microglia	Laduviglusib&Microglia	GO:0005903	brush border	2/31	102/19869	0.0110139	0.0414469	0.0247126	3320/3326	2
Laduviglusib&Mural	Laduviglusib&Mural	GO:0043209	myelin sheath	45007	47/19869	1.85104e-05	0.00242487	0.00142238	760/3320/3688	3
Laduviglusib&Mural	Laduviglusib&Mural	GO:0042470	melanosome	45007	110/19869	0.000235489	0.00956145	0.00560856	25825/3320/3688	3
Laduviglusib&Mural	Laduviglusib&Mural	GO:0048770	pigment granule	45007	110/19869	0.000235489	0.00956145	0.00560856	25825/3320/3688	3
Laduviglusib&Mural	Laduviglusib&Mural	GO:0071682	endocytic vesicle lumen	44979	23/19869	0.000291953	0.00956145	0.00560856	1514/3320	2
Laduviglusib&Mural	Laduviglusib&Mural	GO:0032154	cleavage furrow	44979	54/19869	0.00161737	0.0410607	0.0240854	3688/8766	2
Laduviglusib&Mural	Laduviglusib&Mural	GO:0043025	neuronal cell body	45038	497/19869	0.00197767	0.0410607	0.0240854	3320/3480/3643/6507	4
Laduviglusib&Mural	Laduviglusib&Mural	GO:0005771	multivesicular body	44979	63/19869	0.00219409	0.0410607	0.0240854	1514/8766	2
Laduviglusib&Mural	Laduviglusib&Mural	GO:0032153	cell division site	44979	72/19869	0.00285428	0.0467388	0.0274161	3688/8766	2
Laduviglusib&Mural	Laduviglusib&Mural	GO:0005901	caveola	44979	82/19869	0.00368382	0.0471049	0.0276309	3480/3643	2
Laduviglusib&Mural	Laduviglusib&Mural	GO:0098802	plasma membrane signaling receptor complex	45007	319/19869	0.00503501	0.0471049	0.0276309	3480/3643/3688	3
Laduviglusib&Mural	Laduviglusib&Mural	GO:0043202	lysosomal lumen	44979	98/19869	0.00521617	0.0471049	0.0276309	1514/3320	2
Laduviglusib&Mural	Laduviglusib&Mural	GO:0098978	glutamatergic synapse	45007	324/19869	0.00525742	0.0471049	0.0276309	3688/4916/8766	3
Laduviglusib&Mural	Laduviglusib&Mural	GO:0045121	membrane raft	45007	326/19869	0.00534804	0.0471049	0.0276309	3480/3643/3688	3
Laduviglusib&Mural	Laduviglusib&Mural	GO:0098857	membrane microdomain	45007	327/19869	0.0053937	0.0471049	0.0276309	3480/3643/3688	3
Laduviglusib&Mural	Laduviglusib&Mural	GO:0031253	cell projection membrane	45007	344/19869	0.00620635	0.0478254	0.0280535	3320/3643/3688	3
Laduviglusib&Oligodendrocyte	Laduviglusib&Oligodendrocyte	GO:0060076	excitatory synapse	45010	52/19869	3.73365e-05	0.00657122	0.00471619	2263/2891/5142	3
Laduviglusib&Oligodendrocyte	Laduviglusib&Oligodendrocyte	GO:0005901	caveola	45010	82/19869	0.000145936	0.0128424	0.00921704	1495/3480/3643	3
Laduviglusib&Oligodendrocyte	Laduviglusib&Oligodendrocyte	GO:0014069	postsynaptic density	45041	321/19869	0.000646858	0.0227033	0.0162943	102/2066/2891/5142	4
Laduviglusib&Oligodendrocyte	Laduviglusib&Oligodendrocyte	GO:0032279	asymmetric synapse	45041	327/19869	0.000693301	0.0227033	0.0162943	102/2066/2891/5142	4
Laduviglusib&Oligodendrocyte	Laduviglusib&Oligodendrocyte	GO:0099572	postsynaptic specialization	45041	342/19869	0.000819722	0.0227033	0.0162943	102/2066/2891/5142	4
Laduviglusib&Oligodendrocyte	Laduviglusib&Oligodendrocyte	GO:0098984	neuron to neuron synapse	45041	351/19869	0.000902974	0.0227033	0.0162943	102/2066/2891/5142	4
Laduviglusib&Oligodendrocyte	Laduviglusib&Oligodendrocyte	GO:0043197	dendritic spine	45010	175/19869	0.00133942	0.0266253	0.019109	2891/5142/5747	3
Laduviglusib&Oligodendrocyte	Laduviglusib&Oligodendrocyte	GO:0044309	neuron spine	45010	176/19869	0.00136152	0.0266253	0.019109	2891/5142/5747	3
Laduviglusib&Oligodendrocyte	Laduviglusib&Oligodendrocyte	GO:0043209	myelin sheath	44982	47/19869	0.001587	0.0279312	0.0200463	760/3320	2
Laduviglusib&OPC	Laduviglusib&OPC	GO:0014069	postsynaptic density	45074	321/19869	7.72584e-05	0.00283972	0.00166262	2066/2891/2915/4842/5142	5
Laduviglusib&OPC	Laduviglusib&OPC	GO:0098978	glutamatergic synapse	45074	324/19869	8.07251e-05	0.00283972	0.00166262	2066/2915/4916/5327/8766	5
Laduviglusib&OPC	Laduviglusib&OPC	GO:0032279	asymmetric synapse	45074	327/19869	8.43107e-05	0.00283972	0.00166262	2066/2891/2915/4842/5142	5
Laduviglusib&OPC	Laduviglusib&OPC	GO:0043197	dendritic spine	45044	175/19869	0.000100924	0.00283972	0.00166262	2891/2915/4842/5142	4
Laduviglusib&OPC	Laduviglusib&OPC	GO:0044309	neuron spine	45044	176/19869	0.000103171	0.00283972	0.00166262	2891/2915/4842/5142	4
Laduviglusib&OPC	Laduviglusib&OPC	GO:0099572	postsynaptic specialization	45074	342/19869	0.000104122	0.00283972	0.00166262	2066/2891/2915/4842/5142	5
Laduviglusib&OPC	Laduviglusib&OPC	GO:0098984	neuron to neuron synapse	45074	351/19869	0.000117621	0.00283972	0.00166262	2066/2891/2915/4842/5142	5
Laduviglusib&OPC	Laduviglusib&OPC	GO:0044214	spanning component of plasma membrane	44985	18/19869	0.000288949	0.00542582	0.00317675	1956/2066	2
Laduviglusib&OPC	Laduviglusib&OPC	GO:0009925	basal plasma membrane	45044	254/19869	0.000419453	0.00633982	0.00371189	1956/2066/3320/6507	4
Laduviglusib&OPC	Laduviglusib&OPC	GO:0045178	basal part of cell	45044	272/19869	0.000542938	0.00633982	0.00371189	1956/2066/3320/6507	4
Laduviglusib&OPC	Laduviglusib&OPC	GO:0089717	spanning component of membrane	44985	25/19869	0.00056312	0.00633982	0.00371189	1956/2066	2
Laduviglusib&OPC	Laduviglusib&OPC	GO:0043025	neuronal cell body	45074	497/19869	0.000585909	0.00633982	0.00371189	2891/3320/3480/3643/6507	5
Laduviglusib&OPC	Laduviglusib&OPC	GO:0099055	integral component of postsynaptic membrane	45013	118/19869	0.00060022	0.00633982	0.00371189	2066/2915/4916	3
Laduviglusib&OPC	Laduviglusib&OPC	GO:0005770	late endosome	45044	288/19869	0.000672763	0.00635923	0.00372325	1956/3643/5660/8766	4
Laduviglusib&OPC	Laduviglusib&OPC	GO:0045121	membrane raft	45044	326/19869	0.00106726	0.00912119	0.00534034	1956/3480/3643/4842	4
Laduviglusib&OPC	Laduviglusib&OPC	GO:0098857	membrane microdomain	45044	327/19869	0.00107943	0.00912119	0.00534034	1956/3480/3643/4842	4
Laduviglusib&OPC	Laduviglusib&OPC	GO:0030139	endocytic vesicle	45044	343/19869	0.00128777	0.0101547	0.00594546	1956/2891/3320/8766	4
Laduviglusib&OPC	Laduviglusib&OPC	GO:0005891	voltage-gated calcium channel complex	44985	45/19869	0.00182621	0.0124334	0.00727957	5142/5144	2
Laduviglusib&OPC	Laduviglusib&OPC	GO:0060076	excitatory synapse	44985	52/19869	0.00243117	0.0158026	0.00925222	2891/5142	2
Laduviglusib&OPC	Laduviglusib&OPC	GO:0098685	Schaffer collateral - CA1 synapse	44985	72/19869	0.00460557	0.0251078	0.0147003	2915/5327	2
Laduviglusib&OPC	Laduviglusib&OPC	GO:0000118	histone deacetylase complex	44985	81/19869	0.00579261	0.0303804	0.0177874	9759/9734	2
Laduviglusib&OPC	Laduviglusib&OPC	GO:0005901	caveola	44985	82/19869	0.00593228	0.0303804	0.0177874	3480/3643	2
Laduviglusib&OPC	Laduviglusib&OPC	GO:0043202	lysosomal lumen	44985	98/19869	0.00837325	0.0393077	0.0230142	3320/5660	2
Laduviglusib&OPC	Laduviglusib&OPC	GO:0031248	protein acetyltransferase complex	44985	101/19869	0.00887336	0.0394631	0.0231052	1387/8850	2
Laduviglusib&OPC	Laduviglusib&OPC	GO:1902493	acetyltransferase complex	44985	101/19869	0.00887336	0.0394631	0.0231052	1387/8850	2
Laduviglusib&OPC	Laduviglusib&OPC	GO:0098802	plasma membrane signaling receptor complex	45013	319/19869	0.00997891	0.0432419	0.0253176	2891/3480/3643	3
Laduviglusib&Pvalb_Th_IN	Laduviglusib&Pvalb_Th_IN	GO:0060076	excitatory synapse	3/42	52/19869	0.000180597	0.0111703	0.00687617	2263/2891/5142	3
Laduviglusib&Pvalb_Th_IN	Laduviglusib&Pvalb_Th_IN	GO:0005771	multivesicular body	3/42	63/19869	0.000319311	0.0111703	0.00687617	1514/1956/8766	3
Laduviglusib&Pvalb_Th_IN	Laduviglusib&Pvalb_Th_IN	GO:0044292	dendrite terminus	2/42	13/19869	0.000335263	0.0111703	0.00687617	3320/3326	2
Laduviglusib&Pvalb_Th_IN	Laduviglusib&Pvalb_Th_IN	GO:0005770	late endosome	5/42	288/19869	0.000338895	0.0111703	0.00687617	1514/1956/5660/8766/6505	5
Laduviglusib&Pvalb_Th_IN	Laduviglusib&Pvalb_Th_IN	GO:0097524	sperm plasma membrane	2/42	14/19869	0.000390616	0.0111703	0.00687617	3320/3326	2
Laduviglusib&Pvalb_Th_IN	Laduviglusib&Pvalb_Th_IN	GO:0005775	vacuolar lumen	4/42	176/19869	0.000512095	0.0111703	0.00687617	1514/2171/3320/5660	4
Laduviglusib&Pvalb_Th_IN	Laduviglusib&Pvalb_Th_IN	GO:0045121	membrane raft	5/42	326/19869	0.000596161	0.0111703	0.00687617	1268/1956/3717/3945/6505	5
Laduviglusib&Pvalb_Th_IN	Laduviglusib&Pvalb_Th_IN	GO:0032279	asymmetric synapse	5/42	327/19869	0.00060448	0.0111703	0.00687617	2066/2171/2891/5142/6505	5
Laduviglusib&Pvalb_Th_IN	Laduviglusib&Pvalb_Th_IN	GO:0098857	membrane microdomain	5/42	327/19869	0.00060448	0.0111703	0.00687617	1268/1956/3717/3945/6505	5
Laduviglusib&Pvalb_Th_IN	Laduviglusib&Pvalb_Th_IN	GO:0044214	spanning component of plasma membrane	2/42	18/19869	0.000653236	0.0111703	0.00687617	1956/2066	2
Laduviglusib&Pvalb_Th_IN	Laduviglusib&Pvalb_Th_IN	GO:0030139	endocytic vesicle	5/42	343/19869	0.000749828	0.0116564	0.00717538	1514/1956/2891/3320/8766	5
Laduviglusib&Pvalb_Th_IN	Laduviglusib&Pvalb_Th_IN	GO:0044295	axonal growth cone	2/42	23/19869	0.00107298	0.0131056	0.00806748	3320/3326	2
Laduviglusib&Pvalb_Th_IN	Laduviglusib&Pvalb_Th_IN	GO:0089717	spanning component of membrane	2/42	25/19869	0.0012689	0.0135614	0.00834802	1956/2066	2
Laduviglusib&Pvalb_Th_IN	Laduviglusib&Pvalb_Th_IN	GO:0016323	basolateral plasma membrane	4/42	229/19869	0.00136469	0.0137272	0.00845008	1956/2066/3320/3326	4
Laduviglusib&Pvalb_Th_IN	Laduviglusib&Pvalb_Th_IN	GO:1904813	ficolin-1-rich granule lumen	3/42	124/19869	0.00228042	0.0205238	0.0126339	3320/3326/3304	3
Laduviglusib&Pvalb_Th_IN	Laduviglusib&Pvalb_Th_IN	GO:0031904	endosome lumen	2/42	35/19869	0.00248319	0.0208038	0.0128062	1514/3717	2
Laduviglusib&Pvalb_Th_IN	Laduviglusib&Pvalb_Th_IN	GO:0045178	basal part of cell	4/42	272/19869	0.00255485	0.0208038	0.0128062	1956/2066/3320/3326	4
Laduviglusib&Pvalb_Th_IN	Laduviglusib&Pvalb_Th_IN	GO:0014069	postsynaptic density	4/42	321/19869	0.00461579	0.0335806	0.0206714	2066/2171/2891/5142	4
Laduviglusib&Pvalb_Th_IN	Laduviglusib&Pvalb_Th_IN	GO:0098978	glutamatergic synapse	4/42	324/19869	0.00476984	0.0335806	0.0206714	1268/2066/3717/8766	4
Laduviglusib&Pvalb_Th_IN	Laduviglusib&Pvalb_Th_IN	GO:0031983	vesicle lumen	4/42	327/19869	0.00492733	0.0335806	0.0206714	1956/2171/3320/3326	4
Laduviglusib&Pvalb_Th_IN	Laduviglusib&Pvalb_Th_IN	GO:0099572	postsynaptic specialization	4/42	342/19869	0.00576753	0.0335806	0.0206714	2066/2171/2891/5142	4
Laduviglusib&Pvalb_Th_IN	Laduviglusib&Pvalb_Th_IN	GO:0030427	site of polarized growth	3/42	173/19869	0.0058053	0.0335806	0.0206714	1268/3320/3326	3
Laduviglusib&Pvalb_Th_IN	Laduviglusib&Pvalb_Th_IN	GO:0031253	cell projection membrane	4/42	344/19869	0.00588635	0.0335806	0.0206714	1956/3320/3326/5141	4
Laduviglusib&Pvalb_Th_IN	Laduviglusib&Pvalb_Th_IN	GO:0043197	dendritic spine	3/42	175/19869	0.00599268	0.0335806	0.0206714	2891/5142/6505	3
Laduviglusib&Pvalb_Th_IN	Laduviglusib&Pvalb_Th_IN	GO:0044309	neuron spine	3/42	176/19869	0.00608772	0.0335806	0.0206714	2891/5142/6505	3
Laduviglusib&Pvalb_Th_IN	Laduviglusib&Pvalb_Th_IN	GO:0016324	apical plasma membrane	4/42	368/19869	0.00744206	0.0374292	0.0230404	1514/3320/3326/6505	4
Laduviglusib&Pvalb_Th_IN	Laduviglusib&Pvalb_Th_IN	GO:0098982	GABA-ergic synapse	2/42	72/19869	0.0101535	0.0495219	0.0304844	1268/2066	2
Laduviglusib&Pvalb_Th_IN	Laduviglusib&Pvalb_Th_IN	GO:0099056	integral component of presynaptic membrane	2/42	73/19869	0.0104257	0.0495219	0.0304844	1268/2066	2
Laduviglusib&Sst_Npy_IN	Laduviglusib&Sst_Npy_IN	GO:0014069	postsynaptic density	45074	321/19869	7.72584e-05	0.002176	0.00158892	2891/4842/5142/6009/23043	5
Laduviglusib&Sst_Npy_IN	Laduviglusib&Sst_Npy_IN	GO:0032279	asymmetric synapse	45074	327/19869	8.43107e-05	0.002176	0.00158892	2891/4842/5142/6009/23043	5
Laduviglusib&Sst_Npy_IN	Laduviglusib&Sst_Npy_IN	GO:0043197	dendritic spine	45044	175/19869	0.000100924	0.002176	0.00158892	2891/4842/5142/5747	4
Laduviglusib&Sst_Npy_IN	Laduviglusib&Sst_Npy_IN	GO:0044309	neuron spine	45044	176/19869	0.000103171	0.002176	0.00158892	2891/4842/5142/5747	4
Laduviglusib&Sst_Npy_IN	Laduviglusib&Sst_Npy_IN	GO:0099572	postsynaptic specialization	45074	342/19869	0.000104122	0.002176	0.00158892	2891/4842/5142/6009/23043	5
Laduviglusib&Sst_Npy_IN	Laduviglusib&Sst_Npy_IN	GO:0098984	neuron to neuron synapse	45074	351/19869	0.000117621	0.002176	0.00158892	2891/4842/5142/6009/23043	5
Laduviglusib&Sst_Npy_IN	Laduviglusib&Sst_Npy_IN	GO:0045121	membrane raft	45044	326/19869	0.00106726	0.0149771	0.0109363	3717/5594/4842/7046	4
Laduviglusib&Sst_Npy_IN	Laduviglusib&Sst_Npy_IN	GO:0098857	membrane microdomain	45044	327/19869	0.00107943	0.0149771	0.0109363	3717/5594/4842/7046	4
Laduviglusib&Sst_Npy_IN	Laduviglusib&Sst_Npy_IN	GO:0060076	excitatory synapse	44985	52/19869	0.00243117	0.0299844	0.0218947	2891/5142	2
Laduviglusib&Sst_Npy_IN	Laduviglusib&Sst_Npy_IN	GO:0005925	focal adhesion	45044	422/19869	0.00274269	0.030112	0.0219879	3717/5594/5478/5747	4
Laduviglusib&Sst_Npy_IN	Laduviglusib&Sst_Npy_IN	GO:0030055	cell-substrate junction	45044	432/19869	0.00298407	0.030112	0.0219879	3717/5594/5478/5747	4
Laduviglusib&Sst_Npy_IN	Laduviglusib&Sst_Npy_IN	GO:0034703	cation channel complex	45013	222/19869	0.00366841	0.0339328	0.0247779	2891/5142/6328	3

## Sheet: data_GO_MF
Supplemental Table S4. GO analysis results of cell-specific laduviglusib targets.
Cluster	group	ID	Description	GeneRatio	BgRatio	pvalue	p.adjust	qvalue	geneID	Count
Laduviglusib&Astroglia	Laduviglusib&Astroglia	GO:0004879	nuclear receptor activity	7/73	52/18432	1.32127e-09	2.20157e-07	1.37722e-07	367/2104/3174/4306/6096/6256/7068	7
Laduviglusib&Astroglia	Laduviglusib&Astroglia	GO:0098531	ligand-activated transcription factor activity	7/73	52/18432	1.32127e-09	2.20157e-07	1.37722e-07	367/2104/3174/4306/6096/6256/7068	7
Laduviglusib&Astroglia	Laduviglusib&Astroglia	GO:0042826	histone deacetylase binding	9/73	128/18432	1.88706e-09	2.20157e-07	1.37722e-07	9759/10014/9734/3091/3320/3326/3304/8850/5599	9
Laduviglusib&Astroglia	Laduviglusib&Astroglia	GO:0004714	transmembrane receptor protein tyrosine kinase activity	7/73	60/18432	3.71962e-09	3.25467e-07	2.036e-07	1956/2066/2260/2263/3480/3643/4916	7
Laduviglusib&Astroglia	Laduviglusib&Astroglia	GO:0042562	hormone binding	7/73	87/18432	5.17055e-08	3.01616e-06	1.8868e-06	367/1956/3480/3643/5139/5295/7068	7
Laduviglusib&Astroglia	Laduviglusib&Astroglia	GO:0001221	transcription coregulator binding	7/73	109/18432	2.4607e-07	1.07656e-05	6.73455e-06	367/1387/10014/3091/4780/6256/7068	7
Laduviglusib&Astroglia	Laduviglusib&Astroglia	GO:0016811	hydrolase activity, acting on carbon-nitrogen (but not peptide) bonds, in linear amides	6/73	70/18432	3.35917e-07	1.30634e-05	8.17201e-06	2272/9759/10014/55869/9734/3094	6
Laduviglusib&Astroglia	Laduviglusib&Astroglia	GO:0019838	growth factor binding	7/73	132/18432	9.05478e-07	3.16917e-05	1.98252e-05	1956/2260/2263/3480/3643/3685/4916	7
Laduviglusib&Astroglia	Laduviglusib&Astroglia	GO:0004407	histone deacetylase activity	4/73	20/18432	1.0455e-06	3.32659e-05	2.08099e-05	9759/10014/55869/9734	4
Laduviglusib&Astroglia	Laduviglusib&Astroglia	GO:0005080	protein kinase C binding	5/73	55/18432	2.52842e-06	6.80728e-05	4.25839e-05	25/10014/9734/3094/3685	5
Laduviglusib&Astroglia	Laduviglusib&Astroglia	GO:0043560	insulin receptor substrate binding	3/73	13/18432	1.65673e-05	0.000337965	0.000211419	3480/3643/5295	3
Laduviglusib&Astroglia	Laduviglusib&Astroglia	GO:0140297	DNA-binding transcription factor binding	10/73	476/18432	1.7381e-05	0.000337965	0.000211419	367/1387/9759/10014/55869/9734/3091/8850/4780/6256	10
Laduviglusib&Astroglia	Laduviglusib&Astroglia	GO:0004115	3',5'-cyclic-AMP phosphodiesterase activity	3/73	17/18432	3.89446e-05	0.00068153	0.000426341	5139/5142/5144	3
Laduviglusib&Astroglia	Laduviglusib&Astroglia	GO:0003707	nuclear steroid receptor activity	3/73	24/18432	0.000113631	0.00159084	0.00099517	2104/4306/6256	3
Laduviglusib&Astroglia	Laduviglusib&Astroglia	GO:0033218	amide binding	8/73	408/18432	0.000205859	0.00266854	0.00166934	1719/2891/3326/3480/3643/5295/6256/7042	8
Laduviglusib&Astroglia	Laduviglusib&Astroglia	GO:0043548	phosphatidylinositol 3-kinase binding	3/73	30/18432	0.000224081	0.00280102	0.00175221	3480/3643/5295	3
Laduviglusib&Astroglia	Laduviglusib&Astroglia	GO:0001618	virus receptor activity	4/73	77/18432	0.000246277	0.00288617	0.00180548	1956/3304/3685/3688	4
Laduviglusib&Astroglia	Laduviglusib&Astroglia	GO:0070566	adenylyltransferase activity	3/73	31/18432	0.000247386	0.00288617	0.00180548	25/2272/349565	3
Laduviglusib&Astroglia	Laduviglusib&Astroglia	GO:0019207	kinase regulator activity	6/73	246/18432	0.000428914	0.00441529	0.00276205	1956/2066/3326/8850/5295/6788	6
Laduviglusib&Astroglia	Laduviglusib&Astroglia	GO:0140662	ATP-dependent protein folding chaperone	3/73	41/18432	0.00057026	0.0057026	0.00356734	3320/3326/3304	3
Laduviglusib&Astroglia	Laduviglusib&Astroglia	GO:0031625	ubiquitin protein ligase binding	6/73	299/18432	0.00118623	0.0111565	0.00697911	1956/2272/3091/3320/3326/3304	6
Laduviglusib&Astroglia	Laduviglusib&Astroglia	GO:0051287	NAD binding	3/73	53/18432	0.00121128	0.0111565	0.00697911	3945/4200/23530	3
Laduviglusib&Astroglia	Laduviglusib&Astroglia	GO:0031072	heat shock protein binding	4/73	124/18432	0.00148445	0.013322	0.00833376	55869/3091/3326/3304	4
Laduviglusib&Astroglia	Laduviglusib&Astroglia	GO:0044325	transmembrane transporter binding	4/73	128/18432	0.00166814	0.0136276	0.00852492	3320/3326/5142/5144	4
Laduviglusib&Astroglia	Laduviglusib&Astroglia	GO:0005159	insulin-like growth factor receptor binding	2/73	16/18432	0.00179105	0.0136276	0.00852492	3643/5295	2
Laduviglusib&Astroglia	Laduviglusib&Astroglia	GO:0016641	oxidoreductase activity, acting on the CH-NH2 group of donors, oxygen as acceptor	2/73	16/18432	0.00179105	0.0136276	0.00852492	4128/4129	2
Laduviglusib&Astroglia	Laduviglusib&Astroglia	GO:0043177	organic acid binding	4/73	137/18432	0.00213816	0.0159225	0.00996052	1719/2171/6256/6507	4
Laduviglusib&Astroglia	Laduviglusib&Astroglia	GO:0002039	p53 binding	3/73	67/18432	0.00238084	0.0173603	0.01086	1387/3091/4916	3
Laduviglusib&Astroglia	Laduviglusib&Astroglia	GO:0044183	protein folding chaperone	3/73	68/18432	0.0024837	0.017729	0.0110906	3320/3326/3304	3
Laduviglusib&Astroglia	Laduviglusib&Astroglia	GO:0005283	amino acid:sodium symporter activity	2/73	19/18432	0.00253272	0.017729	0.0110906	6507/6536	2
Laduviglusib&Astroglia	Laduviglusib&Astroglia	GO:0001972	retinoic acid binding	2/73	20/18432	0.00280694	0.0181091	0.0113284	2171/6256	2
Laduviglusib&Astroglia	Laduviglusib&Astroglia	GO:0016500	protein-hormone receptor activity	2/73	20/18432	0.00280694	0.0181091	0.0113284	3480/3643	2
Laduviglusib&Astroglia	Laduviglusib&Astroglia	GO:0019905	syntaxin binding	3/73	71/18432	0.00280864	0.0181091	0.0113284	25/1612/8766	3
Laduviglusib&Astroglia	Laduviglusib&Astroglia	GO:0019842	vitamin binding	4/73	149/18432	0.00289745	0.0181091	0.0113284	1719/4942/10993/7274	4
Laduviglusib&Astroglia	Laduviglusib&Astroglia	GO:0019903	protein phosphatase binding	4/73	149/18432	0.00289745	0.0181091	0.0113284	1956/3320/5599/5295	4
Laduviglusib&Astroglia	Laduviglusib&Astroglia	GO:0005158	insulin receptor binding	2/73	22/18432	0.00339523	0.0201412	0.0125996	3480/5295	2
Laduviglusib&Astroglia	Laduviglusib&Astroglia	GO:0070182	DNA polymerase binding	2/73	22/18432	0.00339523	0.0201412	0.0125996	3320/3326	2
Laduviglusib&Astroglia	Laduviglusib&Astroglia	GO:0030552	cAMP binding	2/73	23/18432	0.00370909	0.0216364	0.0135349	5142/5144	2
Laduviglusib&Astroglia	Laduviglusib&Astroglia	GO:0005319	lipid transporter activity	4/73	161/18432	0.00382359	0.0219386	0.013724	4363/2171/58488/7274	4
Laduviglusib&Astroglia	Laduviglusib&Astroglia	GO:0051117	ATPase binding	3/73	85/18432	0.00466573	0.0254933	0.0159477	367/1956/5144	3
Laduviglusib&Astroglia	Laduviglusib&Astroglia	GO:0031406	carboxylic acid binding	4/73	171/18432	0.00473446	0.0254933	0.0159477	1719/2171/6256/6507	4
Laduviglusib&Astroglia	Laduviglusib&Astroglia	GO:0050660	flavin adenine dinucleotide binding	3/73	87/18432	0.0049789	0.0262165	0.0164001	34/4128/4129	3
Laduviglusib&Astroglia	Laduviglusib&Astroglia	GO:0023026	MHC class II protein complex binding	2/73	27/18432	0.00509349	0.0262165	0.0164001	3320/3326	2
Laduviglusib&Astroglia	Laduviglusib&Astroglia	GO:0051019	mitogen-activated protein kinase binding	2/73	28/18432	0.00547131	0.027753	0.0173613	25/9261	2
Laduviglusib&Astroglia	Laduviglusib&Astroglia	GO:0001968	fibronectin binding	2/73	31/18432	0.00667925	0.0329259	0.0205972	3685/3688	2
Laduviglusib&Astroglia	Laduviglusib&Astroglia	GO:0005496	steroid binding	3/73	101/18432	0.00752577	0.0352128	0.0220279	367/2104/4306	3
Laduviglusib&Astroglia	Laduviglusib&Astroglia	GO:0019956	chemokine binding	2/73	33/18432	0.0075456	0.0352128	0.0220279	3685/3688	2
Laduviglusib&Astroglia	Laduviglusib&Astroglia	GO:0016831	carboxy-lyase activity	2/73	34/18432	0.00799679	0.0368273	0.0230378	4200/60490	2
Laduviglusib&Astroglia	Laduviglusib&Astroglia	GO:0004402	histone acetyltransferase activity	2/73	35/18432	0.00845986	0.0379609	0.023747	1387/8850	2
Laduviglusib&Astroglia	Laduviglusib&Astroglia	GO:0097718	disordered domain specific binding	2/73	35/18432	0.00845986	0.0379609	0.023747	3320/3326	2
Laduviglusib&Astroglia	Laduviglusib&Astroglia	GO:0005501	retinoid binding	2/73	38/18432	0.00991936	0.0413307	0.025855	2171/6256	2
Laduviglusib&Astroglia	Laduviglusib&Astroglia	GO:0019840	isoprenoid binding	2/73	38/18432	0.00991936	0.0413307	0.025855	2171/6256	2
Laduviglusib&Astroglia	Laduviglusib&Astroglia	GO:0001228	DNA-binding transcription activator activity, RNA polymerase II-specific	6/73	468/18432	0.0105414	0.0434056	0.027153	367/2104/3091/3174/4780/6096	6
Laduviglusib&Astroglia	Laduviglusib&Astroglia	GO:1990782	protein tyrosine kinase binding	3/73	119/18432	0.0117565	0.0467587	0.0292506	3320/3688/5295	3
Laduviglusib&Astroglia	Laduviglusib&Astroglia	GO:0048156	tau protein binding	2/73	43/18432	0.0125803	0.0483859	0.0302685	3320/3326	2
Laduviglusib&Astroglia	Laduviglusib&Astroglia	GO:0051082	unfolded protein binding	3/73	124/18432	0.0131301	0.049474	0.0309492	3320/3326/3304	3
Laduviglusib&Astroglia	Laduviglusib&Astroglia	GO:0015175	neutral amino acid transmembrane transporter activity	2/73	44/18432	0.013146	0.049474	0.0309492	6507/6536	2
Laduviglusib&Ciliated_Ependymal	Laduviglusib&Ciliated_Ependymal	GO:0004879	nuclear receptor activity	9/62	52/18432	9.88483e-14	1.53709e-11	9.88483e-12	2099/2104/3174/10062/5465/5467/5915/5916/6256	9
Laduviglusib&Ciliated_Ependymal	Laduviglusib&Ciliated_Ependymal	GO:0098531	ligand-activated transcription factor activity	9/62	52/18432	9.88483e-14	1.53709e-11	9.88483e-12	2099/2104/3174/10062/5465/5467/5915/5916/6256	9
Laduviglusib&Ciliated_Ependymal	Laduviglusib&Ciliated_Ependymal	GO:0031406	carboxylic acid binding	9/62	171/18432	5.48477e-09	5.68588e-07	3.65651e-07	32/1719/54583/5306/5467/5660/6256/6505/6507	9
Laduviglusib&Ciliated_Ependymal	Laduviglusib&Ciliated_Ependymal	GO:0003707	nuclear steroid receptor activity	5/62	24/18432	1.47796e-08	1.13756e-06	7.31547e-07	2099/2104/5465/5467/6256	5
Laduviglusib&Ciliated_Ependymal	Laduviglusib&Ciliated_Ependymal	GO:0043177	organic acid binding	8/62	137/18432	1.82887e-08	1.13756e-06	7.31547e-07	32/1719/54583/5306/5467/6256/6505/6507	8
Laduviglusib&Ciliated_Ependymal	Laduviglusib&Ciliated_Ependymal	GO:0004674	protein serine/threonine kinase activity	10/62	430/18432	1.56457e-06	7.76975e-05	4.99662e-05	208/1453/1455/1956/2932/5602/9261/2872/5170/23043	10
Laduviglusib&Ciliated_Ependymal	Laduviglusib&Ciliated_Ependymal	GO:0001221	transcription coregulator binding	6/62	109/18432	1.74882e-06	7.76975e-05	4.99662e-05	2099/10014/4780/5465/5467/6256	6
Laduviglusib&Ciliated_Ependymal	Laduviglusib&Ciliated_Ependymal	GO:0061629	RNA polymerase II-specific DNA-binding transcription factor binding	9/62	350/18432	2.42177e-06	9.41461e-05	6.05441e-05	2099/2932/9759/10014/4780/5465/5467/5916/6256	9
Laduviglusib&Ciliated_Ependymal	Laduviglusib&Ciliated_Ependymal	GO:0005283	amino acid:sodium symporter activity	3/62	19/18432	3.37956e-05	0.000875869	0.00056326	6505/6507/6536	3
Laduviglusib&Ciliated_Ependymal	Laduviglusib&Ciliated_Ependymal	GO:0004407	histone deacetylase activity	3/62	20/18432	3.96642e-05	0.00094889	0.000610219	9759/10014/51564	3
Laduviglusib&Ciliated_Ependymal	Laduviglusib&Ciliated_Ependymal	GO:0042826	histone deacetylase binding	5/62	128/18432	7.03774e-05	0.00145916	0.000938365	9759/10014/3320/3326/3304	5
Laduviglusib&Ciliated_Ependymal	Laduviglusib&Ciliated_Ependymal	GO:0140662	ATP-dependent protein folding chaperone	3/62	41/18432	0.000352693	0.00548438	0.00352693	3320/3326/3304	3
Laduviglusib&Ciliated_Ependymal	Laduviglusib&Ciliated_Ependymal	GO:0048156	tau protein binding	3/62	43/18432	0.00040636	0.006018	0.0038701	2932/3320/3326	3
Laduviglusib&Ciliated_Ependymal	Laduviglusib&Ciliated_Ependymal	GO:0015175	neutral amino acid transmembrane transporter activity	3/62	44/18432	0.000435052	0.00615005	0.00395502	6505/6507/6536	3
Laduviglusib&Ciliated_Ependymal	Laduviglusib&Ciliated_Ependymal	GO:0016595	glutamate binding	2/62	10/18432	0.000492345	0.0064397	0.00414128	6505/6507	2
Laduviglusib&Ciliated_Ependymal	Laduviglusib&Ciliated_Ependymal	GO:0031625	ubiquitin protein ligase binding	6/62	299/18432	0.000496954	0.0064397	0.00414128	1956/2821/2932/3320/3326/3304	6
Laduviglusib&Ciliated_Ependymal	Laduviglusib&Ciliated_Ependymal	GO:0005313	L-glutamate transmembrane transporter activity	2/62	14/18432	0.000987035	0.0118065	0.00759258	6505/6507	2
Laduviglusib&Ciliated_Ependymal	Laduviglusib&Ciliated_Ependymal	GO:0036041	long-chain fatty acid binding	2/62	15/18432	0.00113642	0.0130899	0.00841794	5306/5467	2
Laduviglusib&Ciliated_Ependymal	Laduviglusib&Ciliated_Ependymal	GO:0097110	scaffold protein binding	3/62	66/18432	0.0014262	0.0151931	0.0097705	23192/3320/5660	3
Laduviglusib&Ciliated_Ependymal	Laduviglusib&Ciliated_Ependymal	GO:0044183	protein folding chaperone	3/62	68/18432	0.00155453	0.0155955	0.0100292	3320/3326/3304	3
Laduviglusib&Ciliated_Ependymal	Laduviglusib&Ciliated_Ependymal	GO:0016811	hydrolase activity, acting on carbon-nitrogen (but not peptide) bonds, in linear amides	3/62	70/18432	0.00168988	0.0164235	0.0105618	9759/10014/51564	3
Laduviglusib&Ciliated_Ependymal	Laduviglusib&Ciliated_Ependymal	GO:0015081	sodium ion transmembrane transporter activity	4/62	156/18432	0.00188111	0.017728	0.0114007	6328/6505/6507/6536	4
Laduviglusib&Ciliated_Ependymal	Laduviglusib&Ciliated_Ependymal	GO:0033218	amide binding	6/62	408/18432	0.00245044	0.0191462	0.0123127	32/1719/3326/5306/5660/6256	6
Laduviglusib&Ciliated_Ependymal	Laduviglusib&Ciliated_Ependymal	GO:0070182	DNA polymerase binding	2/62	22/18432	0.00246253	0.0191462	0.0123127	3320/3326	2
Laduviglusib&Ciliated_Ependymal	Laduviglusib&Ciliated_Ependymal	GO:0019789	SUMO transferase activity	2/62	23/18432	0.00269123	0.0199279	0.0128154	9759/51564	2
Laduviglusib&Ciliated_Ependymal	Laduviglusib&Ciliated_Ependymal	GO:0004114	3',5'-cyclic-nucleotide phosphodiesterase activity	2/62	24/18432	0.00292955	0.0207953	0.0133732	5142/8654	2
Laduviglusib&Ciliated_Ependymal	Laduviglusib&Ciliated_Ependymal	GO:0023026	MHC class II protein complex binding	2/62	27/18432	0.00370154	0.0244932	0.0157513	3320/3326	2
Laduviglusib&Ciliated_Ependymal	Laduviglusib&Ciliated_Ependymal	GO:0008514	organic anion transmembrane transporter activity	4/62	190/18432	0.0038296	0.0248126	0.0159567	4363/6505/6507/6536	4
Laduviglusib&Ciliated_Ependymal	Laduviglusib&Ciliated_Ependymal	GO:0019902	phosphatase binding	4/62	195/18432	0.00419979	0.0266558	0.017142	1956/3320/5465/5747	4
Laduviglusib&Ciliated_Ependymal	Laduviglusib&Ciliated_Ependymal	GO:0030296	protein tyrosine kinase activator activity	2/62	30/18432	0.00455776	0.0283493	0.018231	1956/2915	2
Laduviglusib&Ciliated_Ependymal	Laduviglusib&Ciliated_Ependymal	GO:0005496	steroid binding	3/62	101/18432	0.00477877	0.0285274	0.0183456	2099/2104/10062	3
Laduviglusib&Ciliated_Ependymal	Laduviglusib&Ciliated_Ependymal	GO:0001228	DNA-binding transcription activator activity, RNA polymerase II-specific	6/62	468/18432	0.00480075	0.0285274	0.0183456	2099/2104/3174/4780/10062/5465	6
Laduviglusib&Ciliated_Ependymal	Laduviglusib&Ciliated_Ependymal	GO:0097718	disordered domain specific binding	2/62	35/18432	0.00616729	0.0342505	0.022026	3320/3326	2
Laduviglusib&Ciliated_Ependymal	Laduviglusib&Ciliated_Ependymal	GO:0030551	cyclic nucleotide binding	2/62	37/18432	0.00687352	0.0368563	0.0237018	5142/8654	2
Laduviglusib&Ciliated_Ependymal	Laduviglusib&Ciliated_Ependymal	GO:0051082	unfolded protein binding	3/62	124/18432	0.00842086	0.0443879	0.0285453	3320/3326/3304	3
Laduviglusib&Ciliated_Ependymal	Laduviglusib&Ciliated_Ependymal	GO:0044325	transmembrane transporter binding	3/62	128/18432	0.00918209	0.0468136	0.0301052	3320/3326/5142	3
Laduviglusib&dSPN	Laduviglusib&dSPN	GO:0004114	3',5'-cyclic-nucleotide phosphodiesterase activity	5/89	24/18432	9.26242e-08	2.61761e-05	1.80447e-05	5138/5139/5140/5142/8654	5
Laduviglusib&dSPN	Laduviglusib&dSPN	GO:0004112	cyclic-nucleotide phosphodiesterase activity	5/89	26/18432	1.42261e-07	2.61761e-05	1.80447e-05	5138/5139/5140/5142/8654	5
Laduviglusib&dSPN	Laduviglusib&dSPN	GO:0004713	protein tyrosine kinase activity	7/89	138/18432	4.67712e-06	0.000430295	0.000296628	1956/2066/3480/3643/3717/4916/5747	7
Laduviglusib&dSPN	Laduviglusib&dSPN	GO:0140297	DNA-binding transcription factor binding	11/89	476/18432	1.80563e-05	0.000949247	0.000654372	2932/8841/55869/3091/23028/688/1432/4780/142/5467/5591	11
Laduviglusib&dSPN	Laduviglusib&dSPN	GO:0016811	hydrolase activity, acting on carbon-nitrogen (but not peptide) bonds, in linear amides	5/89	70/18432	2.21492e-05	0.00101886	0.000702364	2166/2744/8841/55869/23408	5
Laduviglusib&dSPN	Laduviglusib&dSPN	GO:0033218	amide binding	10/89	408/18432	2.70963e-05	0.00110598	0.000762415	1719/2287/2891/3326/3480/3643/4311/4835/5478/5660	10
Laduviglusib&dSPN	Laduviglusib&dSPN	GO:0043560	insulin receptor substrate binding	3/89	13/18432	3.00537e-05	0.00110598	0.000762415	3480/3643/3717	3
Laduviglusib&dSPN	Laduviglusib&dSPN	GO:0042826	histone deacetylase binding	6/89	128/18432	3.61643e-05	0.00110904	0.000764526	8841/3091/3320/3326/5599/142	6
Laduviglusib&dSPN	Laduviglusib&dSPN	GO:0004879	nuclear receptor activity	4/89	52/18432	0.000115188	0.00209509	0.00144427	2104/5467/5915/6095	4
Laduviglusib&dSPN	Laduviglusib&dSPN	GO:0098531	ligand-activated transcription factor activity	4/89	52/18432	0.000115188	0.00209509	0.00144427	2104/5467/5915/6095	4
Laduviglusib&dSPN	Laduviglusib&dSPN	GO:0051287	NAD binding	4/89	53/18432	0.000124134	0.00209509	0.00144427	4200/23530/142/23408	4
Laduviglusib&dSPN	Laduviglusib&dSPN	GO:0033558	protein lysine deacetylase activity	3/89	21/18432	0.000135904	0.00209509	0.00144427	8841/55869/23408	3
Laduviglusib&dSPN	Laduviglusib&dSPN	GO:0019001	guanyl nucleotide binding	9/89	401/18432	0.000136636	0.00209509	0.00144427	1612/3320/3326/3643/5138/8654/8766/5868/6009	9
Laduviglusib&dSPN	Laduviglusib&dSPN	GO:0032561	guanyl ribonucleotide binding	9/89	401/18432	0.000136636	0.00209509	0.00144427	1612/3320/3326/3643/5138/8654/8766/5868/6009	9
Laduviglusib&dSPN	Laduviglusib&dSPN	GO:0001221	transcription coregulator binding	5/89	109/18432	0.000184464	0.00271532	0.00187183	8841/3091/4780/5467/6095	5
Laduviglusib&dSPN	Laduviglusib&dSPN	GO:0008066	glutamate receptor activity	3/89	27/18432	0.00029269	0.00414269	0.0028558	2891/2914/2915	3
Laduviglusib&dSPN	Laduviglusib&dSPN	GO:0002039	p53 binding	4/89	67/18432	0.000308637	0.0042066	0.00289986	2932/3091/23028/4916	4
Laduviglusib&dSPN	Laduviglusib&dSPN	GO:0019902	phosphatase binding	6/89	195/18432	0.000364137	0.0047858	0.00329914	1956/3320/5594/1432/5599/5747	6
Laduviglusib&dSPN	Laduviglusib&dSPN	GO:0030296	protein tyrosine kinase activator activity	3/89	30/18432	0.000402034	0.00493161	0.00339965	1956/2066/2915	3
Laduviglusib&dSPN	Laduviglusib&dSPN	GO:0043548	phosphatidylinositol 3-kinase binding	3/89	30/18432	0.000402034	0.00493161	0.00339965	3480/3643/3717	3
Laduviglusib&dSPN	Laduviglusib&dSPN	GO:0031625	ubiquitin protein ligase binding	7/89	299/18432	0.000609949	0.00701441	0.00483545	1956/2821/2932/3091/3320/3326/7167	7
Laduviglusib&dSPN	Laduviglusib&dSPN	GO:0042562	hormone binding	4/89	87/18432	0.00083293	0.00828427	0.00571084	1956/3480/3643/5139	4
Laduviglusib&dSPN	Laduviglusib&dSPN	GO:0050660	flavin adenine dinucleotide binding	4/89	87/18432	0.00083293	0.00828427	0.00571084	34/23028/4129/4835	4
Laduviglusib&dSPN	Laduviglusib&dSPN	GO:0048156	tau protein binding	3/89	43/18432	0.00116794	0.010483	0.00722652	2932/3320/3326	3
Laduviglusib&dSPN	Laduviglusib&dSPN	GO:0051879	Hsp90 protein binding	3/89	43/18432	0.00116794	0.010483	0.00722652	1457/55869/3091	3
Laduviglusib&dSPN	Laduviglusib&dSPN	GO:0008238	exopeptidase activity	4/89	98/18432	0.00129839	0.0113764	0.0078424	102/29952/10988/4311	4
Laduviglusib&dSPN	Laduviglusib&dSPN	GO:0016763	pentosyltransferase activity	3/89	48/18432	0.00160866	0.0137671	0.0094905	3251/142/80351	3
Laduviglusib&dSPN	Laduviglusib&dSPN	GO:0031994	insulin-like growth factor I binding	2/89	13/18432	0.00173706	0.0142053	0.00979255	3480/3643	2
Laduviglusib&dSPN	Laduviglusib&dSPN	GO:0030594	neurotransmitter receptor activity	4/89	111/18432	0.00205282	0.0160731	0.0110802	1812/2891/2915/3358	4
Laduviglusib&dSPN	Laduviglusib&dSPN	GO:0005525	GTP binding	7/89	379/18432	0.00238835	0.0175782	0.0121177	1612/3320/3326/3643/8766/5868/6009	7
Laduviglusib&dSPN	Laduviglusib&dSPN	GO:0004708	MAP kinase kinase activity	2/89	18/18432	0.00335428	0.0228588	0.0157579	5594/1432	2
Laduviglusib&dSPN	Laduviglusib&dSPN	GO:0016646	oxidoreductase activity, acting on the CH-NH group of donors, NAD or NADP as acceptor	2/89	18/18432	0.00335428	0.0228588	0.0157579	1719/4522	2
Laduviglusib&dSPN	Laduviglusib&dSPN	GO:0051428	peptide hormone receptor binding	2/89	19/18432	0.00373717	0.0245585	0.0169296	3717/5781	2
Laduviglusib&dSPN	Laduviglusib&dSPN	GO:0097110	scaffold protein binding	3/89	66/18432	0.0039984	0.0249722	0.0172148	23192/3320/5660	3
Laduviglusib&dSPN	Laduviglusib&dSPN	GO:0019887	protein kinase regulator activity	5/89	218/18432	0.00410465	0.0249722	0.0172148	902/1956/2066/2915/3326	5
Laduviglusib&dSPN	Laduviglusib&dSPN	GO:0016500	protein-hormone receptor activity	2/89	20/18432	0.00413942	0.0249722	0.0172148	3480/3643	2
Laduviglusib&dSPN	Laduviglusib&dSPN	GO:0005158	insulin receptor binding	2/89	22/18432	0.00500124	0.0287572	0.019824	3480/5781	2
Laduviglusib&dSPN	Laduviglusib&dSPN	GO:0070182	DNA polymerase binding	2/89	22/18432	0.00500124	0.0287572	0.019824	3320/3326	2
Laduviglusib&dSPN	Laduviglusib&dSPN	GO:0003707	nuclear steroid receptor activity	2/89	24/18432	0.00593824	0.0321363	0.0221535	2104/5467	2
Laduviglusib&dSPN	Laduviglusib&dSPN	GO:0016853	isomerase activity	4/89	156/18432	0.00690748	0.0363136	0.0250331	2287/2821/5478/7167	4
Laduviglusib&dSPN	Laduviglusib&dSPN	GO:0023026	MHC class II protein complex binding	2/89	27/18432	0.00748139	0.0382382	0.0263599	3320/3326	2
Laduviglusib&dSPN	Laduviglusib&dSPN	GO:0008013	beta-catenin binding	3/89	87/18432	0.00861341	0.0428343	0.0295282	2932/5663/6095	3
Laduviglusib&dSPN	Laduviglusib&dSPN	GO:0032452	histone demethylase activity	2/89	30/18432	0.00918536	0.0444765	0.0306603	23028/5927	2
Laduviglusib&dSPN	Laduviglusib&dSPN	GO:0140457	protein demethylase activity	2/89	30/18432	0.00918536	0.0444765	0.0306603	23028/5927	2
Laduviglusib&dSPN	Laduviglusib&dSPN	GO:0031406	carboxylic acid binding	4/89	171/18432	0.00947712	0.0452933	0.0312233	1719/5467/5660/6505	4
Laduviglusib&dSPN	Laduviglusib&dSPN	GO:0070566	adenylyltransferase activity	2/89	31/18432	0.00978825	0.0455959	0.0314319	349565/9061	2
Laduviglusib&Endothelial	Laduviglusib&Endothelial	GO:0004713	protein tyrosine kinase activity	8/40	138/18432	5.0572e-10	1.25418e-07	7.02684e-08	1195/1859/1956/2260/3643/5604/4916/5747	8
Laduviglusib&Endothelial	Laduviglusib&Endothelial	GO:0001223	transcription coactivator binding	4/40	40/18432	1.64216e-06	0.000169143	9.47661e-05	1387/3091/6095/7068	4
Laduviglusib&Endothelial	Laduviglusib&Endothelial	GO:0001221	transcription coregulator binding	5/40	109/18432	3.67946e-06	0.000169143	9.47661e-05	1387/3091/6095/6256/7068	5
Laduviglusib&Endothelial	Laduviglusib&Endothelial	GO:0004879	nuclear receptor activity	4/40	52/18432	4.7742e-06	0.000169143	9.47661e-05	4306/6095/6256/7068	4
Laduviglusib&Endothelial	Laduviglusib&Endothelial	GO:0098531	ligand-activated transcription factor activity	4/40	52/18432	4.7742e-06	0.000169143	9.47661e-05	4306/6095/6256/7068	4
Laduviglusib&Endothelial	Laduviglusib&Endothelial	GO:0019838	growth factor binding	5/40	132/18432	9.39335e-06	0.000258839	0.00014502	1956/2260/3643/3685/4916	5
Laduviglusib&Endothelial	Laduviglusib&Endothelial	GO:0016811	hydrolase activity, acting on carbon-nitrogen (but not peptide) bonds, in linear amides	4/40	70/18432	1.5721e-05	0.000354437	0.000198581	2272/2744/9759/3094	4
Laduviglusib&Endothelial	Laduviglusib&Endothelial	GO:0042562	hormone binding	4/40	87/18432	3.71651e-05	0.000708996	0.000397231	10203/1956/3643/7068	4
Laduviglusib&Endothelial	Laduviglusib&Endothelial	GO:0090482	vitamin transmembrane transporter activity	3/40	32/18432	4.49552e-05	0.000796349	0.000446172	9429/6513/6515	3
Laduviglusib&Endothelial	Laduviglusib&Endothelial	GO:0042826	histone deacetylase binding	4/40	128/18432	0.000167081	0.00243741	0.00136561	9759/3091/3320/8850	4
Laduviglusib&Endothelial	Laduviglusib&Endothelial	GO:0033218	amide binding	6/40	408/18432	0.000230115	0.00317047	0.00177633	32/10203/3643/5306/6256/7042	6
Laduviglusib&Endothelial	Laduviglusib&Endothelial	GO:0005536	glucose binding	2/40	11/18432	0.000249455	0.00325605	0.00182427	3098/6515	2
Laduviglusib&Endothelial	Laduviglusib&Endothelial	GO:0055056	D-glucose transmembrane transporter activity	2/40	12/18432	0.000298935	0.0037068	0.00207681	6513/6515	2
Laduviglusib&Endothelial	Laduviglusib&Endothelial	GO:0002039	p53 binding	3/40	67/18432	0.000411941	0.0046437	0.00260173	1387/3091/4916	3
[truncated: 304 more rows]
