# Supplementary material for: Uncovering the ferroptosis related mechanism of laduviglusib in the cell-type-specific targets of the striatum in Huntington’s disease
Source: BMC Genomics. 2024 Jun 25;25:633. doi: 10.1186/s12864-024-10534-5 (PMC11197352; doi:10.1186/s12864-024-10534-5)
Supplement: Supplementary file 6 — Supplementary Material 6 [file 12864_2024_10534_MOESM6_ESM.xlsx]

## Sheet: data_KEGG
Supplemental Table S5. KEGG pathway enrichment results.
Cluster	group	ID	Description	GeneRatio	BgRatio	pvalue	p.adjust	qvalue	geneID	Count
Laduviglusib&Astroglia	Laduviglusib&Astroglia	hsa05215	Prostate cancer	9/65	97/8577	3.93941e-08	8.62731e-06	4.35408e-06	367/1387/1956/2260/2263/3320/3326/3480/5295	9
Laduviglusib&Astroglia	Laduviglusib&Astroglia	hsa05230	Central carbon metabolism in cancer	7/65	70/8577	8.49324e-07	9.3001e-05	4.69364e-05	1956/2260/2263/3091/3945/4916/5295	7
Laduviglusib&Astroglia	Laduviglusib&Astroglia	hsa04010	MAPK signaling pathway	12/65	301/8577	2.12961e-06	0.000121352	6.12449e-05	1956/2066/2260/2263/3304/3480/3643/5602/5599/9261/6788/7042	12
Laduviglusib&Astroglia	Laduviglusib&Astroglia	hsa04151	PI3K-Akt signaling pathway	13/65	359/8577	2.21648e-06	0.000121352	6.12449e-05	598/1956/2066/2260/2263/3320/3326/3480/3643/3685/3688/5295/6256	13
Laduviglusib&Astroglia	Laduviglusib&Astroglia	hsa04068	FoxO signaling pathway	8/65	131/8577	5.80784e-06	0.000254384	0.000128384	1387/1956/3480/3643/5602/5599/5295/7042	8
Laduviglusib&Astroglia	Laduviglusib&Astroglia	hsa04014	Ras signaling pathway	10/65	236/8577	9.74889e-06	0.000355835	0.000179585	25/598/1956/2260/2263/3480/3643/5602/5599/5295	10
Laduviglusib&Astroglia	Laduviglusib&Astroglia	hsa04066	HIF-1 signaling pathway	7/65	109/8577	1.67447e-05	0.00052387	0.00026439	1387/1956/3091/3480/3643/3945/5295	7
Laduviglusib&Astroglia	Laduviglusib&Astroglia	hsa05205	Proteoglycans in cancer	9/65	205/8577	2.14143e-05	0.00052626	0.000265596	1956/2066/2260/3091/3480/3685/3688/5295/7042	9
Laduviglusib&Astroglia	Laduviglusib&Astroglia	hsa05212	Pancreatic cancer	6/65	76/8577	2.16271e-05	0.00052626	0.000265596	598/1956/5602/5599/5295/7042	6
Laduviglusib&Astroglia	Laduviglusib&Astroglia	hsa05417	Lipid and atherosclerosis	9/65	215/8577	3.12384e-05	0.000657819	0.000331992	598/3320/3326/3304/5602/5599/4780/5295/6256	9
Laduviglusib&Astroglia	Laduviglusib&Astroglia	hsa04919	Thyroid hormone signaling pathway	7/65	121/8577	3.30411e-05	0.000657819	0.000331992	1387/3091/3685/8850/5295/6256/7068	7
Laduviglusib&Astroglia	Laduviglusib&Astroglia	hsa04012	ErbB signaling pathway	6/65	85/8577	4.10263e-05	0.00074873	0.000377874	25/1956/2066/5602/5599/5295	6
Laduviglusib&Astroglia	Laduviglusib&Astroglia	hsa00230	Purine metabolism	7/65	128/8577	4.74504e-05	0.000799357	0.000403424	132/2272/2766/4907/5139/5142/5144	7
Laduviglusib&Astroglia	Laduviglusib&Astroglia	hsa05222	Small cell lung cancer	6/65	92/8577	6.41821e-05	0.00100399	0.000506701	598/2272/3685/3688/5295/6256	6
Laduviglusib&Astroglia	Laduviglusib&Astroglia	hsa05418	Fluid shear stress and atherosclerosis	7/65	139/8577	8.02282e-05	0.00117133	0.000591155	3320/3326/3685/5602/5599/4780/5295	7
Laduviglusib&Astroglia	Laduviglusib&Astroglia	hsa04140	Autophagy - animal	7/65	141/8577	8.7813e-05	0.00120194	0.000606603	598/1612/3091/3480/5602/5599/5295	7
Laduviglusib&Astroglia	Laduviglusib&Astroglia	hsa04914	Progesterone-mediated oocyte maturation	6/65	102/8577	0.000114255	0.00147187	0.000742834	3320/3326/3480/5602/5599/5295	6
Laduviglusib&Astroglia	Laduviglusib&Astroglia	hsa05203	Viral carcinogenesis	8/65	204/8577	0.000140765	0.00171264	0.000864346	1387/9759/10014/55869/9734/8850/9261/5295	8
Laduviglusib&Astroglia	Laduviglusib&Astroglia	hsa04659	Th17 cell differentiation	6/65	108/8577	0.000156719	0.00180639	0.00091166	3091/3320/3326/5602/5599/6256	6
Laduviglusib&Astroglia	Laduviglusib&Astroglia	hsa05145	Toxoplasmosis	6/65	111/8577	0.000182187	0.00199495	0.00100682	598/3304/3688/5602/5599/7042	6
Laduviglusib&Astroglia	Laduviglusib&Astroglia	hsa03320	PPAR signaling pathway	5/65	75/8577	0.000245257	0.00255768	0.00129082	34/1374/2171/6256/6319	5
Laduviglusib&Astroglia	Laduviglusib&Astroglia	hsa04722	Neurotrophin signaling pathway	6/65	119/8577	0.000266348	0.00262432	0.00132446	25/5602/5599/9261/4916/5295	6
Laduviglusib&Astroglia	Laduviglusib&Astroglia	hsa04024	cAMP signaling pathway	8/65	225/8577	0.000275613	0.00262432	0.00132446	1387/2891/5602/5599/5139/5142/5144/5295	8
Laduviglusib&Astroglia	Laduviglusib&Astroglia	hsa01521	EGFR tyrosine kinase inhibitor resistance	5/65	79/8577	0.000312892	0.00285514	0.00144095	598/1956/2263/3480/5295	5
Laduviglusib&Astroglia	Laduviglusib&Astroglia	hsa04930	Type II diabetes mellitus	4/65	46/8577	0.000386061	0.0033819	0.0017068	3643/5602/5599/5295	4
Laduviglusib&Astroglia	Laduviglusib&Astroglia	hsa05210	Colorectal cancer	5/65	86/8577	0.000464215	0.00391012	0.00197338	1956/5602/5599/5295/7042	5
Laduviglusib&Astroglia	Laduviglusib&Astroglia	hsa04520	Adherens junction	5/65	93/8577	0.000665135	0.00539498	0.00272277	1387/1956/2260/3480/3643	5
Laduviglusib&Astroglia	Laduviglusib&Astroglia	hsa04510	Focal adhesion	7/65	203/8577	0.000816439	0.00616307	0.00311042	1956/3480/3685/3688/5602/5599/5295	7
Laduviglusib&Astroglia	Laduviglusib&Astroglia	hsa01522	Endocrine resistance	5/65	98/8577	0.000844256	0.00616307	0.00311042	1956/3480/5602/5599/5295	5
Laduviglusib&Astroglia	Laduviglusib&Astroglia	hsa05231	Choline metabolism in cancer	5/65	98/8577	0.000844256	0.00616307	0.00311042	1956/3091/5602/5599/5295	5
Laduviglusib&Astroglia	Laduviglusib&Astroglia	hsa04015	Rap1 signaling pathway	7/65	210/8577	0.000996504	0.00703982	0.0035529	1956/2260/2263/3480/3643/3688/5295	7
Laduviglusib&Astroglia	Laduviglusib&Astroglia	hsa04213	Longevity regulating pathway - multiple species	4/65	61/8577	0.001134	0.00776083	0.00391678	3304/3480/3643/5295	4
Laduviglusib&Astroglia	Laduviglusib&Astroglia	hsa04928	Parathyroid hormone synthesis, secretion and action	5/65	106/8577	0.00120269	0.00798149	0.00402815	1956/2260/5142/5144/6256	5
Laduviglusib&Astroglia	Laduviglusib&Astroglia	hsa04931	Insulin resistance	5/65	108/8577	0.00130763	0.00842268	0.00425081	1374/3643/5602/5599/5295	5
Laduviglusib&Astroglia	Laduviglusib&Astroglia	hsa05166	Human T-cell leukemia virus 1 infection	7/65	222/8577	0.00137688	0.00859631	0.00433844	598/1387/8850/5602/5599/5295/7042	7
Laduviglusib&Astroglia	Laduviglusib&Astroglia	hsa05208	Chemical carcinogenesis - reactive oxygen species	7/65	223/8577	0.00141309	0.00859631	0.00433844	25/1956/3091/5602/5599/4780/5295	7
Laduviglusib&Astroglia	Laduviglusib&Astroglia	hsa05225	Hepatocellular carcinoma	6/65	168/8577	0.00164096	0.00959049	0.00484019	598/1956/3480/4780/5295/7042	6
Laduviglusib&Astroglia	Laduviglusib&Astroglia	hsa04141	Protein processing in endoplasmic reticulum	6/65	170/8577	0.00174299	0.00959049	0.00484019	3320/3326/3304/5602/5599/4780	6
Laduviglusib&Astroglia	Laduviglusib&Astroglia	hsa04215	Apoptosis - multiple species	3/65	32/8577	0.00176131	0.00959049	0.00484019	598/5602/5599	3
Laduviglusib&Astroglia	Laduviglusib&Astroglia	hsa04920	Adipocytokine signaling pathway	4/65	69/8577	0.00179548	0.00959049	0.00484019	1374/5602/5599/6256	4
Laduviglusib&Astroglia	Laduviglusib&Astroglia	hsa05211	Renal cell carcinoma	4/65	69/8577	0.00179548	0.00959049	0.00484019	1387/3091/5295/7042	4
Laduviglusib&Astroglia	Laduviglusib&Astroglia	hsa04137	Mitophagy - animal	4/65	72/8577	0.00210078	0.0104562	0.00527708	598/3091/5602/5599	4
Laduviglusib&Astroglia	Laduviglusib&Astroglia	hsa05218	Melanoma	4/65	72/8577	0.00210078	0.0104562	0.00527708	1956/2260/3480/5295	4
Laduviglusib&Astroglia	Laduviglusib&Astroglia	hsa05223	Non-small cell lung cancer	4/65	72/8577	0.00210078	0.0104562	0.00527708	1956/2272/5295/6256	4
Laduviglusib&Astroglia	Laduviglusib&Astroglia	hsa04152	AMPK signaling pathway	5/65	121/8577	0.00216273	0.0105253	0.00531196	1374/3480/3643/5295/6319	5
Laduviglusib&Astroglia	Laduviglusib&Astroglia	hsa05206	MicroRNAs in cancer	8/65	310/8577	0.00223344	0.0106331	0.00536638	4363/25/1387/1956/9759/10014/5295/7042	8
Laduviglusib&Astroglia	Laduviglusib&Astroglia	hsa05220	Chronic myeloid leukemia	4/65	76/8577	0.00256131	0.0119346	0.00602324	25/598/5295/7042	4
Laduviglusib&Astroglia	Laduviglusib&Astroglia	hsa00760	Nicotinate and nicotinamide metabolism	3/65	37/8577	0.00268577	0.0120037	0.00605813	349565/23530/4907	3
Laduviglusib&Astroglia	Laduviglusib&Astroglia	hsa04960	Aldosterone-regulated sodium reabsorption	3/65	37/8577	0.00268577	0.0120037	0.00605813	3643/4306/5295	3
Laduviglusib&Astroglia	Laduviglusib&Astroglia	hsa05034	Alcoholism	6/65	188/8577	0.00289297	0.0126712	0.00639499	9759/10014/55869/9734/4128/4129	6
Laduviglusib&Astroglia	Laduviglusib&Astroglia	hsa04728	Dopaminergic synapse	5/65	132/8577	0.00315754	0.0135588	0.00684296	2891/4128/4129/5602/5599	5
Laduviglusib&Astroglia	Laduviglusib&Astroglia	hsa00260	Glycine, serine and threonine metabolism	3/65	40/8577	0.00336039	0.0139689	0.00704992	4128/4129/10993	3
Laduviglusib&Astroglia	Laduviglusib&Astroglia	hsa05167	Kaposi sarcoma-associated herpesvirus infection	6/65	194/8577	0.00338061	0.0139689	0.00704992	1387/3091/5602/5599/9261/5295	6
Laduviglusib&Astroglia	Laduviglusib&Astroglia	hsa04915	Estrogen signaling pathway	5/65	137/8577	0.00370465	0.0150244	0.00758262	1956/3320/3326/3304/5295	5
Laduviglusib&Astroglia	Laduviglusib&Astroglia	hsa05162	Measles	5/65	138/8577	0.00382176	0.0152175	0.00768009	598/3304/5602/5599/5295	5
Laduviglusib&Astroglia	Laduviglusib&Astroglia	hsa04936	Alcoholic liver disease	5/65	142/8577	0.0043169	0.0168822	0.00852019	34/1374/5602/5599/6319	5
Laduviglusib&Astroglia	Laduviglusib&Astroglia	hsa05207	Chemical carcinogenesis - receptor activation	6/65	212/8577	0.0052146	0.0199792	0.0100832	367/1956/3320/3326/5295/6256	6
Laduviglusib&Astroglia	Laduviglusib&Astroglia	hsa05226	Gastric cancer	5/65	149/8577	0.0052913	0.0199792	0.0100832	1956/2263/5295/6256/7042	5
Laduviglusib&Astroglia	Laduviglusib&Astroglia	hsa04657	IL-17 signaling pathway	4/65	94/8577	0.00550067	0.0204177	0.0103046	3320/3326/5602/5599	4
Laduviglusib&Astroglia	Laduviglusib&Astroglia	hsa05030	Cocaine addiction	3/65	49/8577	0.00597045	0.0217921	0.0109982	2891/4128/4129	3
Laduviglusib&Astroglia	Laduviglusib&Astroglia	hsa04932	Non-alcoholic fatty liver disease	5/65	155/8577	0.00624303	0.0220297	0.0111181	3643/5602/5599/5295/6256	5
Laduviglusib&Astroglia	Laduviglusib&Astroglia	hsa00330	Arginine and proline metabolism	3/65	50/8577	0.00631755	0.0220297	0.0111181	4128/4129/4942	3
Laduviglusib&Astroglia	Laduviglusib&Astroglia	hsa00360	Phenylalanine metabolism	2/65	16/8577	0.0063373	0.0220297	0.0111181	4128/4129	2
Laduviglusib&Astroglia	Laduviglusib&Astroglia	hsa04933	AGE-RAGE signaling pathway in diabetic complications	4/65	100/8577	0.0068384	0.0234001	0.0118097	5602/5599/5295/7042	4
Laduviglusib&Astroglia	Laduviglusib&Astroglia	hsa05142	Chagas disease	4/65	102/8577	0.00732819	0.0246391	0.012435	5602/5599/5295/7042	4
Laduviglusib&Astroglia	Laduviglusib&Astroglia	hsa05161	Hepatitis B	5/65	162/8577	0.00749904	0.0246391	0.012435	1387/5602/5599/5295/7042	5
Laduviglusib&Astroglia	Laduviglusib&Astroglia	hsa04810	Regulation of actin cytoskeleton	6/65	229/8577	0.00753799	0.0246391	0.012435	1956/2260/2263/3685/3688/5295	6
Laduviglusib&Astroglia	Laduviglusib&Astroglia	hsa04625	C-type lectin receptor signaling pathway	4/65	104/8577	0.00784067	0.0252516	0.0127441	5602/5599/9261/5295	4
Laduviglusib&Astroglia	Laduviglusib&Astroglia	hsa01212	Fatty acid metabolism	3/65	57/8577	0.00908386	0.0288314	0.0145508	34/1374/6319	3
Laduviglusib&Astroglia	Laduviglusib&Astroglia	hsa05131	Shigellosis	6/65	247/8577	0.0107339	0.0335818	0.0169483	598/1956/3688/5602/5599/5295	6
Laduviglusib&Astroglia	Laduviglusib&Astroglia	hsa04144	Endocytosis	6/65	250/8577	0.0113479	0.0350026	0.0176653	8411/1956/2263/3304/3480/8766	6
Laduviglusib&Astroglia	Laduviglusib&Astroglia	hsa05152	Tuberculosis	5/65	180/8577	0.0115208	0.0350426	0.0176855	1387/8411/5602/5599/7042	5
Laduviglusib&Astroglia	Laduviglusib&Astroglia	hsa00340	Histidine metabolism	2/65	22/8577	0.0118482	0.0355447	0.0179389	4128/4129	2
Laduviglusib&Astroglia	Laduviglusib&Astroglia	hsa04935	Growth hormone synthesis, secretion and action	4/65	120/8577	0.0128053	0.0378966	0.0191259	1387/5602/5599/5295	4
Laduviglusib&Astroglia	Laduviglusib&Astroglia	hsa04621	NOD-like receptor signaling pathway	5/65	186/8577	0.0131367	0.0379478	0.0191517	598/3320/3326/5602/5599	5
Laduviglusib&Astroglia	Laduviglusib&Astroglia	hsa04071	Sphingolipid signaling pathway	4/65	121/8577	0.0131691	0.0379478	0.0191517	4363/5602/5599/5295	4
Laduviglusib&Astroglia	Laduviglusib&Astroglia	hsa04613	Neutrophil extracellular trap formation	5/65	191/8577	0.0145958	0.0411894	0.0207877	9759/10014/55869/9734/5295	5
Laduviglusib&Astroglia	Laduviglusib&Astroglia	hsa04664	Fc epsilon RI signaling pathway	3/65	68/8577	0.0146702	0.0411894	0.0207877	5602/5599/5295	3
Laduviglusib&Astroglia	Laduviglusib&Astroglia	hsa05012	Parkinson disease	6/65	266/8577	0.0150498	0.0417203	0.0210557	598/4128/4129/5602/5599/4780	6
Laduviglusib&Astroglia	Laduviglusib&Astroglia	hsa05031	Amphetamine addiction	3/65	69/8577	0.0152554	0.0417617	0.0210765	2891/4128/4129	3
Laduviglusib&Astroglia	Laduviglusib&Astroglia	hsa04917	Prolactin signaling pathway	3/65	70/8577	0.0158537	0.0419579	0.0211756	5602/5599/5295	3
Laduviglusib&Astroglia	Laduviglusib&Astroglia	hsa05120	Epithelial cell signaling in Helicobacter pylori infection	3/65	70/8577	0.0158537	0.0419579	0.0211756	1956/5602/5599	3
Laduviglusib&Astroglia	Laduviglusib&Astroglia	hsa04380	Osteoclast differentiation	4/65	128/8577	0.0159018	0.0419579	0.0211756	5602/5599/5295/7042	4
Laduviglusib&Astroglia	Laduviglusib&Astroglia	hsa04926	Relaxin signaling pathway	4/65	129/8577	0.0163192	0.0425465	0.0214726	1956/5602/5599/5295	4
Laduviglusib&Astroglia	Laduviglusib&Astroglia	hsa05415	Diabetic cardiomyopathy	5/65	203/8577	0.0185343	0.0477531	0.0241003	3643/5602/5599/5295/7042	5
Laduviglusib&Astroglia	Laduviglusib&Astroglia	hsa05214	Glioma	3/65	75/8577	0.0190423	0.0484418	0.0244479	1956/3480/5295	3
Laduviglusib&Astroglia	Laduviglusib&Astroglia	hsa04210	Apoptosis	4/65	136/8577	0.0194345	0.0484418	0.0244479	598/5602/5599/5295	4
Laduviglusib&Astroglia	Laduviglusib&Astroglia	hsa05133	Pertussis	3/65	76/8577	0.0197196	0.0484418	0.0244479	3688/5602/5599	3
Laduviglusib&Astroglia	Laduviglusib&Astroglia	hsa04910	Insulin signaling pathway	4/65	137/8577	0.0199076	0.0484418	0.0244479	3643/5602/5599/5295	4
Laduviglusib&Astroglia	Laduviglusib&Astroglia	hsa05135	Yersinia infection	4/65	137/8577	0.0199076	0.0484418	0.0244479	3688/5602/5599/5295	4
Laduviglusib&Ciliated_Ependymal	Laduviglusib&Ciliated_Ependymal	hsa05417	Lipid and atherosclerosis	11/56	215/8577	1.05207e-07	2.11466e-05	1.35108e-05	208/598/2932/3320/3326/3304/5602/4780/5170/5747/6256	11
Laduviglusib&Ciliated_Ependymal	Laduviglusib&Ciliated_Ependymal	hsa05215	Prostate cancer	7/56	97/8577	2.80565e-06	0.000281968	0.000180153	208/1956/2260/2932/3320/3326/5170	7
Laduviglusib&Ciliated_Ependymal	Laduviglusib&Ciliated_Ependymal	hsa04931	Insulin resistance	7/56	108/8577	5.76231e-06	0.000386075	0.000246667	32/208/2932/5602/10062/5170/5465	7
Laduviglusib&Ciliated_Ependymal	Laduviglusib&Ciliated_Ependymal	hsa04920	Adipocytokine signaling pathway	5/56	69/8577	8.08752e-05	0.00332324	0.00212326	32/208/5602/5465/6256	5
Laduviglusib&Ciliated_Ependymal	Laduviglusib&Ciliated_Ependymal	hsa04151	PI3K-Akt signaling pathway	10/56	359/8577	9.26375e-05	0.00332324	0.00212326	208/598/1956/2260/2932/3320/3326/5170/5747/6256	10
Laduviglusib&Ciliated_Ependymal	Laduviglusib&Ciliated_Ependymal	hsa05223	Non-small cell lung cancer	5/56	72/8577	9.92013e-05	0.00332324	0.00212326	208/1956/5170/5915/6256	5
Laduviglusib&Ciliated_Ependymal	Laduviglusib&Ciliated_Ependymal	hsa03320	PPAR signaling pathway	5/56	75/8577	0.000120565	0.00346195	0.00221188	10062/5170/5465/5467/6256	5
Laduviglusib&Ciliated_Ependymal	Laduviglusib&Ciliated_Ependymal	hsa04012	ErbB signaling pathway	5/56	85/8577	0.000218065	0.0049571	0.00316715	208/1956/2932/5602/5747	5
Laduviglusib&Ciliated_Ependymal	Laduviglusib&Ciliated_Ependymal	hsa04910	Insulin signaling pathway	6/56	137/8577	0.000250786	0.0049571	0.00316715	32/208/2932/5602/2872/5170	6
Laduviglusib&Ciliated_Ependymal	Laduviglusib&Ciliated_Ependymal	hsa04915	Estrogen signaling pathway	6/56	137/8577	0.000250786	0.0049571	0.00316715	208/1956/2099/3320/3326/3304	6
Laduviglusib&Ciliated_Ependymal	Laduviglusib&Ciliated_Ependymal	hsa05418	Fluid shear stress and atherosclerosis	6/56	139/8577	0.000271284	0.0049571	0.00316715	208/3320/3326/5602/4780/5747	6
Laduviglusib&Ciliated_Ependymal	Laduviglusib&Ciliated_Ependymal	hsa05222	Small cell lung cancer	5/56	92/8577	0.000315798	0.00528961	0.00337959	208/598/5747/5915/6256	5
Laduviglusib&Ciliated_Ependymal	Laduviglusib&Ciliated_Ependymal	hsa05207	Chemical carcinogenesis - receptor activation	7/56	212/8577	0.000423276	0.00607801	0.00388331	208/1956/2099/3320/3326/5465/6256	7
Laduviglusib&Ciliated_Ependymal	Laduviglusib&Ciliated_Ependymal	hsa01522	Endocrine resistance	5/56	98/8577	0.000423344	0.00607801	0.00388331	208/1956/2099/5602/5747	5
Laduviglusib&Ciliated_Ependymal	Laduviglusib&Ciliated_Ependymal	hsa04932	Non-alcoholic fatty liver disease	6/56	155/8577	0.000486988	0.00637554	0.0040734	208/2932/5602/10062/5465/6256	6
Laduviglusib&Ciliated_Ependymal	Laduviglusib&Ciliated_Ependymal	hsa05213	Endometrial cancer	4/56	58/8577	0.000532214	0.00637554	0.0040734	208/1956/2932/5170	4
Laduviglusib&Ciliated_Ependymal	Laduviglusib&Ciliated_Ependymal	hsa05160	Hepatitis C	6/56	158/8577	0.000539224	0.00637554	0.0040734	208/1956/2932/10062/5465/6256	6
Laduviglusib&Ciliated_Ependymal	Laduviglusib&Ciliated_Ependymal	hsa05208	Chemical carcinogenesis - reactive oxygen species	7/56	223/8577	0.000573517	0.00640427	0.00409176	208/873/1956/5602/4780/5170/5747	7
Laduviglusib&Ciliated_Ependymal	Laduviglusib&Ciliated_Ependymal	hsa04928	Parathyroid hormone synthesis, secretion and action	5/56	106/8577	0.000607236	0.00642392	0.00410431	1956/2260/4325/5142/6256	5
Laduviglusib&Ciliated_Ependymal	Laduviglusib&Ciliated_Ependymal	hsa05145	Toxoplasmosis	5/56	111/8577	0.000749217	0.00752963	0.00481076	208/598/3304/5602/5170	5
Laduviglusib&Ciliated_Ependymal	Laduviglusib&Ciliated_Ependymal	hsa04722	Neurotrophin signaling pathway	5/56	119/8577	0.00102627	0.00966607	0.00617576	208/2932/5602/9261/5170	5
Laduviglusib&Ciliated_Ependymal	Laduviglusib&Ciliated_Ependymal	hsa04917	Prolactin signaling pathway	4/56	70/8577	0.00108539	0.00966607	0.00617576	208/2099/2932/5602	4
Laduviglusib&Ciliated_Ependymal	Laduviglusib&Ciliated_Ependymal	hsa04919	Thyroid hormone signaling pathway	5/56	121/8577	0.00110607	0.00966607	0.00617576	208/2099/2932/5170/6256	5
Laduviglusib&Ciliated_Ependymal	Laduviglusib&Ciliated_Ependymal	hsa05212	Pancreatic cancer	4/56	76/8577	0.00147541	0.0123565	0.00789472	208/598/1956/5602	4
Laduviglusib&Ciliated_Ependymal	Laduviglusib&Ciliated_Ependymal	hsa01521	EGFR tyrosine kinase inhibitor resistance	4/56	79/8577	0.00170304	0.0136924	0.00874825	208/598/1956/2932	4
Laduviglusib&Ciliated_Ependymal	Laduviglusib&Ciliated_Ependymal	hsa04510	Focal adhesion	6/56	203/8577	0.00197894	0.0147627	0.00943205	208/1956/2932/5602/5170/5747	6
Laduviglusib&Ciliated_Ependymal	Laduviglusib&Ciliated_Ependymal	hsa05162	Measles	5/56	138/8577	0.00198305	0.0147627	0.00943205	208/598/2932/3304/5602	5
Laduviglusib&Ciliated_Ependymal	Laduviglusib&Ciliated_Ependymal	hsa05205	Proteoglycans in cancer	6/56	205/8577	0.0020795	0.0149278	0.00953756	208/1956/2099/2260/5170/5747	6
Laduviglusib&Ciliated_Ependymal	Laduviglusib&Ciliated_Ependymal	hsa04140	Autophagy - animal	5/56	141/8577	0.00217917	0.0150589	0.00962127	208/23192/598/5602/5170	5
Laduviglusib&Ciliated_Ependymal	Laduviglusib&Ciliated_Ependymal	hsa04936	Alcoholic liver disease	5/56	142/8577	0.00224759	0.0150589	0.00962127	32/208/2932/5602/5465	5
Laduviglusib&Ciliated_Ependymal	Laduviglusib&Ciliated_Ependymal	hsa05210	Colorectal cancer	4/56	86/8577	0.00232714	0.0150889	0.00964043	208/1956/2932/5602	4
Laduviglusib&Ciliated_Ependymal	Laduviglusib&Ciliated_Ependymal	hsa04540	Gap junction	4/56	88/8577	0.00253095	0.0158975	0.0101571	1453/1956/2915/3358	4
Laduviglusib&Ciliated_Ependymal	Laduviglusib&Ciliated_Ependymal	hsa05224	Breast cancer	5/56	147/8577	0.00261347	0.0159184	0.0101704	208/1956/2099/2260/2932	5
Laduviglusib&Ciliated_Ependymal	Laduviglusib&Ciliated_Ependymal	hsa05226	Gastric cancer	5/56	149/8577	0.00277131	0.0163833	0.0104675	208/1956/2932/5915/6256	5
Laduviglusib&Ciliated_Ependymal	Laduviglusib&Ciliated_Ependymal	hsa04657	IL-17 signaling pathway	4/56	94/8577	0.00321558	0.0181011	0.011565	2932/3320/3326/5602	4
Laduviglusib&Ciliated_Ependymal	Laduviglusib&Ciliated_Ependymal	hsa04010	MAPK signaling pathway	7/56	301/8577	0.00324199	0.0181011	0.011565	208/1956/2260/3304/5602/9261/2872	7
Laduviglusib&Ciliated_Ependymal	Laduviglusib&Ciliated_Ependymal	hsa05231	Choline metabolism in cancer	4/56	98/8577	0.00373641	0.0202978	0.0129685	208/1956/5602/5170	4
Laduviglusib&Ciliated_Ependymal	Laduviglusib&Ciliated_Ependymal	hsa04914	Progesterone-mediated oocyte maturation	4/56	102/8577	0.00431188	0.0228076	0.014572	208/3320/3326/5602	4
Laduviglusib&Ciliated_Ependymal	Laduviglusib&Ciliated_Ependymal	hsa05225	Hepatocellular carcinoma	5/56	168/8577	0.00463463	0.0238862	0.0152611	208/598/1956/2932/4780	5
Laduviglusib&Ciliated_Ependymal	Laduviglusib&Ciliated_Ependymal	hsa04141	Protein processing in endoplasmic reticulum	5/56	170/8577	0.00487246	0.0244841	0.0156431	3320/3326/3304/5602/4780	5
Laduviglusib&Ciliated_Ependymal	Laduviglusib&Ciliated_Ependymal	hsa05131	Shigellosis	6/56	247/8577	0.00522468	0.0252836	0.016154	208/598/1956/2932/5602/5747	6
Laduviglusib&Ciliated_Ependymal	Laduviglusib&Ciliated_Ependymal	hsa04659	Th17 cell differentiation	4/56	108/8577	0.00528314	0.0252836	0.016154	3320/3326/5602/6256	4
Laduviglusib&Ciliated_Ependymal	Laduviglusib&Ciliated_Ependymal	hsa04066	HIF-1 signaling pathway	4/56	109/8577	0.00545813	0.0255136	0.0163009	208/1956/54583/2872	4
Laduviglusib&Ciliated_Ependymal	Laduviglusib&Ciliated_Ependymal	hsa04340	Hedgehog signaling pathway	3/56	56/8577	0.00572203	0.0261393	0.0167007	1453/1455/2932	3
Laduviglusib&Ciliated_Ependymal	Laduviglusib&Ciliated_Ependymal	hsa04370	VEGF signaling pathway	3/56	59/8577	0.00661883	0.0295641	0.0188888	208/9261/5747	3
Laduviglusib&Ciliated_Ependymal	Laduviglusib&Ciliated_Ependymal	hsa04621	NOD-like receptor signaling pathway	5/56	186/8577	0.00709788	0.0310146	0.0198156	598/3320/3326/5602/10135	5
Laduviglusib&Ciliated_Ependymal	Laduviglusib&Ciliated_Ependymal	hsa04935	Growth hormone synthesis, secretion and action	4/56	120/8577	0.00764499	0.0322771	0.0206222	208/2932/5602/5747	4
Laduviglusib&Ciliated_Ependymal	Laduviglusib&Ciliated_Ependymal	hsa04071	Sphingolipid signaling pathway	4/56	121/8577	0.00786854	0.0322771	0.0206222	4363/208/5602/5170	4
Laduviglusib&Ciliated_Ependymal	Laduviglusib&Ciliated_Ependymal	hsa04660	T cell receptor signaling pathway	4/56	121/8577	0.00786854	0.0322771	0.0206222	208/2932/5602/5170	4
Laduviglusib&Ciliated_Ependymal	Laduviglusib&Ciliated_Ependymal	hsa00770	Pantothenate and CoA biosynthesis	2/56	21/8577	0.00812033	0.0326437	0.0208564	587/60490	2
Laduviglusib&Ciliated_Ependymal	Laduviglusib&Ciliated_Ependymal	hsa00230	Purine metabolism	4/56	128/8577	0.00955491	0.0376576	0.0240598	132/56953/5142/8654	4
Laduviglusib&Ciliated_Ependymal	Laduviglusib&Ciliated_Ependymal	hsa04664	Fc epsilon RI signaling pathway	3/56	68/8577	0.00979137	0.0378474	0.0241811	208/5602/5170	3
Laduviglusib&Ciliated_Ependymal	Laduviglusib&Ciliated_Ependymal	hsa04068	FoxO signaling pathway	4/56	131/8577	0.0103445	0.0387285	0.024744	208/1956/5602/5170	4
Laduviglusib&Ciliated_Ependymal	Laduviglusib&Ciliated_Ependymal	hsa05120	Epithelial cell signaling in Helicobacter pylori infection	3/56	70/8577	0.0105973	0.0387285	0.024744	6868/1956/5602	3
Laduviglusib&Ciliated_Ependymal	Laduviglusib&Ciliated_Ependymal	hsa05230	Central carbon metabolism in cancer	3/56	70/8577	0.0105973	0.0387285	0.024744	208/1956/2260	3
Laduviglusib&Ciliated_Ependymal	Laduviglusib&Ciliated_Ependymal	hsa05218	Melanoma	3/56	72/8577	0.0114408	0.0410458	0.0262246	208/1956/2260	3
Laduviglusib&Ciliated_Ependymal	Laduviglusib&Ciliated_Ependymal	hsa04210	Apoptosis	4/56	136/8577	0.0117526	0.0410458	0.0262246	208/598/5602/5170	4
Laduviglusib&Ciliated_Ependymal	Laduviglusib&Ciliated_Ependymal	hsa01524	Platinum drug resistance	3/56	73/8577	0.0118767	0.0410458	0.0262246	208/598/5170	3
Laduviglusib&Ciliated_Ependymal	Laduviglusib&Ciliated_Ependymal	hsa05135	Yersinia infection	4/56	137/8577	0.0120483	0.0410458	0.0262246	208/2932/5602/5747	4
Laduviglusib&Ciliated_Ependymal	Laduviglusib&Ciliated_Ependymal	hsa00790	Folate biosynthesis	2/56	27/8577	0.0132374	0.0443454	0.0283328	873/1719	2
Laduviglusib&Ciliated_Ependymal	Laduviglusib&Ciliated_Ependymal	hsa04612	Antigen processing and presentation	3/56	78/8577	0.0141991	0.0460326	0.0294107	3320/3326/3304	3
Laduviglusib&Ciliated_Ependymal	Laduviglusib&Ciliated_Ependymal	hsa04721	Synaptic vesicle cycle	3/56	78/8577	0.0141991	0.0460326	0.0294107	6505/6507/6536	3
Laduviglusib&dSPN	Laduviglusib&dSPN	hsa04659	Th17 cell differentiation	9/80	108/8577	6.26502e-07	0.000150987	7.71586e-05	3091/3320/3326/3717/5594/1432/5599/4790/6095	9
Laduviglusib&dSPN	Laduviglusib&dSPN	hsa05235	PD-L1 expression and PD-1 checkpoint pathway in cancer	8/80	89/8577	1.54039e-06	0.000185617	9.48558e-05	1457/1956/3091/3717/5594/1432/4790/5781	8
Laduviglusib&dSPN	Laduviglusib&dSPN	hsa00230	Purine metabolism	9/80	128/8577	2.62775e-06	0.000211096	0.000107876	132/2618/3251/9061/5138/5139/5140/5142/8654	9
Laduviglusib&dSPN	Laduviglusib&dSPN	hsa05230	Central carbon metabolism in cancer	7/80	70/8577	3.51801e-06	0.00021196	0.000108318	1956/2744/3091/3098/3939/5594/4916	7
Laduviglusib&dSPN	Laduviglusib&dSPN	hsa04066	HIF-1 signaling pathway	8/80	109/8577	7.13199e-06	0.000343762	0.000175672	1956/3091/3098/3480/3643/3939/5594/4790	8
Laduviglusib&dSPN	Laduviglusib&dSPN	hsa04722	Neurotrophin signaling pathway	8/80	119/8577	1.36589e-05	0.000548632	0.000280367	2932/5594/1432/5599/4790/4916/5663/5781	8
Laduviglusib&dSPN	Laduviglusib&dSPN	hsa04151	PI3K-Akt signaling pathway	13/80	359/8577	2.40727e-05	0.000742652	0.000379516	1021/1956/2066/2932/3320/3326/3480/3643/3717/5594/4790/5747/6009	13
Laduviglusib&dSPN	Laduviglusib&dSPN	hsa04657	IL-17 signaling pathway	7/80	94/8577	2.51098e-05	0.000742652	0.000379516	2932/3320/3326/5594/1432/5599/4790	7
Laduviglusib&dSPN	Laduviglusib&dSPN	hsa05417	Lipid and atherosclerosis	10/80	215/8577	2.82607e-05	0.000742652	0.000379516	2932/3320/3326/3717/5594/1432/5599/4780/4790/5747	10
Laduviglusib&dSPN	Laduviglusib&dSPN	hsa05215	Prostate cancer	7/80	97/8577	3.08154e-05	0.000742652	0.000379516	1956/2932/3320/3326/3480/5594/4790	7
Laduviglusib&dSPN	Laduviglusib&dSPN	hsa04914	Progesterone-mediated oocyte maturation	7/80	102/8577	4.26756e-05	0.000823348	0.000420755	3320/3326/3480/5594/1432/5599/5140	7
Laduviglusib&dSPN	Laduviglusib&dSPN	hsa04917	Prolactin signaling pathway	6/80	70/8577	4.4413e-05	0.000823348	0.000420755	2932/3717/5594/1432/5599/4790	6
Laduviglusib&dSPN	Laduviglusib&dSPN	hsa05120	Epithelial cell signaling in Helicobacter pylori infection	6/80	70/8577	4.4413e-05	0.000823348	0.000420755	102/1956/1432/5599/4790/5781	6
Laduviglusib&dSPN	Laduviglusib&dSPN	hsa04012	ErbB signaling pathway	6/80	85/8577	0.000132592	0.00228248	0.00116641	1956/2066/2932/5594/5599/5747	6
Laduviglusib&dSPN	Laduviglusib&dSPN	hsa05208	Chemical carcinogenesis - reactive oxygen species	9/80	223/8577	0.000215516	0.00346262	0.0017695	1956/3091/5594/1432/5599/4780/4790/5747/5781	9
Laduviglusib&dSPN	Laduviglusib&dSPN	hsa04910	Insulin signaling pathway	7/80	137/8577	0.000273769	0.00400594	0.00204715	2932/3098/3643/5594/5599/5140/6009	7
Laduviglusib&dSPN	Laduviglusib&dSPN	hsa01522	Endocrine resistance	6/80	98/8577	0.000289904	0.00400594	0.00204715	1956/3480/5594/1432/5599/5747	6
Laduviglusib&dSPN	Laduviglusib&dSPN	hsa05418	Fluid shear stress and atherosclerosis	7/80	139/8577	0.000299199	0.00400594	0.00204715	3320/3326/1432/5599/4780/4790/5747	7
Laduviglusib&dSPN	Laduviglusib&dSPN	hsa04140	Autophagy - animal	7/80	141/8577	0.000326496	0.00414134	0.00211635	23192/1612/3091/3480/5594/5599/6009	7
Laduviglusib&dSPN	Laduviglusib&dSPN	hsa05167	Kaposi sarcoma-associated herpesvirus infection	8/80	194/8577	0.000426782	0.00480039	0.00245314	1021/2932/3091/3717/5594/1432/5599/4790	8
Laduviglusib&dSPN	Laduviglusib&dSPN	hsa04072	Phospholipase D signaling pathway	7/80	148/8577	0.00043821	0.00480039	0.00245314	1956/2914/2915/3643/5594/5781/6009	7
Laduviglusib&dSPN	Laduviglusib&dSPN	hsa04723	Retrograde endocannabinoid signaling	7/80	148/8577	0.00043821	0.00480039	0.00245314	1268/2166/2891/2915/5594/1432/5599	7
Laduviglusib&dSPN	Laduviglusib&dSPN	hsa05205	Proteoglycans in cancer	8/80	205/8577	0.000615875	0.00645329	0.00329782	1956/2066/3091/3480/5594/1432/5747/5781	8
Laduviglusib&dSPN	Laduviglusib&dSPN	hsa04724	Glutamatergic synapse	6/80	115/8577	0.000683597	0.00660546	0.00337558	2744/2891/2914/2915/5594/6505	6
Laduviglusib&dSPN	Laduviglusib&dSPN	hsa05212	Pancreatic cancer	5/80	76/8577	0.000685214	0.00660546	0.00337558	1021/1956/5594/5599/4790	5
Laduviglusib&dSPN	Laduviglusib&dSPN	hsa00670	One carbon pool by folate	3/80	20/8577	0.000794532	0.00710808	0.00363243	1719/2618/4522	3
Laduviglusib&dSPN	Laduviglusib&dSPN	hsa01521	EGFR tyrosine kinase inhibitor resistance	5/80	79/8577	0.000817905	0.00710808	0.00363243	1956/2932/3480/3717/5594	5
Laduviglusib&dSPN	Laduviglusib&dSPN	hsa04930	Type II diabetes mellitus	4/80	46/8577	0.00085051	0.00710808	0.00363243	3098/3643/5594/5599	4
Laduviglusib&dSPN	Laduviglusib&dSPN	hsa04935	Growth hormone synthesis, secretion and action	6/80	120/8577	0.000855329	0.00710808	0.00363243	2932/3717/5594/1432/5599/5747	6
Laduviglusib&dSPN	Laduviglusib&dSPN	hsa04660	T cell receptor signaling pathway	6/80	121/8577	0.000893348	0.00717631	0.0036673	2932/5594/1432/5599/4790/5781	6
Laduviglusib&dSPN	Laduviglusib&dSPN	hsa00620	Pyruvate metabolism	4/80	47/8577	0.000923093	0.00717631	0.0036673	2739/3029/3939/4200	4
Laduviglusib&dSPN	Laduviglusib&dSPN	hsa05030	Cocaine addiction	4/80	49/8577	0.00108117	0.00801357	0.00409516	1812/2891/4129/4790	4
Laduviglusib&dSPN	Laduviglusib&dSPN	hsa04024	cAMP signaling pathway	8/80	225/8577	0.00113054	0.00801357	0.00409516	1812/2891/5594/5599/4790/5139/5140/5142	8
Laduviglusib&dSPN	Laduviglusib&dSPN	hsa05163	Human cytomegalovirus infection	8/80	225/8577	0.00113054	0.00801357	0.00409516	1021/1956/2932/5594/1432/4790/5747/6009	8
Laduviglusib&dSPN	Laduviglusib&dSPN	hsa04540	Gap junction	5/80	88/8577	0.00133197	0.00890074	0.00454853	1812/1956/2915/3358/5594	5
Laduviglusib&dSPN	Laduviglusib&dSPN	hsa04068	FoxO signaling pathway	6/80	131/8577	0.00134954	0.00890074	0.00454853	1956/3480/3643/5594/1432/5599	6
Laduviglusib&dSPN	Laduviglusib&dSPN	hsa05152	Tuberculosis	7/80	180/8577	0.00139502	0.00890074	0.00454853	8411/3717/5594/1432/5599/4790/5868	7
Laduviglusib&dSPN	Laduviglusib&dSPN	hsa04728	Dopaminergic synapse	6/80	132/8577	0.00140344	0.00890074	0.00454853	1812/2891/2932/4129/1432/5599	6
Laduviglusib&dSPN	Laduviglusib&dSPN	hsa04014	Ras signaling pathway	8/80	236/8577	0.00153443	0.00932171	0.00476366	1956/3480/3643/5594/5599/4790/5781/5868	8
Laduviglusib&dSPN	Laduviglusib&dSPN	hsa05032	Morphine addiction	5/80	91/8577	0.00154717	0.00932171	0.00476366	1812/5138/5139/5140/5142	5
Laduviglusib&dSPN	Laduviglusib&dSPN	hsa04658	Th1 and Th2 cell differentiation	5/80	92/8577	0.00162429	0.00954767	0.00487913	3717/5594/1432/5599/4790	5
Laduviglusib&dSPN	Laduviglusib&dSPN	hsa05135	Yersinia infection	6/80	137/8577	0.00169803	0.00955148	0.00488108	2932/5594/1432/5599/4790/5747	6
Laduviglusib&dSPN	Laduviglusib&dSPN	hsa04520	Adherens junction	5/80	93/8577	0.00170421	0.00955148	0.00488108	1457/1956/3480/3643/5594	5
Laduviglusib&dSPN	Laduviglusib&dSPN	hsa05131	Shigellosis	8/80	247/8577	0.00204564	0.0112045	0.00572582	1956/2932/3098/5594/1432/5599/4790/5747	8
Laduviglusib&dSPN	Laduviglusib&dSPN	hsa05231	Choline metabolism in cancer	5/80	98/8577	0.00214779	0.0115026	0.00587816	1956/3091/5594/5599/6009	5
Laduviglusib&dSPN	Laduviglusib&dSPN	hsa04933	AGE-RAGE signaling pathway in diabetic complications	5/80	100/8577	0.00234691	0.0122958	0.00628349	3717/5594/1432/5599/4790	5
Laduviglusib&dSPN	Laduviglusib&dSPN	hsa01523	Antifolate resistance	3/80	30/8577	0.00264615	0.0135686	0.00693393	1719/2618/4790	3
Laduviglusib&dSPN	Laduviglusib&dSPN	hsa04625	C-type lectin receptor signaling pathway	5/80	104/8577	0.00278504	0.0139832	0.00714584	5594/1432/5599/4790/5781	5
Laduviglusib&dSPN	Laduviglusib&dSPN	hsa05010	Alzheimer disease	10/80	384/8577	0.00287784	0.0141543	0.00723323	102/1457/2915/2932/3643/5594/5599/4311/4790/5663	10
Laduviglusib&dSPN	Laduviglusib&dSPN	hsa04931	Insulin resistance	5/80	108/8577	0.00327968	0.0158081	0.00807837	2932/3643/5599/4790/5781	5
Laduviglusib&dSPN	Laduviglusib&dSPN	hsa00010	Glycolysis / Gluconeogenesis	4/80	67/8577	0.00344604	0.0162842	0.00832172	2821/3098/3939/7167	4
Laduviglusib&dSPN	Laduviglusib&dSPN	hsa05207	Chemical carcinogenesis - receptor activation	7/80	212/8577	0.00352044	0.0163034	0.00833149	1956/3320/3326/3717/688/5594/4790	7
Laduviglusib&dSPN	Laduviglusib&dSPN	hsa04217	Necroptosis	6/80	159/8577	0.00358539	0.0163034	0.00833149	3320/3326/3717/5599/142/5478	6
Laduviglusib&dSPN	Laduviglusib&dSPN	hsa05145	Toxoplasmosis	5/80	111/8577	0.00369013	0.0164689	0.00841609	3717/5594/1432/5599/4790	5
Laduviglusib&dSPN	Laduviglusib&dSPN	hsa04920	Adipocytokine signaling pathway	4/80	69/8577	0.00383257	0.0167936	0.00858202	3717/5599/4790/5781	4
Laduviglusib&dSPN	Laduviglusib&dSPN	hsa05218	Melanoma	4/80	72/8577	0.00446594	0.0188823	0.00964941	1021/1956/3480/5594	4
Laduviglusib&dSPN	Laduviglusib&dSPN	hsa05223	Non-small cell lung cancer	4/80	72/8577	0.00446594	0.0188823	0.00964941	1021/1956/5594/5915	4
Laduviglusib&dSPN	Laduviglusib&dSPN	hsa04022	cGMP-PKG signaling pathway	6/80	167/8577	0.00456001	0.0189476	0.00968279	3643/5594/5138/5139/5140/8654	6
Laduviglusib&dSPN	Laduviglusib&dSPN	hsa05225	Hepatocellular carcinoma	6/80	168/8577	0.00469435	0.0191752	0.00979908	1021/1956/2932/3480/5594/4780	6
Laduviglusib&dSPN	Laduviglusib&dSPN	hsa00760	Nicotinate and nicotinamide metabolism	3/80	37/8577	0.00483275	0.0194115	0.00991985	349565/23530/23408	3
Laduviglusib&dSPN	Laduviglusib&dSPN	hsa05214	Glioma	4/80	75/8577	0.00516645	0.0203924	0.0104211	1021/1956/3480/5594	4
Laduviglusib&dSPN	Laduviglusib&dSPN	hsa04919	Thyroid hormone signaling pathway	5/80	121/8577	0.00532552	0.0203924	0.0104211	2932/8841/3091/5594/6009	5
Laduviglusib&dSPN	Laduviglusib&dSPN	hsa05133	Pertussis	4/80	76/8577	0.00541541	0.0203924	0.0104211	5594/1432/5599/4790	4
Laduviglusib&dSPN	Laduviglusib&dSPN	hsa05220	Chronic myeloid leukemia	4/80	76/8577	0.00541541	0.0203924	0.0104211	1021/5594/4790/5781	4
Laduviglusib&dSPN	Laduviglusib&dSPN	hsa05140	Leishmaniasis	4/80	77/8577	0.00567228	0.0210311	0.0107475	3717/5594/1432/4790	4
Laduviglusib&dSPN	Laduviglusib&dSPN	hsa05219	Bladder cancer	3/80	41/8577	0.00645575	0.0235733	0.0120466	1612/1956/5594	3
Laduviglusib&dSPN	Laduviglusib&dSPN	hsa04010	MAPK signaling pathway	8/80	301/8577	0.00678479	0.024405	0.0124716	1956/2066/3480/3643/5594/1432/5599/4790	8
Laduviglusib&dSPN	Laduviglusib&dSPN	hsa04926	Relaxin signaling pathway	5/80	129/8577	0.00696068	0.0246695	0.0126068	1956/5594/1432/5599/4790	5
Laduviglusib&dSPN	Laduviglusib&dSPN	hsa04621	NOD-like receptor signaling pathway	6/80	186/8577	0.00764459	0.0267007	0.0136448	3320/3326/5594/1432/5599/4790	6
Laduviglusib&dSPN	Laduviglusib&dSPN	hsa05210	Colorectal cancer	4/80	86/8577	0.0083579	0.0284322	0.0145296	1956/2932/5594/5599	4
Laduviglusib&dSPN	Laduviglusib&dSPN	hsa05132	Salmonella infection	7/80	249/8577	0.00837628	0.0284322	0.0145296	3320/3326/5594/1432/5599/4790/5868	7
Laduviglusib&dSPN	Laduviglusib&dSPN	hsa04020	Calcium signaling pathway	7/80	253/8577	0.00910399	0.0303347	0.0155019	1812/1956/2066/2915/3358/3706/4916	7
Laduviglusib&dSPN	Laduviglusib&dSPN	hsa05162	Measles	5/80	138/8577	0.00918853	0.0303347	0.0155019	1021/1457/2932/5599/4790	5
Laduviglusib&dSPN	Laduviglusib&dSPN	hsa04211	Longevity regulating pathway	4/80	89/8577	0.00941052	0.0306478	0.0156619	3480/3643/4790/6009	4
Laduviglusib&dSPN	Laduviglusib&dSPN	hsa04936	Alcoholic liver disease	5/80	142/8577	0.010321	0.0328085	0.0167661	34/2932/1432/5599/4790	5
Laduviglusib&dSPN	Laduviglusib&dSPN	hsa05222	Small cell lung cancer	4/80	92/8577	0.0105461	0.0328085	0.0167661	1021/4790/5747/5915	4
Laduviglusib&dSPN	Laduviglusib&dSPN	hsa00520	Amino sugar and nucleotide sugar metabolism	3/80	49/8577	0.0105794	0.0328085	0.0167661	2821/3074/3098	3
Laduviglusib&dSPN	Laduviglusib&dSPN	hsa04550	Signaling pathways regulating pluripotency of stem cells	5/80	143/8577	0.0106185	0.0328085	0.0167661	2932/3480/3717/5594/1432	5
Laduviglusib&dSPN	Laduviglusib&dSPN	hsa04912	GnRH signaling pathway	4/80	93/8577	0.0109435	0.0333847	0.0170605	1956/5594/1432/5599	4
Laduviglusib&dSPN	Laduviglusib&dSPN	hsa04510	Focal adhesion	6/80	203/8577	0.0114883	0.0341814	0.0174677	1956/2932/3480/5594/5599/5747	6
Laduviglusib&dSPN	Laduviglusib&dSPN	hsa05415	Diabetic cardiomyopathy	6/80	203/8577	0.0114883	0.0341814	0.0174677	2932/3643/1432/5599/4790/142	6
Laduviglusib&dSPN	Laduviglusib&dSPN	hsa05165	Human papillomavirus infection	8/80	331/8577	0.0116996	0.0343854	0.0175719	1021/1956/2932/5594/4790/5663/5747/6009	8
Laduviglusib&dSPN	Laduviglusib&dSPN	hsa05224	Breast cancer	5/80	147/8577	0.0118673	0.0344579	0.017609	1021/1956/2932/3480/5594	5
Laduviglusib&dSPN	Laduviglusib&dSPN	hsa05022	Pathways of neurodegeneration - multiple diseases	10/80	476/8577	0.0126224	0.0362143	0.0185066	1457/2891/2915/2932/5594/1432/5599/4790/5663/5868	10
Laduviglusib&dSPN	Laduviglusib&dSPN	hsa04015	Rap1 signaling pathway	6/80	210/8577	0.0134119	0.0380265	0.0194327	1268/1956/3480/3643/5594/1432	6
Laduviglusib&dSPN	Laduviglusib&dSPN	hsa04932	Non-alcoholic fatty liver disease	5/80	155/8577	0.0146581	0.0407138	0.0208059	2932/3643/1432/5599/4790	5
Laduviglusib&dSPN	Laduviglusib&dSPN	hsa05142	Chagas disease	4/80	102/8577	0.0149601	0.0407138	0.0208059	5594/1432/5599/4790	4
Laduviglusib&dSPN	Laduviglusib&dSPN	hsa04150	mTOR signaling pathway	5/80	156/8577	0.0150354	0.0407138	0.0208059	2932/3480/3643/5594/6009	5
Laduviglusib&dSPN	Laduviglusib&dSPN	hsa04218	Cellular senescence	5/80	156/8577	0.0150354	0.0407138	0.0208059	1021/5594/1432/4790/6009	5
Laduviglusib&dSPN	Laduviglusib&dSPN	hsa04110	Cell cycle	5/80	157/8577	0.0154192	0.0412892	0.0210999	902/1021/2932/55869/5591	5
Laduviglusib&dSPN	Laduviglusib&dSPN	hsa05160	Hepatitis C	5/80	158/8577	0.0158095	0.0418174	0.0213699	1021/1956/2932/5594/4790	5
Laduviglusib&dSPN	Laduviglusib&dSPN	hsa04620	Toll-like receptor signaling pathway	4/80	104/8577	0.0159635	0.0418174	0.0213699	5594/1432/5599/4790	4
Laduviglusib&dSPN	Laduviglusib&dSPN	hsa05213	Endometrial cancer	3/80	58/8577	0.0166919	0.0432553	0.0221047	1956/2932/5594	3
Laduviglusib&dSPN	Laduviglusib&dSPN	hsa05161	Hepatitis B	5/80	162/8577	0.0174369	0.044319	0.0226483	3717/5594/1432/5599/4790	5
Laduviglusib&dSPN	Laduviglusib&dSPN	hsa04370	VEGF signaling pathway	3/80	59/8577	0.0174701	0.044319	0.0226483	5594/1432/5747	3
Laduviglusib&dSPN	Laduviglusib&dSPN	hsa04730	Long-term depression	3/80	60/8577	0.0182684	0.0458613	0.0234365	2891/3480/5594	3
Laduviglusib&Endothelial	Laduviglusib&Endothelial	hsa05230	Central carbon metabolism in cancer	9/36	70/8577	7.46583e-12	1.4857e-09	6.99431e-10	208/1956/2260/2744/3091/3098/5604/4916/6513	9
Laduviglusib&Endothelial	Laduviglusib&Endothelial	hsa04066	HIF-1 signaling pathway	9/36	109/8577	4.37821e-10	4.35632e-08	2.05085e-08	208/1387/1956/3091/3098/3643/5604/2872/6513	9
Laduviglusib&Endothelial	Laduviglusib&Endothelial	hsa04919	Thyroid hormone signaling pathway	9/36	121/8577	1.12092e-09	7.43543e-08	3.50041e-08	208/1387/3091/3685/8850/5604/6256/6513/7068	9
Laduviglusib&Endothelial	Laduviglusib&Endothelial	hsa04068	FoxO signaling pathway	8/36	131/8577	5.04782e-08	2.51129e-06	1.18225e-06	208/1387/1956/3643/5604/5602/6648/7042	8
Laduviglusib&Endothelial	Laduviglusib&Endothelial	hsa05211	Renal cell carcinoma	6/36	69/8577	3.49988e-07	1.39295e-05	6.55766e-06	208/1387/3091/5604/6513/7042	6
Laduviglusib&Endothelial	Laduviglusib&Endothelial	hsa04910	Insulin signaling pathway	7/36	137/8577	1.29022e-06	4.27922e-05	2.01455e-05	32/208/3098/3643/5604/5602/2872	7
Laduviglusib&Endothelial	Laduviglusib&Endothelial	hsa05205	Proteoglycans in cancer	8/36	205/8577	1.58152e-06	4.49604e-05	2.11662e-05	208/1956/2260/3091/3685/5604/5747/7042	8
Laduviglusib&Endothelial	Laduviglusib&Endothelial	hsa05215	Prostate cancer	6/36	97/8577	2.65159e-06	5.8199e-05	2.73986e-05	208/1387/1956/2260/3320/5604	6
Laduviglusib&Endothelial	Laduviglusib&Endothelial	hsa05166	Human T-cell leukemia virus 1 infection	8/36	222/8577	2.87574e-06	5.8199e-05	2.73986e-05	208/1387/8850/5604/5602/5901/6513/7042	8
Laduviglusib&Endothelial	Laduviglusib&Endothelial	hsa04010	MAPK signaling pathway	9/36	301/8577	2.92457e-06	5.8199e-05	2.73986e-05	208/1956/2260/3643/5604/5602/2872/6788/7042	9
Laduviglusib&Endothelial	Laduviglusib&Endothelial	hsa04920	Adipocytokine signaling pathway	5/36	69/8577	9.03917e-06	0.000163527	7.69843e-05	32/208/5602/6256/6513	5
Laduviglusib&Endothelial	Laduviglusib&Endothelial	hsa05223	Non-small cell lung cancer	5/36	72/8577	1.11519e-05	0.000184936	8.70633e-05	208/1956/2272/5604/6256	5
Laduviglusib&Endothelial	Laduviglusib&Endothelial	hsa04151	PI3K-Akt signaling pathway	9/36	359/8577	1.23046e-05	0.000188356	8.86731e-05	208/1956/2260/3320/3643/3685/5604/5747/6256	9
Laduviglusib&Endothelial	Laduviglusib&Endothelial	hsa05212	Pancreatic cancer	5/36	76/8577	1.45485e-05	0.000206796	9.73546e-05	208/1956/5604/5602/7042	5
Laduviglusib&Endothelial	Laduviglusib&Endothelial	hsa04012	ErbB signaling pathway	5/36	85/8577	2.51376e-05	0.000330948	0.000155802	208/1956/5604/5602/5747	5
Laduviglusib&Endothelial	Laduviglusib&Endothelial	hsa05210	Colorectal cancer	5/36	86/8577	2.66088e-05	0.000330948	0.000155802	208/1956/5604/5602/7042	5
Laduviglusib&Endothelial	Laduviglusib&Endothelial	hsa05208	Chemical carcinogenesis - reactive oxygen species	7/36	223/8577	3.20863e-05	0.000375599	0.000176822	208/1956/3091/5604/5602/5747/6648	7
Laduviglusib&Endothelial	Laduviglusib&Endothelial	hsa05222	Small cell lung cancer	5/36	92/8577	3.68986e-05	0.000407935	0.000192046	208/2272/3685/5747/6256	5
Laduviglusib&Endothelial	Laduviglusib&Endothelial	hsa01522	Endocrine resistance	5/36	98/8577	5.00397e-05	0.000497895	0.000234396	208/1956/5604/5602/5747	5
Laduviglusib&Endothelial	Laduviglusib&Endothelial	hsa05231	Choline metabolism in cancer	5/36	98/8577	5.00397e-05	0.000497895	0.000234396	208/1956/3091/5604/5602	5
Laduviglusib&Endothelial	Laduviglusib&Endothelial	hsa04659	Th17 cell differentiation	5/36	108/8577	7.9691e-05	0.000720842	0.000339354	3091/3320/5602/6095/6256	5
Laduviglusib&Endothelial	Laduviglusib&Endothelial	hsa04931	Insulin resistance	5/36	108/8577	7.9691e-05	0.000720842	0.000339354	32/208/3643/5602/6513	5
Laduviglusib&Endothelial	Laduviglusib&Endothelial	hsa04935	Growth hormone synthesis, secretion and action	5/36	120/8577	0.000131396	0.00113686	0.000535206	208/1387/5604/5602/5747	5
Laduviglusib&Endothelial	Laduviglusib&Endothelial	hsa04510	Focal adhesion	6/36	203/8577	0.000175754	0.0014573	0.000686058	208/1956/3685/5604/5602/5747	6
Laduviglusib&Endothelial	Laduviglusib&Endothelial	hsa05218	Melanoma	4/36	72/8577	0.000219495	0.00174718	0.000822528	208/1956/2260/5604	4
Laduviglusib&Endothelial	Laduviglusib&Endothelial	hsa05417	Lipid and atherosclerosis	6/36	215/8577	0.000240224	0.00183864	0.000865585	208/3320/5602/5747/6256/6648	6
Laduviglusib&Endothelial	Laduviglusib&Endothelial	hsa05418	Fluid shear stress and atherosclerosis	5/36	139/8577	0.000261748	0.00192918	0.000908209	208/3320/3685/5602/5747	5
Laduviglusib&Endothelial	Laduviglusib&Endothelial	hsa04810	Regulation of actin cytoskeleton	6/36	229/8577	0.000337661	0.0023998	0.00112977	208/1956/2260/3685/5604/5747	6
Laduviglusib&Endothelial	Laduviglusib&Endothelial	hsa05226	Gastric cancer	5/36	149/8577	0.00036121	0.00247865	0.00116689	208/1956/5604/6256/7042	5
Laduviglusib&Endothelial	Laduviglusib&Endothelial	hsa04014	Ras signaling pathway	6/36	236/8577	0.00039682	0.00263224	0.00123919	208/1956/2260/3643/5604/5602	6
Laduviglusib&Endothelial	Laduviglusib&Endothelial	hsa05235	PD-L1 expression and PD-1 checkpoint pathway in cancer	4/36	89/8577	0.000495167	0.00317865	0.00149643	208/1956/3091/5604	4
Laduviglusib&Endothelial	Laduviglusib&Endothelial	hsa05161	Hepatitis B	5/36	162/8577	0.000530554	0.00329938	0.00155327	208/1387/5604/5602/7042	5
Laduviglusib&Endothelial	Laduviglusib&Endothelial	hsa04520	Adherens junction	4/36	93/8577	0.000585108	0.00352838	0.00166107	1387/1956/2260/3643	4
Laduviglusib&Endothelial	Laduviglusib&Endothelial	hsa04914	Progesterone-mediated oocyte maturation	4/36	102/8577	0.000829058	0.00485243	0.0022844	208/3320/5604/5602	4
Laduviglusib&Endothelial	Laduviglusib&Endothelial	hsa04930	Type II diabetes mellitus	3/36	46/8577	0.000910748	0.00517825	0.00243779	3098/3643/5602	3
Laduviglusib&Endothelial	Laduviglusib&Endothelial	hsa04928	Parathyroid hormone synthesis, secretion and action	4/36	106/8577	0.000957671	0.00529379	0.00249219	1956/2260/5604/6256	4
Laduviglusib&Endothelial	Laduviglusib&Endothelial	hsa04922	Glucagon signaling pathway	4/36	107/8577	0.000991902	0.00533482	0.0025115	32/208/1387/6513	4
Laduviglusib&Endothelial	Laduviglusib&Endothelial	hsa05167	Kaposi sarcoma-associated herpesvirus infection	5/36	194/8577	0.00119858	0.0062768	0.00295496	208/1387/3091/5604/5602	5
Laduviglusib&Endothelial	Laduviglusib&Endothelial	hsa05415	Diabetic cardiomyopathy	5/36	203/8577	0.00146669	0.00732648	0.00344912	208/3643/5602/6513/7042	5
Laduviglusib&Endothelial	Laduviglusib&Endothelial	hsa04722	Neurotrophin signaling pathway	4/36	119/8577	0.00147266	0.00732648	0.00344912	208/5604/5602/4916	4
Laduviglusib&Endothelial	Laduviglusib&Endothelial	hsa05206	MicroRNAs in cancer	6/36	310/8577	0.00165418	0.0080288	0.00377976	1387/1956/2744/9759/5604/7042	6
Laduviglusib&Endothelial	Laduviglusib&Endothelial	hsa04015	Rap1 signaling pathway	5/36	210/8577	0.00170409	0.00807414	0.0038011	208/1956/2260/3643/5604	5
Laduviglusib&Endothelial	Laduviglusib&Endothelial	hsa05207	Chemical carcinogenesis - receptor activation	5/36	212/8577	0.00177684	0.00808868	0.00380795	208/1956/3320/5604/6256	5
Laduviglusib&Endothelial	Laduviglusib&Endothelial	hsa05213	Endometrial cancer	3/36	58/8577	0.00178845	0.00808868	0.00380795	208/1956/5604	3
Laduviglusib&Endothelial	Laduviglusib&Endothelial	hsa04370	VEGF signaling pathway	3/36	59/8577	0.00187885	0.00830871	0.00391153	208/5604/5747	3
Laduviglusib&Endothelial	Laduviglusib&Endothelial	hsa04380	Osteoclast differentiation	4/36	128/8577	0.00192612	0.00833257	0.00392276	208/5604/5602/7042	4
Laduviglusib&Endothelial	Laduviglusib&Endothelial	hsa04926	Relaxin signaling pathway	4/36	129/8577	0.00198185	0.00839122	0.00395038	208/1956/5604/5602	4
Laduviglusib&Endothelial	Laduviglusib&Endothelial	hsa04213	Longevity regulating pathway - multiple species	3/36	61/8577	0.00206812	0.00857407	0.00403646	208/3643/6648	3
Laduviglusib&Endothelial	Laduviglusib&Endothelial	hsa03250	Viral life cycle - HIV-1	3/36	63/8577	0.00226887	0.00900209	0.00423796	1387/8850/5901	3
Laduviglusib&Endothelial	Laduviglusib&Endothelial	hsa05163	Human cytomegalovirus infection	5/36	225/8577	0.00230688	0.00900209	0.00423796	208/1956/3685/5604/5747	5
Laduviglusib&Endothelial	Laduviglusib&Endothelial	hsa05165	Human papillomavirus infection	6/36	331/8577	0.00230707	0.00900209	0.00423796	208/1387/1956/3685/5604/5747	6
Laduviglusib&Endothelial	Laduviglusib&Endothelial	hsa04915	Estrogen signaling pathway	4/36	137/8577	0.00246861	0.00926892	0.00436357	208/1956/3320/5604	4
Laduviglusib&Endothelial	Laduviglusib&Endothelial	hsa05135	Yersinia infection	4/36	137/8577	0.00246861	0.00926892	0.00436357	208/5604/5602/5747	4
Laduviglusib&Endothelial	Laduviglusib&Endothelial	hsa04140	Autophagy - animal	4/36	141/8577	0.00274047	0.0100991	0.00475442	208/3091/5604/5602	4
Laduviglusib&Endothelial	Laduviglusib&Endothelial	hsa04664	Fc epsilon RI signaling pathway	3/36	68/8577	0.00282253	0.0102124	0.00480775	208/5604/5602	3
Laduviglusib&Endothelial	Laduviglusib&Endothelial	hsa04917	Prolactin signaling pathway	3/36	70/8577	0.0030653	0.0108928	0.00512804	208/5604/5602	3
Laduviglusib&Endothelial	Laduviglusib&Endothelial	hsa05224	Breast cancer	4/36	147/8577	0.0031859	0.0111227	0.00523628	208/1956/2260/5604	4
Laduviglusib&Endothelial	Laduviglusib&Endothelial	hsa04072	Phospholipase D signaling pathway	4/36	148/8577	0.00326467	0.0112012	0.00527324	208/1956/3643/5604	4
Laduviglusib&Endothelial	Laduviglusib&Endothelial	hsa05131	Shigellosis	5/36	247/8577	0.00345522	0.011654	0.00548643	208/1956/3098/5602/5747	5
Laduviglusib&Endothelial	Laduviglusib&Endothelial	hsa05214	Glioma	3/36	75/8577	0.00372737	0.0123624	0.00581992	208/1956/5604	3
Laduviglusib&Endothelial	Laduviglusib&Endothelial	hsa04932	Non-alcoholic fatty liver disease	4/36	155/8577	0.00385376	0.0124196	0.00584685	208/3643/5602/6256	4
Laduviglusib&Endothelial	Laduviglusib&Endothelial	hsa05220	Chronic myeloid leukemia	3/36	76/8577	0.00386943	0.0124196	0.00584685	208/5604/7042	3
Laduviglusib&Endothelial	Laduviglusib&Endothelial	hsa05160	Hepatitis C	4/36	158/8577	0.00412701	0.0130361	0.00613708	208/1956/5604/6256	4
Laduviglusib&Endothelial	Laduviglusib&Endothelial	hsa01521	EGFR tyrosine kinase inhibitor resistance	3/36	79/8577	0.00431535	0.013418	0.00631688	208/1956/5604	3
Laduviglusib&Endothelial	Laduviglusib&Endothelial	hsa05225	Hepatocellular carcinoma	4/36	168/8577	0.00513252	0.0157134	0.00739748	208/1956/5604/7042	4
Laduviglusib&Endothelial	Laduviglusib&Endothelial	hsa04211	Longevity regulating pathway	3/36	89/8577	0.00602213	0.0178866	0.00842058	208/3643/6648	3
Laduviglusib&Endothelial	Laduviglusib&Endothelial	hsa04976	Bile secretion	3/36	89/8577	0.00602213	0.0178866	0.00842058	9429/6256/6513	3
Laduviglusib&Endothelial	Laduviglusib&Endothelial	hsa05152	Tuberculosis	4/36	180/8577	0.00654257	0.0191466	0.00901376	208/1387/5602/7042	4
Laduviglusib&Endothelial	Laduviglusib&Endothelial	hsa04912	GnRH signaling pathway	3/36	93/8577	0.00680293	0.0196201	0.00923663	1956/5604/5602	3
Laduviglusib&Endothelial	Laduviglusib&Endothelial	hsa04933	AGE-RAGE signaling pathway in diabetic complications	3/36	100/8577	0.00830895	0.0236212	0.0111203	208/5602/7042	3
Laduviglusib&Endothelial	Laduviglusib&Endothelial	hsa05142	Chagas disease	3/36	102/8577	0.00877248	0.0245877	0.0115753	208/5602/7042	3
Laduviglusib&Endothelial	Laduviglusib&Endothelial	hsa04620	Toll-like receptor signaling pathway	3/36	104/8577	0.00925099	0.0255687	0.0120371	208/5604/5602	3
Laduviglusib&Endothelial	Laduviglusib&Endothelial	hsa00500	Starch and sucrose metabolism	2/36	36/8577	0.00986659	0.0268966	0.0126622	2821/3098	2
Laduviglusib&Endothelial	Laduviglusib&Endothelial	hsa01250	Biosynthesis of nucleotide sugars	2/36	37/8577	0.0104031	0.0272396	0.0128237	2821/3098	2
Laduviglusib&Endothelial	Laduviglusib&Endothelial	hsa04960	Aldosterone-regulated sodium reabsorption	2/36	37/8577	0.0104031	0.0272396	0.0128237	3643/4306	2
Laduviglusib&Endothelial	Laduviglusib&Endothelial	hsa05216	Thyroid cancer	2/36	37/8577	0.0104031	0.0272396	0.0128237	5604/6256	2
Laduviglusib&Endothelial	Laduviglusib&Endothelial	hsa05145	Toxoplasmosis	3/36	111/8577	0.0110452	0.0285453	0.0134384	208/5602/7042	3
Laduviglusib&Endothelial	Laduviglusib&Endothelial	hsa05170	Human immunodeficiency virus 1 infection	4/36	212/8577	0.0115073	0.0293583	0.0138211	208/5604/5602/5747	4
Laduviglusib&Endothelial	Laduviglusib&Endothelial	hsa04668	TNF signaling pathway	3/36	114/8577	0.0118716	0.0299045	0.0140783	208/5604/5602	3
Laduviglusib&Endothelial	Laduviglusib&Endothelial	hsa05219	Bladder cancer	2/36	41/8577	0.0126749	0.0315288	0.014843	1956/5604	2
Laduviglusib&Endothelial	Laduviglusib&Endothelial	hsa04071	Sphingolipid signaling pathway	3/36	121/8577	0.0139363	0.0333363	0.0156939	208/5604/5602	3
Laduviglusib&Endothelial	Laduviglusib&Endothelial	hsa04152	AMPK signaling pathway	3/36	121/8577	0.0139363	0.0333363	0.0156939	32/208/3643	3
Laduviglusib&Endothelial	Laduviglusib&Endothelial	hsa04660	T cell receptor signaling pathway	3/36	121/8577	0.0139363	0.0333363	0.0156939	208/5604/5602	3
Laduviglusib&Endothelial	Laduviglusib&Endothelial	hsa04024	cAMP signaling pathway	4/36	225/8577	0.0140716	0.0333363	0.0156939	208/1387/5604/5602	4
Laduviglusib&Endothelial	Laduviglusib&Endothelial	hsa04973	Carbohydrate digestion and absorption	2/36	47/8577	0.0164487	0.0385093	0.0181292	208/3098	2
Laduviglusib&Endothelial	Laduviglusib&Endothelial	hsa00520	Amino sugar and nucleotide sugar metabolism	2/36	49/8577	0.0178008	0.0411903	0.0193913	2821/3098	2
Laduviglusib&Endothelial	Laduviglusib&Endothelial	hsa04210	Apoptosis	3/36	136/8577	0.0190126	0.0434887	0.0204734	208/5604/5602	3
Laduviglusib&Endothelial	Laduviglusib&Endothelial	hsa05132	Salmonella infection	4/36	249/8577	0.0197097	0.0445707	0.0209828	208/3320/5604/5602	4
Laduviglusib&Endothelial	Laduviglusib&Endothelial	hsa04371	Apelin signaling pathway	3/36	139/8577	0.0201359	0.0450229	0.0211957	208/9759/5604	3
Laduviglusib&Endothelial	Laduviglusib&Endothelial	hsa05010	Alzheimer disease	5/36	384/8577	0.0210578	0.0464116	0.0218494	208/25825/3643/5604/5602	5
Laduviglusib&Endothelial	Laduviglusib&Endothelial	hsa04936	Alcoholic liver disease	3/36	142/8577	0.0212953	0.0464116	0.0218494	32/208/5602	3
Laduviglusib&Endothelial	Laduviglusib&Endothelial	hsa04550	Signaling pathways regulating pluripotency of stem cells	3/36	143/8577	0.0216898	0.0464116	0.0218494	208/2260/5604	3
Laduviglusib&Endothelial	Laduviglusib&Endothelial	hsa05017	Spinocerebellar ataxia	3/36	143/8577	0.0216898	0.0464116	0.0218494	208/5602/6095	3
Laduviglusib&FOXP2_OLFM3_Neuron	Laduviglusib&FOXP2_OLFM3_Neuron	hsa05215	Prostate cancer	12/88	97/8577	2.21235e-10	5.22116e-08	2.37537e-08	1956/2260/2263/2932/3265/3320/3326/3479/5604/5594/5293/5295	12
Laduviglusib&FOXP2_OLFM3_Neuron	Laduviglusib&FOXP2_OLFM3_Neuron	hsa05230	Central carbon metabolism in cancer	10/88	70/8577	1.84027e-09	1.92445e-07	8.75531e-08	1956/2260/2263/2744/3265/3939/5604/5594/5293/5295	10
Laduviglusib&FOXP2_OLFM3_Neuron	Laduviglusib&FOXP2_OLFM3_Neuron	hsa05223	Non-small cell lung cancer	10/88	72/8577	2.44634e-09	1.92445e-07	8.75531e-08	1021/1956/2272/3265/5604/5594/5293/5295/5915/6256	10
Laduviglusib&FOXP2_OLFM3_Neuron	Laduviglusib&FOXP2_OLFM3_Neuron	hsa01521	EGFR tyrosine kinase inhibitor resistance	10/88	79/8577	6.20046e-09	3.65827e-07	1.66433e-07	1956/2263/2932/3265/3479/3717/5604/5594/5293/5295	10
Laduviglusib&FOXP2_OLFM3_Neuron	Laduviglusib&FOXP2_OLFM3_Neuron	hsa04151	PI3K-Akt signaling pathway	18/88	359/8577	1.68075e-08	7.93314e-07	3.60919e-07	1021/1956/2260/2263/2932/3265/3320/3326/3479/3643/3717/5604/5594/5293/5295/5747/6256/7010	18
Laduviglusib&FOXP2_OLFM3_Neuron	Laduviglusib&FOXP2_OLFM3_Neuron	hsa04919	Thyroid hormone signaling pathway	11/88	121/8577	3.56702e-08	1.40303e-06	6.38309e-07	2932/8841/3265/8850/5604/5594/5293/5295/6256/6548/7068	11
Laduviglusib&FOXP2_OLFM3_Neuron	Laduviglusib&FOXP2_OLFM3_Neuron	hsa05218	Melanoma	9/88	72/8577	4.17195e-08	1.40654e-06	6.39909e-07	1021/1956/2260/3265/3479/5604/5594/5293/5295	9
Laduviglusib&FOXP2_OLFM3_Neuron	Laduviglusib&FOXP2_OLFM3_Neuron	hsa05220	Chronic myeloid leukemia	9/88	76/8577	6.75406e-08	1.99245e-06	9.06466e-07	25/1021/3265/5604/5594/5293/5295/5781/7042	9
Laduviglusib&FOXP2_OLFM3_Neuron	Laduviglusib&FOXP2_OLFM3_Neuron	hsa04014	Ras signaling pathway	14/88	236/8577	1.02182e-07	2.67943e-06	1.21901e-06	25/1956/2260/2263/3265/3479/3643/5604/5594/5293/5295/5781/5868/7010	14
Laduviglusib&FOXP2_OLFM3_Neuron	Laduviglusib&FOXP2_OLFM3_Neuron	hsa04012	ErbB signaling pathway	9/88	85/8577	1.81074e-07	4.27335e-06	1.94417e-06	25/1956/2932/3265/5604/5594/5293/5295/5747	9
Laduviglusib&FOXP2_OLFM3_Neuron	Laduviglusib&FOXP2_OLFM3_Neuron	hsa05207	Chemical carcinogenesis - receptor activation	13/88	212/8577	2.08539e-07	4.47412e-06	2.0355e-06	1956/2053/3265/3320/3326/3717/688/5604/5594/5293/5295/5465/6256	13
Laduviglusib&FOXP2_OLFM3_Neuron	Laduviglusib&FOXP2_OLFM3_Neuron	hsa05226	Gastric cancer	11/88	149/8577	3.05287e-07	6.00398e-06	2.73152e-06	1956/2263/2932/3265/5604/5594/5293/5295/5915/6256/7042	11
Laduviglusib&FOXP2_OLFM3_Neuron	Laduviglusib&FOXP2_OLFM3_Neuron	hsa04068	FoxO signaling pathway	10/88	131/8577	8.04643e-07	1.44473e-05	6.57281e-06	1956/3265/3479/3643/5604/5594/51701/5293/5295/7042	10
Laduviglusib&FOXP2_OLFM3_Neuron	Laduviglusib&FOXP2_OLFM3_Neuron	hsa05214	Glioma	8/88	75/8577	8.57043e-07	1.44473e-05	6.57281e-06	1021/1956/3265/3479/5604/5594/5293/5295	8
Laduviglusib&FOXP2_OLFM3_Neuron	Laduviglusib&FOXP2_OLFM3_Neuron	hsa05203	Viral carcinogenesis	12/88	204/8577	9.97172e-07	1.54935e-05	7.04879e-06	1021/8841/9759/10014/51564/9734/3265/8850/5594/9261/5293/5295	12
Laduviglusib&FOXP2_OLFM3_Neuron	Laduviglusib&FOXP2_OLFM3_Neuron	hsa05205	Proteoglycans in cancer	12/88	205/8577	1.05041e-06	1.54935e-05	7.04879e-06	1956/2260/3265/3479/5604/5594/5293/5295/5747/5781/6548/7042	12
Laduviglusib&FOXP2_OLFM3_Neuron	Laduviglusib&FOXP2_OLFM3_Neuron	hsa04066	HIF-1 signaling pathway	9/88	109/8577	1.53472e-06	2.13055e-05	9.69295e-06	1956/3479/3643/3939/5604/5594/5293/5295/7010	9
Laduviglusib&FOXP2_OLFM3_Neuron	Laduviglusib&FOXP2_OLFM3_Neuron	hsa04960	Aldosterone-regulated sodium reabsorption	6/88	37/8577	1.76877e-06	2.18272e-05	9.93032e-06	3479/3643/5594/4306/5293/5295	6
Laduviglusib&FOXP2_OLFM3_Neuron	Laduviglusib&FOXP2_OLFM3_Neuron	hsa04550	Signaling pathways regulating pluripotency of stem cells	10/88	143/8577	1.80259e-06	2.18272e-05	9.93032e-06	2260/2263/2932/3265/3479/3717/5604/5594/5293/5295	10
Laduviglusib&FOXP2_OLFM3_Neuron	Laduviglusib&FOXP2_OLFM3_Neuron	hsa05213	Endometrial cancer	7/88	58/8577	1.84977e-06	2.18272e-05	9.93032e-06	1956/2932/3265/5604/5594/5293/5295	7
Laduviglusib&FOXP2_OLFM3_Neuron	Laduviglusib&FOXP2_OLFM3_Neuron	hsa04010	MAPK signaling pathway	14/88	301/8577	1.96512e-06	2.20842e-05	1.00472e-05	8912/1956/2260/2263/3265/3479/3643/5604/5594/9261/51701/5536/7010/7042	14
Laduviglusib&FOXP2_OLFM3_Neuron	Laduviglusib&FOXP2_OLFM3_Neuron	hsa04370	VEGF signaling pathway	7/88	59/8577	2.08145e-06	2.23283e-05	1.01583e-05	3265/5604/5594/9261/5293/5295/5747	7
Laduviglusib&FOXP2_OLFM3_Neuron	Laduviglusib&FOXP2_OLFM3_Neuron	hsa05224	Breast cancer	10/88	147/8577	2.31795e-06	2.37841e-05	1.08206e-05	1021/1956/2260/2932/3265/3479/5604/5594/5293/5295	10
Laduviglusib&FOXP2_OLFM3_Neuron	Laduviglusib&FOXP2_OLFM3_Neuron	hsa05210	Colorectal cancer	8/88	86/8577	2.45945e-06	2.41846e-05	1.10028e-05	1956/2932/3265/5604/5594/5293/5295/7042	8
Laduviglusib&FOXP2_OLFM3_Neuron	Laduviglusib&FOXP2_OLFM3_Neuron	hsa05206	MicroRNAs in cancer	14/88	310/8577	2.78082e-06	2.62509e-05	1.19429e-05	4363/25/1021/1956/2744/9759/10014/3265/5604/5594/4325/5293/5295/7042	14
Laduviglusib&FOXP2_OLFM3_Neuron	Laduviglusib&FOXP2_OLFM3_Neuron	hsa05235	PD-L1 expression and PD-1 checkpoint pathway in cancer	8/88	89/8577	3.19284e-06	2.79967e-05	1.27371e-05	1956/3265/3717/5604/5594/5293/5295/5781	8
Laduviglusib&FOXP2_OLFM3_Neuron	Laduviglusib&FOXP2_OLFM3_Neuron	hsa04722	Neurotrophin signaling pathway	9/88	119/8577	3.20301e-06	2.79967e-05	1.27371e-05	25/2932/3265/5604/5594/9261/5293/5295/5781	9
Laduviglusib&FOXP2_OLFM3_Neuron	Laduviglusib&FOXP2_OLFM3_Neuron	hsa04935	Growth hormone synthesis, secretion and action	9/88	120/8577	3.43394e-06	2.89432e-05	1.31677e-05	2932/3265/3479/3717/5604/5594/5293/5295/5747	9
Laduviglusib&FOXP2_OLFM3_Neuron	Laduviglusib&FOXP2_OLFM3_Neuron	hsa05160	Hepatitis C	10/88	158/8577	4.44925e-06	3.62077e-05	1.64727e-05	1021/1956/2932/3265/5604/5594/5293/5295/5465/6256	10
Laduviglusib&FOXP2_OLFM3_Neuron	Laduviglusib&FOXP2_OLFM3_Neuron	hsa05211	Renal cell carcinoma	7/88	69/8577	6.0591e-06	4.76649e-05	2.16852e-05	3265/5604/5594/5293/5295/5781/7042	7
Laduviglusib&FOXP2_OLFM3_Neuron	Laduviglusib&FOXP2_OLFM3_Neuron	hsa01522	Endocrine resistance	8/88	98/8577	6.60053e-06	4.92412e-05	2.24024e-05	1956/3265/3479/5604/5594/5293/5295/5747	8
Laduviglusib&FOXP2_OLFM3_Neuron	Laduviglusib&FOXP2_OLFM3_Neuron	hsa04917	Prolactin signaling pathway	7/88	70/8577	6.67678e-06	4.92412e-05	2.24024e-05	2932/3265/3717/5604/5594/5293/5295	7
Laduviglusib&FOXP2_OLFM3_Neuron	Laduviglusib&FOXP2_OLFM3_Neuron	hsa04914	Progesterone-mediated oocyte maturation	8/88	102/8577	8.89672e-06	6.21247e-05	2.82637e-05	3320/3326/3479/5604/5594/5140/5293/5295	8
Laduviglusib&FOXP2_OLFM3_Neuron	Laduviglusib&FOXP2_OLFM3_Neuron	hsa04015	Rap1 signaling pathway	11/88	210/8577	8.95017e-06	6.21247e-05	2.82637e-05	1956/2260/2263/3265/3479/3643/5604/5594/5293/5295/7010	11
Laduviglusib&FOXP2_OLFM3_Neuron	Laduviglusib&FOXP2_OLFM3_Neuron	hsa04910	Insulin signaling pathway	9/88	137/8577	1.02082e-05	6.88325e-05	3.13154e-05	32/2932/3265/3643/5604/5594/5140/5293/5295	9
Laduviglusib&FOXP2_OLFM3_Neuron	Laduviglusib&FOXP2_OLFM3_Neuron	hsa05212	Pancreatic cancer	7/88	76/8577	1.15859e-05	7.54829e-05	3.4341e-05	1021/1956/5604/5594/5293/5295/7042	7
Laduviglusib&FOXP2_OLFM3_Neuron	Laduviglusib&FOXP2_OLFM3_Neuron	hsa04928	Parathyroid hormone synthesis, secretion and action	8/88	106/8577	1.18342e-05	7.54829e-05	3.4341e-05	1956/2260/5604/5594/4325/5141/5144/6256	8
Laduviglusib&FOXP2_OLFM3_Neuron	Laduviglusib&FOXP2_OLFM3_Neuron	hsa04024	cAMP signaling pathway	11/88	225/8577	1.71755e-05	0.000106669	4.85291e-05	134/1812/5604/5594/5140/5141/5144/5293/5295/5465/6548	11
Laduviglusib&FOXP2_OLFM3_Neuron	Laduviglusib&FOXP2_OLFM3_Neuron	hsa04072	Phospholipase D signaling pathway	9/88	148/8577	1.90451e-05	0.000115247	5.24319e-05	1956/2914/3265/3643/5604/5594/5293/5295/5781	9
Laduviglusib&FOXP2_OLFM3_Neuron	Laduviglusib&FOXP2_OLFM3_Neuron	hsa04810	Regulation of actin cytoskeleton	11/88	229/8577	2.02538e-05	0.000118886	5.40873e-05	1133/1956/2260/2263/3265/5604/5594/5293/5295/5747/6548	11
Laduviglusib&FOXP2_OLFM3_Neuron	Laduviglusib&FOXP2_OLFM3_Neuron	hsa05034	Alcoholism	10/88	188/8577	2.06539e-05	0.000118886	5.40873e-05	1812/8841/9759/10014/51564/9734/3265/4128/5604/5594	10
Laduviglusib&FOXP2_OLFM3_Neuron	Laduviglusib&FOXP2_OLFM3_Neuron	hsa04540	Gap junction	7/88	88/8577	3.04612e-05	0.000171163	7.78707e-05	1453/1812/1956/3265/3358/5604/5594	7
Laduviglusib&FOXP2_OLFM3_Neuron	Laduviglusib&FOXP2_OLFM3_Neuron	hsa05222	Small cell lung cancer	7/88	92/8577	4.06667e-05	0.000223194	0.000101542	1021/2272/5293/5295/5747/5915/6256	7
Laduviglusib&FOXP2_OLFM3_Neuron	Laduviglusib&FOXP2_OLFM3_Neuron	hsa04929	GnRH secretion	6/88	64/8577	4.57067e-05	0.00024499	0.000111458	8912/3265/5604/5594/5293/5295	6
Laduviglusib&FOXP2_OLFM3_Neuron	Laduviglusib&FOXP2_OLFM3_Neuron	hsa00230	Purine metabolism	8/88	128/8577	4.67142e-05	0.00024499	0.000111458	2272/2618/9061/5138/5140/5141/5144/8654	8
Laduviglusib&FOXP2_OLFM3_Neuron	Laduviglusib&FOXP2_OLFM3_Neuron	hsa05225	Hepatocellular carcinoma	9/88	168/8577	5.19716e-05	0.000266637	0.000121307	1021/1956/2932/3265/5604/5594/5293/5295/7042	9
Laduviglusib&FOXP2_OLFM3_Neuron	Laduviglusib&FOXP2_OLFM3_Neuron	hsa05219	Bladder cancer	5/88	41/8577	5.68044e-05	0.000285231	0.000129766	1612/1956/3265/5604/5594	5
Laduviglusib&FOXP2_OLFM3_Neuron	Laduviglusib&FOXP2_OLFM3_Neuron	hsa05417	Lipid and atherosclerosis	10/88	215/8577	6.50631e-05	0.000319894	0.000145536	2932/3265/3320/3326/3717/5594/5293/5295/5747/6256	10
Laduviglusib&FOXP2_OLFM3_Neuron	Laduviglusib&FOXP2_OLFM3_Neuron	hsa04915	Estrogen signaling pathway	8/88	137/8577	7.57698e-05	0.000364932	0.000166026	1956/3265/3320/3326/5604/5594/5293/5295	8
Laduviglusib&FOXP2_OLFM3_Neuron	Laduviglusib&FOXP2_OLFM3_Neuron	hsa04371	Apelin signaling pathway	8/88	139/8577	8.3936e-05	0.000396178	0.000180242	9759/10014/3265/5604/5594/4842/5140/6548	8
Laduviglusib&FOXP2_OLFM3_Neuron	Laduviglusib&FOXP2_OLFM3_Neuron	hsa05208	Chemical carcinogenesis - reactive oxygen species	10/88	223/8577	8.83745e-05	0.000408949	0.000186052	25/1956/2053/3265/5604/5594/5293/5295/5747/5781	10
Laduviglusib&FOXP2_OLFM3_Neuron	Laduviglusib&FOXP2_OLFM3_Neuron	hsa04360	Axon guidance	9/88	182/8577	9.66676e-05	0.000438722	0.000199597	25/655/2932/3265/5594/5293/5295/5747/5781	9
Laduviglusib&FOXP2_OLFM3_Neuron	Laduviglusib&FOXP2_OLFM3_Neuron	hsa04931	Insulin resistance	7/88	108/8577	0.000113387	0.000504891	0.000229701	32/2932/3643/5293/5295/5465/5781	7
Laduviglusib&FOXP2_OLFM3_Neuron	Laduviglusib&FOXP2_OLFM3_Neuron	hsa04613	Neutrophil extracellular trap formation	9/88	191/8577	0.000139796	0.000610961	0.000277957	8841/9759/10014/51564/9734/5604/5594/5293/5295	9
Laduviglusib&FOXP2_OLFM3_Neuron	Laduviglusib&FOXP2_OLFM3_Neuron	hsa00330	Arginine and proline metabolism	5/88	50/8577	0.000149371	0.000635044	0.000288914	217/384/4128/4842/6723	5
Laduviglusib&FOXP2_OLFM3_Neuron	Laduviglusib&FOXP2_OLFM3_Neuron	hsa04725	Cholinergic synapse	7/88	113/8577	0.000150688	0.000635044	0.000288914	1133/3265/3717/5604/5594/5293/5295	7
Laduviglusib&FOXP2_OLFM3_Neuron	Laduviglusib&FOXP2_OLFM3_Neuron	hsa05167	Kaposi sarcoma-associated herpesvirus infection	9/88	194/8577	0.000157341	0.000651448	0.000296377	1021/2932/3265/3717/5604/5594/9261/5293/5295	9
Laduviglusib&FOXP2_OLFM3_Neuron	Laduviglusib&FOXP2_OLFM3_Neuron	hsa04150	mTOR signaling pathway	8/88	156/8577	0.000187623	0.000750492	0.000341437	2932/3265/3479/3643/5604/5594/5293/5295	8
Laduviglusib&FOXP2_OLFM3_Neuron	Laduviglusib&FOXP2_OLFM3_Neuron	hsa04218	Cellular senescence	8/88	156/8577	0.000187623	0.000750492	0.000341437	1021/3265/5604/5594/9261/5293/5295/7042	8
Laduviglusib&FOXP2_OLFM3_Neuron	Laduviglusib&FOXP2_OLFM3_Neuron	hsa04662	B cell receptor signaling pathway	6/88	84/8577	0.00021037	0.000827456	0.000376452	2932/3265/5604/5594/5293/5295	6
Laduviglusib&FOXP2_OLFM3_Neuron	Laduviglusib&FOXP2_OLFM3_Neuron	hsa04510	Focal adhesion	9/88	203/8577	0.000221388	0.000856518	0.000389673	1956/2932/3265/3479/5604/5594/5293/5295/5747	9
Laduviglusib&FOXP2_OLFM3_Neuron	Laduviglusib&FOXP2_OLFM3_Neuron	hsa04071	Sphingolipid signaling pathway	7/88	121/8577	0.000230597	0.000863825	0.000392998	4363/134/3265/5604/5594/5293/5295	7
Laduviglusib&FOXP2_OLFM3_Neuron	Laduviglusib&FOXP2_OLFM3_Neuron	hsa04660	T cell receptor signaling pathway	7/88	121/8577	0.000230597	0.000863825	0.000392998	2932/3265/5604/5594/5293/5295/5781	7
Laduviglusib&FOXP2_OLFM3_Neuron	Laduviglusib&FOXP2_OLFM3_Neuron	hsa04923	Regulation of lipolysis in adipocytes	5/88	58/8577	0.0003029	0.00111695	0.000508155	134/3643/5140/5293/5295	5
Laduviglusib&FOXP2_OLFM3_Neuron	Laduviglusib&FOXP2_OLFM3_Neuron	hsa05032	Morphine addiction	6/88	91/8577	0.00032578	0.00118283	0.000538131	134/1812/5138/5140/5141/5144	6
Laduviglusib&FOXP2_OLFM3_Neuron	Laduviglusib&FOXP2_OLFM3_Neuron	hsa04926	Relaxin signaling pathway	7/88	129/8577	0.000341684	0.00122178	0.00055585	1956/3265/5604/5594/4842/5293/5295	7
Laduviglusib&FOXP2_OLFM3_Neuron	Laduviglusib&FOXP2_OLFM3_Neuron	hsa04730	Long-term depression	5/88	60/8577	0.000355275	0.00125142	0.000569333	3265/3479/5604/5594/4842	5
Laduviglusib&FOXP2_OLFM3_Neuron	Laduviglusib&FOXP2_OLFM3_Neuron	hsa04213	Longevity regulating pathway - multiple species	5/88	61/8577	0.000383898	0.00133235	0.000606155	3265/3479/3643/5293/5295	5
Laduviglusib&FOXP2_OLFM3_Neuron	Laduviglusib&FOXP2_OLFM3_Neuron	hsa05163	Human cytomegalovirus infection	9/88	225/8577	0.000473539	0.00161964	0.000736856	1021/1956/2932/3265/5604/5594/5293/5295/5747	9
Laduviglusib&FOXP2_OLFM3_Neuron	Laduviglusib&FOXP2_OLFM3_Neuron	hsa05231	Choline metabolism in cancer	6/88	98/8577	0.00048586	0.00163804	0.000745229	1956/3265/5604/5594/5293/5295	6
Laduviglusib&FOXP2_OLFM3_Neuron	Laduviglusib&FOXP2_OLFM3_Neuron	hsa05010	Alzheimer disease	12/88	384/8577	0.000514267	0.00170939	0.00077769	102/8851/1133/2932/3265/3643/5604/5594/4311/4842/5293/5295	12
Laduviglusib&FOXP2_OLFM3_Neuron	Laduviglusib&FOXP2_OLFM3_Neuron	hsa05216	Thyroid cancer	4/88	37/8577	0.000527682	0.00172963	0.000786895	3265/5604/5594/6256	4
Laduviglusib&FOXP2_OLFM3_Neuron	Laduviglusib&FOXP2_OLFM3_Neuron	hsa04933	AGE-RAGE signaling pathway in diabetic complications	6/88	100/8577	0.000541304	0.00174997	0.00079615	3265/3717/5594/5293/5295/7042	6
Laduviglusib&FOXP2_OLFM3_Neuron	Laduviglusib&FOXP2_OLFM3_Neuron	hsa05221	Acute myeloid leukemia	5/88	67/8577	0.000593887	0.00189289	0.000861172	3265/5604/5594/5293/5295	5
Laduviglusib&FOXP2_OLFM3_Neuron	Laduviglusib&FOXP2_OLFM3_Neuron	hsa05146	Amoebiasis	6/88	102/8577	0.000601554	0.00189289	0.000861172	384/5293/5295/5747/5868/7042	6
Laduviglusib&FOXP2_OLFM3_Neuron	Laduviglusib&FOXP2_OLFM3_Neuron	hsa04664	Fc epsilon RI signaling pathway	5/88	68/8577	0.000635896	0.00197463	0.000898358	3265/5604/5594/5293/5295	5
Laduviglusib&FOXP2_OLFM3_Neuron	Laduviglusib&FOXP2_OLFM3_Neuron	hsa04625	C-type lectin receptor signaling pathway	6/88	104/8577	0.000666893	0.00204398	0.000929912	3265/5594/9261/5293/5295/5781	6
Laduviglusib&FOXP2_OLFM3_Neuron	Laduviglusib&FOXP2_OLFM3_Neuron	hsa04920	Adipocytokine signaling pathway	5/88	69/8577	0.000680096	0.00205772	0.000936164	32/3717/5465/5781/6256	5
Laduviglusib&FOXP2_OLFM3_Neuron	Laduviglusib&FOXP2_OLFM3_Neuron	hsa04062	Chemokine signaling pathway	8/88	192/8577	0.000758256	0.00226517	0.00103054	2932/3265/3717/5604/5594/5293/5295/5747	8
Laduviglusib&FOXP2_OLFM3_Neuron	Laduviglusib&FOXP2_OLFM3_Neuron	hsa04659	Th17 cell differentiation	6/88	108/8577	0.000813998	0.00240129	0.00109247	3320/3326/3717/5594/6095/6256	6
Laduviglusib&FOXP2_OLFM3_Neuron	Laduviglusib&FOXP2_OLFM3_Neuron	hsa04020	Calcium signaling pathway	9/88	253/8577	0.00109713	0.00319659	0.00145429	8912/1133/1812/1956/2260/2263/3358/3706/4842	9
Laduviglusib&FOXP2_OLFM3_Neuron	Laduviglusib&FOXP2_OLFM3_Neuron	hsa04930	Type II diabetes mellitus	4/88	46/8577	0.00121544	0.0034981	0.00159146	3643/5594/5293/5295	4
Laduviglusib&FOXP2_OLFM3_Neuron	Laduviglusib&FOXP2_OLFM3_Neuron	hsa05161	Hepatitis B	7/88	162/8577	0.00132651	0.00377178	0.00171597	3265/3717/5604/5594/5293/5295/7042	7
Laduviglusib&FOXP2_OLFM3_Neuron	Laduviglusib&FOXP2_OLFM3_Neuron	hsa00220	Arginine biosynthesis	3/88	22/8577	0.00139577	0.00387532	0.00176308	384/2744/4842	3
Laduviglusib&FOXP2_OLFM3_Neuron	Laduviglusib&FOXP2_OLFM3_Neuron	hsa00340	Histidine metabolism	3/88	22/8577	0.00139577	0.00387532	0.00176308	217/3176/4128	3
Laduviglusib&FOXP2_OLFM3_Neuron	Laduviglusib&FOXP2_OLFM3_Neuron	hsa04022	cGMP-PKG signaling pathway	7/88	167/8577	0.00158111	0.00433886	0.00197397	134/3643/5604/5594/5138/5140/8654	7
Laduviglusib&FOXP2_OLFM3_Neuron	Laduviglusib&FOXP2_OLFM3_Neuron	hsa04211	Longevity regulating pathway	5/88	89/8577	0.00213995	0.00580491	0.00264095	3265/3479/3643/5293/5295	5
Laduviglusib&FOXP2_OLFM3_Neuron	Laduviglusib&FOXP2_OLFM3_Neuron	hsa04650	Natural killer cell mediated cytotoxicity	6/88	132/8577	0.00229036	0.00614234	0.00279446	3265/5604/5594/5293/5295/5781	6
Laduviglusib&FOXP2_OLFM3_Neuron	Laduviglusib&FOXP2_OLFM3_Neuron	hsa04520	Adherens junction	5/88	93/8577	0.00259508	0.00688133	0.00313067	1956/2260/3643/5594/51701	5
Laduviglusib&FOXP2_OLFM3_Neuron	Laduviglusib&FOXP2_OLFM3_Neuron	hsa05135	Yersinia infection	6/88	137/8577	0.00276039	0.00723836	0.0032931	2932/5604/5594/5293/5295/5747	6
Laduviglusib&FOXP2_OLFM3_Neuron	Laduviglusib&FOXP2_OLFM3_Neuron	hsa04140	Autophagy - animal	6/88	141/8577	0.00318583	0.00826216	0.00375888	1612/3265/5604/5594/5293/5295	6
Laduviglusib&FOXP2_OLFM3_Neuron	Laduviglusib&FOXP2_OLFM3_Neuron	hsa04710	Circadian rhythm	3/88	34/8577	0.00496354	0.0127228	0.00578825	1453/6095/6096	3
Laduviglusib&FOXP2_OLFM3_Neuron	Laduviglusib&FOXP2_OLFM3_Neuron	hsa04932	Non-alcoholic fatty liver disease	6/88	155/8577	0.00506755	0.0127228	0.00578825	2932/3643/5293/5295/5465/6256	6
Laduviglusib&FOXP2_OLFM3_Neuron	Laduviglusib&FOXP2_OLFM3_Neuron	hsa04934	Cushing syndrome	6/88	155/8577	0.00506755	0.0127228	0.00578825	8912/1021/1956/2932/5604/5594	6
Laduviglusib&FOXP2_OLFM3_Neuron	Laduviglusib&FOXP2_OLFM3_Neuron	hsa04726	Serotonergic synapse	5/88	115/8577	0.00643023	0.015974	0.00726741	3265/3358/4128/5604/5594	5
Laduviglusib&FOXP2_OLFM3_Neuron	Laduviglusib&FOXP2_OLFM3_Neuron	hsa05165	Human papillomavirus infection	9/88	331/8577	0.00665777	0.016367	0.00744618	1021/1956/2932/3265/5604/5594/5293/5295/5747	9
Laduviglusib&FOXP2_OLFM3_Neuron	Laduviglusib&FOXP2_OLFM3_Neuron	hsa04630	JAK-STAT signaling pathway	6/88	166/8577	0.00703998	0.0171282	0.00779249	1956/3265/3717/5293/5295/5781	6
Laduviglusib&FOXP2_OLFM3_Neuron	Laduviglusib&FOXP2_OLFM3_Neuron	hsa05166	Human T-cell leukemia virus 1 infection	7/88	222/8577	0.00761965	0.0183494	0.00834806	3265/8850/5604/5594/5293/5295/7042	7
Laduviglusib&FOXP2_OLFM3_Neuron	Laduviglusib&FOXP2_OLFM3_Neuron	hsa04152	AMPK signaling pathway	5/88	121/8577	0.00794071	0.0189294	0.00861193	32/3479/3643/5293/5295	5
Laduviglusib&FOXP2_OLFM3_Neuron	Laduviglusib&FOXP2_OLFM3_Neuron	hsa05164	Influenza A	6/88	171/8577	0.00809999	0.019116	0.00869683	1021/3717/5604/5594/5293/5295	6
Laduviglusib&FOXP2_OLFM3_Neuron	Laduviglusib&FOXP2_OLFM3_Neuron	hsa04380	Osteoclast differentiation	5/88	128/8577	0.00999641	0.0233579	0.0106267	5604/5594/5293/5295/7042	5
Laduviglusib&FOXP2_OLFM3_Neuron	Laduviglusib&FOXP2_OLFM3_Neuron	hsa00620	Pyruvate metabolism	3/88	47/8577	0.012225	0.0282852	0.0128684	32/217/3939	3
Laduviglusib&FOXP2_OLFM3_Neuron	Laduviglusib&FOXP2_OLFM3_Neuron	hsa04210	Apoptosis	5/88	136/8577	0.0127636	0.0292448	0.0133049	3265/5604/5594/5293/5295	5
Laduviglusib&FOXP2_OLFM3_Neuron	Laduviglusib&FOXP2_OLFM3_Neuron	hsa05030	Cocaine addiction	3/88	49/8577	0.0136885	0.0309815	0.0140951	8851/1812/4128	3
Laduviglusib&FOXP2_OLFM3_Neuron	Laduviglusib&FOXP2_OLFM3_Neuron	hsa05132	Salmonella infection	7/88	249/8577	0.0137842	0.0309815	0.0140951	3265/3320/3326/5604/5594/5293/5868	7
Laduviglusib&FOXP2_OLFM3_Neuron	Laduviglusib&FOXP2_OLFM3_Neuron	hsa05418	Fluid shear stress and atherosclerosis	5/88	139/8577	0.0139231	0.0309985	0.0141028	3320/3326/5293/5295/5747	5
Laduviglusib&FOXP2_OLFM3_Neuron	Laduviglusib&FOXP2_OLFM3_Neuron	hsa04912	GnRH signaling pathway	4/88	93/8577	0.0151166	0.0331093	0.0150631	1956/3265/5604/5594	4
Laduviglusib&FOXP2_OLFM3_Neuron	Laduviglusib&FOXP2_OLFM3_Neuron	hsa04936	Alcoholic liver disease	5/88	142/8577	0.0151517	0.0331093	0.0150631	32/34/217/2932/5465	5
Laduviglusib&FOXP2_OLFM3_Neuron	Laduviglusib&FOXP2_OLFM3_Neuron	hsa04657	IL-17 signaling pathway	4/88	94/8577	0.0156676	0.0339226	0.0154331	2932/3320/3326/5594	4
Laduviglusib&FOXP2_OLFM3_Neuron	Laduviglusib&FOXP2_OLFM3_Neuron	hsa04666	Fc gamma R-mediated phagocytosis	4/88	97/8577	0.0173962	0.0372926	0.0169663	5604/5594/5293/5295	4
Laduviglusib&FOXP2_OLFM3_Neuron	Laduviglusib&FOXP2_OLFM3_Neuron	hsa00670	One carbon pool by folate	2/88	20/8577	0.0175402	0.0372926	0.0169663	2618/4522	2
Laduviglusib&FOXP2_OLFM3_Neuron	Laduviglusib&FOXP2_OLFM3_Neuron	hsa05415	Diabetic cardiomyopathy	6/88	203/8577	0.0177559	0.0374142	0.0170216	2932/3643/5293/5295/5465/7042	6
Laduviglusib&FOXP2_OLFM3_Neuron	Laduviglusib&FOXP2_OLFM3_Neuron	hsa04750	Inflammatory mediator regulation of TRP channels	4/88	98/8577	0.0179978	0.0375883	0.0171008	3358/3479/5293/5295	4
Laduviglusib&FOXP2_OLFM3_Neuron	Laduviglusib&FOXP2_OLFM3_Neuron	hsa00770	Pantothenate and CoA biosynthesis	2/88	21/8577	0.0192587	0.0398688	0.0181383	217/60490	2
Laduviglusib&FOXP2_OLFM3_Neuron	Laduviglusib&FOXP2_OLFM3_Neuron	hsa04916	Melanogenesis	4/88	101/8577	0.01988	0.0407972	0.0185607	2932/3265/5604/5594	4
Laduviglusib&FOXP2_OLFM3_Neuron	Laduviglusib&FOXP2_OLFM3_Neuron	hsa05142	Chagas disease	4/88	102/8577	0.0205335	0.041775	0.0190056	5594/5293/5295/7042	4
Laduviglusib&FOXP2_OLFM3_Neuron	Laduviglusib&FOXP2_OLFM3_Neuron	hsa05170	Human immunodeficiency virus 1 infection	6/88	212/8577	0.0214927	0.0433528	0.0197234	3265/5604/5594/5293/5295/5747	6
Laduviglusib&FOXP2_OLFM3_Neuron	Laduviglusib&FOXP2_OLFM3_Neuron	hsa04620	Toll-like receptor signaling pathway	4/88	104/8577	0.0218798	0.0437596	0.0199085	5604/5594/5293/5295	4
Laduviglusib&FOXP2_OLFM3_Neuron	Laduviglusib&FOXP2_OLFM3_Neuron	hsa04110	Cell cycle	5/88	157/8577	0.0223882	0.0444002	0.0201999	25/902/1021/2932/7042	5
Laduviglusib&FOXP2_OLFM3_Neuron	Laduviglusib&FOXP2_OLFM3_Neuron	hsa04964	Proximal tubule bicarbonate reclamation	2/88	23/8577	0.0228975	0.0450317	0.0204872	760/2744	2
Laduviglusib&FOXP2_OLFM3_Neuron	Laduviglusib&FOXP2_OLFM3_Neuron	hsa04922	Glucagon signaling pathway	4/88	107/8577	0.0239988	0.0468076	0.0212952	32/3939/5140/5465	4
Laduviglusib&iSPN	Laduviglusib&iSPN	hsa04722	Neurotrophin signaling pathway	13/100	119/8577	9.37053e-10	2.32389e-07	1.05542e-07	25/208/2932/5604/5594/5602/5600/1432/5599/4916/5663/5781/5879	13
Laduviglusib&iSPN	Laduviglusib&iSPN	hsa04068	FoxO signaling pathway	13/100	131/8577	3.10767e-09	3.24122e-07	1.47203e-07	208/1147/1387/1454/1956/3480/5604/5594/5602/5600/1432/5599/51701	13
Laduviglusib&iSPN	Laduviglusib&iSPN	hsa05208	Chemical carcinogenesis - reactive oxygen species	16/100	223/8577	4.95085e-09	3.24122e-07	1.47203e-07	25/208/1147/1956/3091/5604/5594/5602/5600/1432/5599/4780/5747/5770/5781/5879	16
Laduviglusib&iSPN	Laduviglusib&iSPN	hsa05235	PD-L1 expression and PD-1 checkpoint pathway in cancer	11/100	89/8577	5.32459e-09	3.24122e-07	1.47203e-07	208/1147/1457/1956/3091/3717/5604/5594/5600/1432/5781	11
Laduviglusib&iSPN	Laduviglusib&iSPN	hsa05120	Epithelial cell signaling in Helicobacter pylori infection	10/100	70/8577	6.53471e-09	3.24122e-07	1.47203e-07	102/6868/1147/1956/5602/5600/1432/5599/5781/5879	10
Laduviglusib&iSPN	Laduviglusib&iSPN	hsa04914	Progesterone-mediated oocyte maturation	11/100	102/8577	2.29276e-08	8.12793e-07	3.69138e-07	208/3320/3326/3480/5604/5594/5602/5600/1432/5599/5140	11
Laduviglusib&iSPN	Laduviglusib&iSPN	hsa05417	Lipid and atherosclerosis	15/100	215/8577	2.29418e-08	8.12793e-07	3.69138e-07	208/1147/2932/3320/3326/3304/3717/5594/5602/5600/1432/5599/4780/5747/5879	15
Laduviglusib&iSPN	Laduviglusib&iSPN	hsa05167	Kaposi sarcoma-associated herpesvirus infection	14/100	194/8577	4.6063e-08	1.42795e-06	6.48518e-07	208/1021/1147/1387/2932/3091/3717/5604/5594/5602/5600/1432/5599/5879	14
Laduviglusib&iSPN	Laduviglusib&iSPN	hsa05418	Fluid shear stress and atherosclerosis	12/100	139/8577	6.33184e-08	1.74477e-06	7.92405e-07	208/1147/3320/3326/3685/5602/5600/1432/5599/4780/5747/5879	12
Laduviglusib&iSPN	Laduviglusib&iSPN	hsa04917	Prolactin signaling pathway	9/100	70/8577	9.98804e-08	2.25185e-06	1.0227e-06	208/2932/3717/5604/5594/5602/5600/1432/5599	9
Laduviglusib&iSPN	Laduviglusib&iSPN	hsa05230	Central carbon metabolism in cancer	9/100	70/8577	9.98804e-08	2.25185e-06	1.0227e-06	208/1956/2744/3091/3098/3939/5604/5594/4916	9
Laduviglusib&iSPN	Laduviglusib&iSPN	hsa04935	Growth hormone synthesis, secretion and action	11/100	120/8577	1.25663e-07	2.59704e-06	1.17947e-06	208/1387/2932/3717/5604/5594/5602/5600/1432/5599/5747	11
Laduviglusib&iSPN	Laduviglusib&iSPN	hsa04919	Thyroid hormone signaling pathway	11/100	121/8577	1.36908e-07	2.61178e-06	1.18617e-06	208/1387/2932/8841/3091/3685/8850/5604/5594/6009/7068	11
Laduviglusib&iSPN	Laduviglusib&iSPN	hsa05215	Prostate cancer	10/100	97/8577	1.59814e-07	2.83099e-06	1.28572e-06	208/1147/1387/1956/2932/3320/3326/3480/5604/5594	10
Laduviglusib&iSPN	Laduviglusib&iSPN	hsa01522	Endocrine resistance	10/100	98/8577	1.76272e-07	2.91436e-06	1.32359e-06	208/1956/3480/5604/5594/5602/5600/1432/5599/5747	10
Laduviglusib&iSPN	Laduviglusib&iSPN	hsa05212	Pancreatic cancer	9/100	76/8577	2.06549e-07	3.20152e-06	1.454e-06	208/1021/1147/1956/5604/5594/5602/5599/5879	9
Laduviglusib&iSPN	Laduviglusib&iSPN	hsa04659	Th17 cell differentiation	10/100	108/8577	4.42685e-07	6.45799e-06	2.93296e-06	1147/3091/3320/3326/3717/5594/5602/5600/1432/5599	10
Laduviglusib&iSPN	Laduviglusib&iSPN	hsa05135	Yersinia infection	11/100	137/8577	4.86794e-07	6.70693e-06	3.04602e-06	208/1147/2932/5604/5594/5602/5600/1432/5599/5747/5879	11
Laduviglusib&iSPN	Laduviglusib&iSPN	hsa04012	ErbB signaling pathway	9/100	85/8577	5.47492e-07	7.14621e-06	3.24552e-06	25/208/1956/2932/5604/5594/5602/5599/5747	9
Laduviglusib&iSPN	Laduviglusib&iSPN	hsa04664	Fc epsilon RI signaling pathway	8/100	68/8577	1.06908e-06	1.32566e-05	6.02062e-06	208/5604/5594/5602/5600/1432/5599/5879	8
Laduviglusib&iSPN	Laduviglusib&iSPN	hsa04660	T cell receptor signaling pathway	10/100	121/8577	1.27648e-06	1.46237e-05	6.64148e-06	208/1147/2932/5604/5594/5602/5600/1432/5599/5781	10
Laduviglusib&iSPN	Laduviglusib&iSPN	hsa04657	IL-17 signaling pathway	9/100	94/8577	1.29726e-06	1.46237e-05	6.64148e-06	1147/2932/3320/3326/5594/5602/5600/1432/5599	9
Laduviglusib&iSPN	Laduviglusib&iSPN	hsa05231	Choline metabolism in cancer	9/100	98/8577	1.8469e-06	1.92278e-05	8.73249e-06	208/1956/3091/5604/5594/5602/5599/5879/6009	9
Laduviglusib&iSPN	Laduviglusib&iSPN	hsa05163	Human cytomegalovirus infection	13/100	225/8577	1.86076e-06	1.92278e-05	8.73249e-06	208/1021/1147/1956/2932/3685/5604/5594/5600/1432/5747/5879/6009	13
Laduviglusib&iSPN	Laduviglusib&iSPN	hsa04620	Toll-like receptor signaling pathway	9/100	104/8577	3.04395e-06	3.01959e-05	1.37138e-05	208/1147/5604/5594/5602/5600/1432/5599/5879	9
Laduviglusib&iSPN	Laduviglusib&iSPN	hsa04910	Insulin signaling pathway	10/100	137/8577	3.96634e-06	3.78328e-05	1.71821e-05	208/2932/3098/5604/5594/5602/5599/5140/5770/6009	10
Laduviglusib&iSPN	Laduviglusib&iSPN	hsa05205	Proteoglycans in cancer	12/100	205/8577	4.17787e-06	3.83745e-05	1.74282e-05	208/1956/3091/3480/3685/5604/5594/5600/1432/5747/5781/5879	12
Laduviglusib&iSPN	Laduviglusib&iSPN	hsa04066	HIF-1 signaling pathway	9/100	109/8577	4.50201e-06	3.98749e-05	1.81096e-05	208/1387/1956/3091/3098/3480/3939/5604/5594	9
Laduviglusib&iSPN	Laduviglusib&iSPN	hsa04370	VEGF signaling pathway	7/100	59/8577	4.92327e-06	4.18744e-05	1.90177e-05	208/5604/5594/5600/1432/5747/5879	7
Laduviglusib&iSPN	Laduviglusib&iSPN	hsa04140	Autophagy - animal	10/100	141/8577	5.13936e-06	4.18744e-05	1.90177e-05	208/23192/1612/3091/3480/5604/5594/5602/5599/6009	10
Laduviglusib&iSPN	Laduviglusib&iSPN	hsa05145	Toxoplasmosis	9/100	111/8577	5.2343e-06	4.18744e-05	1.90177e-05	208/1147/3304/3717/5594/5602/5600/1432/5599	9
Laduviglusib&iSPN	Laduviglusib&iSPN	hsa05210	Colorectal cancer	8/100	86/8577	6.45921e-06	5.00589e-05	2.27347e-05	208/1956/2932/5604/5594/5602/5599/5879	8
Laduviglusib&iSPN	Laduviglusib&iSPN	hsa04010	MAPK signaling pathway	14/100	301/8577	9.23681e-06	6.9416e-05	3.15259e-05	208/8912/1147/1956/3304/3480/5604/5594/5602/5600/1432/5599/51701/5879	14
Laduviglusib&iSPN	Laduviglusib&iSPN	hsa04520	Adherens junction	8/100	93/8577	1.15942e-05	8.45697e-05	3.84081e-05	1387/1457/1956/3480/5594/51701/5770/5879	8
Laduviglusib&iSPN	Laduviglusib&iSPN	hsa05211	Renal cell carcinoma	7/100	69/8577	1.41576e-05	0.000100317	4.55598e-05	208/1387/3091/5604/5594/5781/5879	7
Laduviglusib&iSPN	Laduviglusib&iSPN	hsa04151	PI3K-Akt signaling pathway	15/100	359/8577	1.56063e-05	0.00010751	4.88269e-05	208/1021/1147/1956/2932/3320/3326/3480/3685/3717/5604/5594/5747/5879/6009	15
Laduviglusib&iSPN	Laduviglusib&iSPN	hsa00230	Purine metabolism	9/100	128/8577	1.67723e-05	0.000108019	4.90577e-05	132/2618/3251/9061/5138/5140/5142/5144/8654	9
Laduviglusib&iSPN	Laduviglusib&iSPN	hsa04380	Osteoclast differentiation	9/100	128/8577	1.67723e-05	0.000108019	4.90577e-05	208/1147/5604/5594/5602/5600/1432/5599/5879	9
Laduviglusib&iSPN	Laduviglusib&iSPN	hsa04014	Ras signaling pathway	12/100	236/8577	1.75579e-05	0.000108019	4.90577e-05	25/208/1147/1956/3480/5604/5594/5602/5599/5781/5868/5879	12
Laduviglusib&iSPN	Laduviglusib&iSPN	hsa05161	Hepatitis B	10/100	162/8577	1.75755e-05	0.000108019	4.90577e-05	208/1147/1387/3717/5604/5594/5602/5600/1432/5599	10
Laduviglusib&iSPN	Laduviglusib&iSPN	hsa04926	Relaxin signaling pathway	9/100	129/8577	1.78579e-05	0.000108019	4.90577e-05	208/1956/5604/5594/5602/5600/1432/5599/4842	9
Laduviglusib&iSPN	Laduviglusib&iSPN	hsa04933	AGE-RAGE signaling pathway in diabetic complications	8/100	100/8577	1.98131e-05	0.000116991	5.31328e-05	208/3717/5594/5602/5600/1432/5599/5879	8
Laduviglusib&iSPN	Laduviglusib&iSPN	hsa04510	Focal adhesion	11/100	203/8577	2.23586e-05	0.000128952	5.85649e-05	208/1956/2932/3480/3685/5604/5594/5602/5599/5747/5879	11
Laduviglusib&iSPN	Laduviglusib&iSPN	hsa04625	C-type lectin receptor signaling pathway	8/100	104/8577	2.6395e-05	0.000147926	6.7182e-05	208/1147/5594/5602/5600/1432/5599/5781	8
Laduviglusib&iSPN	Laduviglusib&iSPN	hsa05220	Chronic myeloid leukemia	7/100	76/8577	2.68414e-05	0.000147926	6.7182e-05	25/208/1021/1147/5604/5594/5781	7
Laduviglusib&iSPN	Laduviglusib&iSPN	hsa05131	Shigellosis	12/100	247/8577	2.76395e-05	0.000148278	6.73419e-05	208/1147/1956/2932/3098/5594/5602/5600/1432/5599/5747/5879	12
Laduviglusib&iSPN	Laduviglusib&iSPN	hsa04310	Wnt signaling pathway	10/100	171/8577	2.81011e-05	0.000148278	6.73419e-05	1387/1454/1457/2932/5602/5599/51701/5467/5663/5879	10
Laduviglusib&iSPN	Laduviglusib&iSPN	hsa05132	Salmonella infection	12/100	249/8577	2.9934e-05	0.000154659	7.02399e-05	208/1147/3320/3326/5604/5594/5602/5600/1432/5599/5868/5879	12
Laduviglusib&iSPN	Laduviglusib&iSPN	hsa05170	Human immunodeficiency virus 1 infection	11/100	212/8577	3.34377e-05	0.000168202	7.63907e-05	208/1147/3985/5604/5594/5602/5600/1432/5599/5747/5879	11
Laduviglusib&iSPN	Laduviglusib&iSPN	hsa05010	Alzheimer disease	15/100	384/8577	3.43938e-05	0.000168202	7.63907e-05	102/6868/208/1147/1454/1457/2915/2932/5604/5594/5602/5599/4311/4842/5663	15
Laduviglusib&iSPN	Laduviglusib&iSPN	hsa01521	EGFR tyrosine kinase inhibitor resistance	7/100	79/8577	3.459e-05	0.000168202	7.63907e-05	208/1956/2932/3480/3717/5604/5594	7
Laduviglusib&iSPN	Laduviglusib&iSPN	hsa04668	TNF signaling pathway	8/100	114/8577	5.12531e-05	0.000244438	0.000111014	208/1147/5604/5594/5602/5600/1432/5599	8
Laduviglusib&iSPN	Laduviglusib&iSPN	hsa04723	Retrograde endocannabinoid signaling	9/100	148/8577	5.31978e-05	0.000248925	0.000113052	1268/2166/2891/2915/5594/5602/5600/1432/5599	9
Laduviglusib&iSPN	Laduviglusib&iSPN	hsa04024	cAMP signaling pathway	11/100	225/8577	5.76675e-05	0.000264843	0.000120281	208/1387/2891/5604/5594/5602/5599/5140/5142/5144/5879	11
Laduviglusib&iSPN	Laduviglusib&iSPN	hsa04071	Sphingolipid signaling pathway	8/100	121/8577	7.83704e-05	0.000353379	0.000160491	208/5604/5594/5602/5600/1432/5599/5879	8
Laduviglusib&iSPN	Laduviglusib&iSPN	hsa04658	Th1 and Th2 cell differentiation	7/100	92/8577	9.23985e-05	0.000409193	0.000185839	1147/3717/5594/5602/5600/1432/5599	7
Laduviglusib&iSPN	Laduviglusib&iSPN	hsa04912	GnRH signaling pathway	7/100	93/8577	9.89756e-05	0.000430631	0.000195575	1956/5604/5594/5602/5600/1432/5599	7
Laduviglusib&iSPN	Laduviglusib&iSPN	hsa04920	Adipocytokine signaling pathway	6/100	69/8577	0.000143067	0.000611733	0.000277824	208/1147/3717/5602/5599/5781	6
Laduviglusib&iSPN	Laduviglusib&iSPN	hsa05142	Chagas disease	7/100	102/8577	0.000177146	0.000737044	0.000334735	208/1147/5594/5602/5600/1432/5599	7
Laduviglusib&iSPN	Laduviglusib&iSPN	hsa05218	Melanoma	6/100	72/8577	0.000181289	0.000737044	0.000334735	208/1021/1956/3480/5604/5594	6
Laduviglusib&iSPN	Laduviglusib&iSPN	hsa05223	Non-small cell lung cancer	6/100	72/8577	0.000181289	0.000737044	0.000334735	208/1021/1956/5604/5594/5915	6
Laduviglusib&iSPN	Laduviglusib&iSPN	hsa05162	Measles	8/100	138/8577	0.00019645	0.000785799	0.000356878	208/1021/1147/1457/2932/3304/5602/5599	8
Laduviglusib&iSPN	Laduviglusib&iSPN	hsa05214	Glioma	6/100	75/8577	0.000227165	0.000894235	0.000406125	208/1021/1956/3480/5604/5594	6
Laduviglusib&iSPN	Laduviglusib&iSPN	hsa05152	Tuberculosis	9/100	180/8577	0.000238291	0.000912119	0.000414247	208/1387/3717/5594/5602/5600/1432/5599/5868	9
Laduviglusib&iSPN	Laduviglusib&iSPN	hsa04936	Alcoholic liver disease	8/100	142/8577	0.000239063	0.000912119	0.000414247	34/208/1147/2932/5602/5600/1432/5599	8
Laduviglusib&iSPN	Laduviglusib&iSPN	hsa04550	Signaling pathways regulating pluripotency of stem cells	8/100	143/8577	0.000250824	0.00094249	0.000428041	208/2932/3480/3717/5604/5594/5600/1432	8
Laduviglusib&iSPN	Laduviglusib&iSPN	hsa04072	Phospholipase D signaling pathway	8/100	148/8577	0.000316973	0.00117327	0.000532853	208/1956/2914/2915/5604/5594/5781/6009	8
Laduviglusib&iSPN	Laduviglusib&iSPN	hsa05022	Pathways of neurodegeneration - multiple diseases	15/100	476/8577	0.00037652	0.00137319	0.000623648	1454/1457/2891/2915/2932/5604/5594/5602/5600/1432/5599/4842/5663/5868/5879	15
Laduviglusib&iSPN	Laduviglusib&iSPN	hsa04662	B cell receptor signaling pathway	6/100	84/8577	0.000421499	0.00151495	0.00068803	208/1147/2932/5604/5594/5879	6
Laduviglusib&iSPN	Laduviglusib&iSPN	hsa05165	Human papillomavirus infection	12/100	331/8577	0.000442688	0.00156838	0.000712294	208/1021/1147/1387/1956/2932/3685/5604/5594/5663/5747/6009	12
Laduviglusib&iSPN	Laduviglusib&iSPN	hsa05130	Pathogenic Escherichia coli infection	9/100	198/8577	0.000481756	0.00168275	0.000764239	25/1147/5594/5602/5600/1432/5599/5781/5879	9
Laduviglusib&iSPN	Laduviglusib&iSPN	hsa05213	Endometrial cancer	5/100	58/8577	0.000547295	0.00188513	0.000856149	208/1956/2932/5604/5594	5
Laduviglusib&iSPN	Laduviglusib&iSPN	hsa05415	Diabetic cardiomyopathy	9/100	203/8577	0.000577421	0.00196165	0.000890902	208/2932/5602/5600/1432/5599/142/5164/5879	9
Laduviglusib&iSPN	Laduviglusib&iSPN	hsa04730	Long-term depression	5/100	60/8577	0.000640455	0.00214639	0.000974804	2891/3480/5604/5594/4842	5
Laduviglusib&iSPN	Laduviglusib&iSPN	hsa05222	Small cell lung cancer	6/100	92/8577	0.000686086	0.00226866	0.00103033	208/1021/1147/3685/5747/5915	6
Laduviglusib&iSPN	Laduviglusib&iSPN	hsa04015	Rap1 signaling pathway	9/100	210/8577	0.00073707	0.00238019	0.00108099	208/1268/1956/3480/5604/5594/5600/1432/5879	9
Laduviglusib&iSPN	Laduviglusib&iSPN	hsa05225	Hepatocellular carcinoma	8/100	168/8577	0.000739011	0.00238019	0.00108099	208/1021/1956/2932/3480/5604/5594/4780	8
Laduviglusib&iSPN	Laduviglusib&iSPN	hsa05164	Influenza A	8/100	171/8577	0.000829917	0.00263871	0.0011984	208/1021/1147/1387/3717/5604/5594/8766	8
Laduviglusib&iSPN	Laduviglusib&iSPN	hsa04728	Dopaminergic synapse	7/100	132/8577	0.000850907	0.0026712	0.00121315	208/2891/2932/5602/5600/1432/5599	7
Laduviglusib&iSPN	Laduviglusib&iSPN	hsa04210	Apoptosis	7/100	136/8577	0.00101464	0.00314538	0.0014285	208/1147/5604/5594/5602/5599/142	7
Laduviglusib&iSPN	Laduviglusib&iSPN	hsa04915	Estrogen signaling pathway	7/100	137/8577	0.00105921	0.00317335	0.00144121	208/1956/3320/3326/3304/5604/5594	7
Laduviglusib&iSPN	Laduviglusib&iSPN	hsa04720	Long-term potentiation	5/100	67/8577	0.00106205	0.00317335	0.00144121	1387/2891/2915/5604/5594	5
Laduviglusib&iSPN	Laduviglusib&iSPN	hsa05221	Acute myeloid leukemia	5/100	67/8577	0.00106205	0.00317335	0.00144121	208/1147/5604/5594/5467	5
Laduviglusib&iSPN	Laduviglusib&iSPN	hsa05219	Bladder cancer	4/100	41/8577	0.00126542	0.00373601	0.00169674	1612/1956/5604/5594	4
Laduviglusib&iSPN	Laduviglusib&iSPN	hsa04622	RIG-I-like receptor signaling pathway	5/100	71/8577	0.00138024	0.00402705	0.00182892	1147/5602/5600/1432/5599	5
Laduviglusib&iSPN	Laduviglusib&iSPN	hsa04621	NOD-like receptor signaling pathway	8/100	186/8577	0.00142891	0.00410519	0.00186441	1147/3320/3326/5594/5602/5600/1432/5599	8
Laduviglusib&iSPN	Laduviglusib&iSPN	hsa04928	Parathyroid hormone synthesis, secretion and action	6/100	106/8577	0.00144013	0.00410519	0.00186441	1956/5604/5594/4325/5142/5144	6
Laduviglusib&iSPN	Laduviglusib&iSPN	hsa00670	One carbon pool by folate	3/100	20/8577	0.00151791	0.00427773	0.00194277	1719/2618/4522	3
Laduviglusib&iSPN	Laduviglusib&iSPN	hsa04931	Insulin resistance	6/100	108/8577	0.00158556	0.0043955	0.00199626	208/2932/5602/5599/5770/5781	6
Laduviglusib&iSPN	Laduviglusib&iSPN	hsa05224	Breast cancer	7/100	147/8577	0.00159514	0.0043955	0.00199626	208/1021/1956/2932/3480/5604/5594	7
Laduviglusib&iSPN	Laduviglusib&iSPN	hsa04613	Neutrophil extracellular trap formation	8/100	191/8577	0.00169143	0.0046096	0.0020935	208/8841/55869/5604/5594/5600/1432/5879	8
Laduviglusib&iSPN	Laduviglusib&iSPN	hsa04062	Chemokine signaling pathway	8/100	192/8577	0.00174825	0.00471266	0.0021403	208/1147/2932/3717/5604/5594/5747/5879	8
Laduviglusib&iSPN	Laduviglusib&iSPN	hsa05133	Pertussis	5/100	76/8577	0.00187085	0.00498892	0.00226577	5594/5602/5600/1432/5599	5
Laduviglusib&iSPN	Laduviglusib&iSPN	hsa04930	Type II diabetes mellitus	4/100	46/8577	0.00195039	0.00514571	0.00233697	3098/5594/5602/5599	4
Laduviglusib&iSPN	Laduviglusib&iSPN	hsa00620	Pyruvate metabolism	4/100	47/8577	0.00211296	0.00551595	0.00250512	2739/3029/3939/4200	4
Laduviglusib&iSPN	Laduviglusib&iSPN	hsa04932	Non-alcoholic fatty liver disease	7/100	155/8577	0.00215974	0.00557932	0.0025339	208/2932/5602/5600/1432/5599/5879	7
Laduviglusib&iSPN	Laduviglusib&iSPN	hsa04724	Glutamatergic synapse	6/100	115/8577	0.00218411	0.0055841	0.00253607	2744/2891/2914/2915/5594/6505	6
Laduviglusib&iSPN	Laduviglusib&iSPN	hsa04150	mTOR signaling pathway	7/100	156/8577	0.00223997	0.00561123	0.00254839	208/1147/2932/3480/5604/5594/6009	7
Laduviglusib&iSPN	Laduviglusib&iSPN	hsa04218	Cellular senescence	7/100	156/8577	0.00223997	0.00561123	0.00254839	208/1021/5604/5594/5600/1432/6009	7
Laduviglusib&iSPN	Laduviglusib&iSPN	hsa04110	Cell cycle	7/100	157/8577	0.00232248	0.00575976	0.00261585	25/902/1021/1387/2932/55869/5591	7
Laduviglusib&iSPN	Laduviglusib&iSPN	hsa05169	Epstein-Barr virus infection	8/100	202/8577	0.00240379	0.00585312	0.00265825	208/1021/1147/5602/5600/1432/5599/5879	8
Laduviglusib&iSPN	Laduviglusib&iSPN	hsa05160	Hepatitis C	7/100	158/8577	0.00240733	0.00585312	0.00265825	208/1021/1147/1956/2932/5604/5594	7
Laduviglusib&iSPN	Laduviglusib&iSPN	hsa04217	Necroptosis	7/100	159/8577	0.00249456	0.00600631	0.00272782	3320/3326/3717/5602/5599/142/5478	7
Laduviglusib&iSPN	Laduviglusib&iSPN	hsa05207	Chemical carcinogenesis - receptor activation	8/100	212/8577	0.00323883	0.00772336	0.00350764	208/1956/3320/3326/3717/688/5604/5594	8
Laduviglusib&iSPN	Laduviglusib&iSPN	hsa04540	Gap junction	5/100	88/8577	0.00355492	0.00839638	0.0038133	1956/2915/3358/5604/5594	5
Laduviglusib&iSPN	Laduviglusib&iSPN	hsa05166	Human T-cell leukemia virus 1 infection	8/100	222/8577	0.00428456	0.0100243	0.00455261	208/1147/1387/8850/5604/5594/5602/5599	8
Laduviglusib&iSPN	Laduviglusib&iSPN	hsa05020	Prion disease	9/100	272/8577	0.00434881	0.0100795	0.00457769	1457/2932/3304/5594/5602/5600/1432/5599/5879	9
Laduviglusib&iSPN	Laduviglusib&iSPN	hsa01523	Antifolate resistance	3/100	30/8577	0.0049688	0.0114098	0.00518189	1147/1719/2618	3
Laduviglusib&iSPN	Laduviglusib&iSPN	hsa04810	Regulation of actin cytoskeleton	8/100	229/8577	0.00515958	0.0117392	0.00533148	208/1956/3685/3985/5604/5594/5747/5879	8
Laduviglusib&iSPN	Laduviglusib&iSPN	hsa04360	Axon guidance	7/100	182/8577	0.00526091	0.011861	0.00538677	25/2932/3985/5594/5747/5781/5879	7
Laduviglusib&iSPN	Laduviglusib&iSPN	hsa04666	Fc gamma R-mediated phagocytosis	5/100	97/8577	0.00538715	0.0120362	0.00546634	208/3985/5604/5594/5879	5
Laduviglusib&iSPN	Laduviglusib&iSPN	hsa05171	Coronavirus disease - COVID-19	8/100	232/8577	0.00557405	0.0123425	0.00560548	6868/1147/1956/5594/5602/5600/1432/5599	8
Laduviglusib&iSPN	Laduviglusib&iSPN	hsa04750	Inflammatory mediator regulation of TRP channels	5/100	98/8577	0.0056253	0.0123458	0.00560696	3358/5602/5600/1432/5599	5
Laduviglusib&iSPN	Laduviglusib&iSPN	hsa04330	Notch signaling pathway	4/100	62/8577	0.00578582	0.0125867	0.00571637	6868/1387/8850/5663	4
Laduviglusib&iSPN	Laduviglusib&iSPN	hsa04929	GnRH secretion	4/100	64/8577	0.00647451	0.0139624	0.00634116	208/8912/5604/5594	4
Laduviglusib&iSPN	Laduviglusib&iSPN	hsa00010	Glycolysis / Gluconeogenesis	4/100	67/8577	0.0076063	0.0162617	0.00738542	2821/3098/3939/7167	4
Laduviglusib&iSPN	Laduviglusib&iSPN	hsa05226	Gastric cancer	6/100	149/8577	0.00776698	0.0164633	0.00747698	208/1956/2932/5604/5594/5915	6
Laduviglusib&iSPN	Laduviglusib&iSPN	hsa00760	Nicotinate and nicotinamide metabolism	3/100	37/8577	0.00896664	0.0188451	0.0085587	349565/23530/23408	3
Laduviglusib&iSPN	Laduviglusib&iSPN	hsa04934	Cushing syndrome	6/100	155/8577	0.00934798	0.0194815	0.00884771	8912/1021/1956/2932/5604/5594	6
Laduviglusib&iSPN	Laduviglusib&iSPN	hsa05203	Viral carcinogenesis	7/100	204/8577	0.00963248	0.0199071	0.00904101	1021/1387/8841/55869/8850/5594/5879	7
Laduviglusib&iSPN	Laduviglusib&iSPN	hsa04137	Mitophagy - animal	4/100	72/8577	0.00976907	0.0200226	0.00909344	1457/3091/5602/5599	4
Laduviglusib&iSPN	Laduviglusib&iSPN	hsa04725	Cholinergic synapse	5/100	113/8577	0.0101445	0.0206216	0.00936549	43/208/3717/5604/5594	5
Laduviglusib&iSPN	Laduviglusib&iSPN	hsa04670	Leukocyte transendothelial migration	5/100	115/8577	0.0108926	0.0219623	0.0099744	5600/1432/5747/5781/5879	5
Laduviglusib&iSPN	Laduviglusib&iSPN	hsa05140	Leishmaniasis	4/100	77/8577	0.012297	0.0245941	0.0111696	3717/5594/5600/1432	4
Laduviglusib&iSPN	Laduviglusib&iSPN	hsa04022	cGMP-PKG signaling pathway	6/100	167/8577	0.0131799	0.0261489	0.0118758	208/5604/5594/5138/5140/8654	6
Laduviglusib&iSPN	Laduviglusib&iSPN	hsa04141	Protein processing in endoplasmic reticulum	6/100	170/8577	0.0142881	0.0281226	0.0127722	3320/3326/3304/5602/5599/4780	6
Laduviglusib&iSPN	Laduviglusib&iSPN	hsa01232	Nucleotide metabolism	4/100	85/8577	0.0171508	0.0334914	0.0152104	132/1854/3251/7371	4
Laduviglusib&iSPN	Laduviglusib&iSPN	hsa04114	Oocyte meiosis	5/100	131/8577	0.0182733	0.0354046	0.0160793	3480/5604/5594/5600/1432	5
Laduviglusib&iSPN	Laduviglusib&iSPN	hsa00520	Amino sugar and nucleotide sugar metabolism	3/100	49/8577	0.0192341	0.0369771	0.0167935	2821/3074/3098	3
Laduviglusib&iSPN	Laduviglusib&iSPN	hsa05032	Morphine addiction	4/100	91/8577	0.0214797	0.0409767	0.01861	5138/5140/5142/5144	4
Laduviglusib&iSPN	Laduviglusib&iSPN	hsa04371	Apelin signaling pathway	5/100	139/8577	0.0229683	0.043482	0.0197478	208/5604/5594/4842/5140	5
Laduviglusib&iSPN	Laduviglusib&iSPN	hsa04713	Circadian entrainment	4/100	97/8577	0.0264238	0.0496447	0.0225466	8912/2891/5594/4842	4
Laduviglusib&iSPN	Laduviglusib&iSPN	hsa00220	Arginine biosynthesis	2/100	22/8577	0.026715	0.0498144	0.0226237	2744/4842	2
Laduviglusib&Microglia	Laduviglusib&Microglia	hsa04659	Th17 cell differentiation	45169	108/8577	3.01794e-09	5.34176e-07	3.30385e-07	3091/3320/3326/3717/1432/6256/7046/7048	8
Laduviglusib&Microglia	Laduviglusib&Microglia	hsa04068	FoxO signaling pathway	6/31	131/8577	6.09083e-06	0.000455285	0.000281592	1387/3480/3643/1432/7046/7048	6
Laduviglusib&Microglia	Laduviglusib&Microglia	hsa04612	Antigen processing and presentation	45077	78/8577	7.7167e-06	0.000455285	0.000281592	1508/1514/3320/3326/3304	5
Laduviglusib&Microglia	Laduviglusib&Microglia	hsa04520	Adherens junction	45077	93/8577	1.82879e-05	0.00080924	0.000500511	1387/3480/3643/7046/7048	5
Laduviglusib&Microglia	Laduviglusib&Microglia	hsa04151	PI3K-Akt signaling pathway	45169	359/8577	2.94798e-05	0.00104359	0.000645453	1021/3320/3326/3480/3643/3717/6256/6850	8
Laduviglusib&Microglia	Laduviglusib&Microglia	hsa04066	HIF-1 signaling pathway	45077	109/8577	3.94749e-05	0.00116451	0.000720243	1387/3091/3098/3480/3643	5
Laduviglusib&Microglia	Laduviglusib&Microglia	hsa05167	Kaposi sarcoma-associated herpesvirus infection	6/31	194/8577	5.6938e-05	0.00143972	0.000890458	1021/1387/3091/3717/1432/6850	6
Laduviglusib&Microglia	Laduviglusib&Microglia	hsa05417	Lipid and atherosclerosis	6/31	215/8577	0.000100814	0.00223052	0.00137956	3320/3326/3304/3717/1432/6256	6
Laduviglusib&Microglia	Laduviglusib&Microglia	hsa05161	Hepatitis B	45077	162/8577	0.000258032	0.00507462	0.00313863	1387/3717/1432/7046/7048	5
Laduviglusib&Microglia	Laduviglusib&Microglia	hsa05215	Prostate cancer	4/31	97/8577	0.000382688	0.00664864	0.00411215	1387/3320/3326/3480	4
Laduviglusib&Microglia	Laduviglusib&Microglia	hsa04933	AGE-RAGE signaling pathway in diabetic complications	4/31	100/8577	0.000429833	0.00664864	0.00411215	3717/1432/7046/7048	4
Laduviglusib&Microglia	Laduviglusib&Microglia	hsa04914	Progesterone-mediated oocyte maturation	4/31	102/8577	0.000463485	0.00664864	0.00411215	3320/3326/3480/1432	4
Laduviglusib&Microglia	Laduviglusib&Microglia	hsa04621	NOD-like receptor signaling pathway	45077	186/8577	0.000488318	0.00664864	0.00411215	1508/3320/3326/1432/10135	5
Laduviglusib&Microglia	Laduviglusib&Microglia	hsa04010	MAPK signaling pathway	6/31	301/8577	0.000623036	0.00753492	0.00466032	3304/3480/3643/1432/7046/7048	6
Laduviglusib&Microglia	Laduviglusib&Microglia	hsa05145	Toxoplasmosis	4/31	111/8577	0.000638553	0.00753492	0.00466032	240/3304/3717/1432	4
Laduviglusib&Microglia	Laduviglusib&Microglia	hsa04913	Ovarian steroidogenesis	45016	51/8577	0.000791733	0.00875855	0.00541712	240/3480/3643	3
Laduviglusib&Microglia	Laduviglusib&Microglia	hsa04919	Thyroid hormone signaling pathway	4/31	121/8577	0.000883256	0.00919626	0.00568784	1387/3091/6256/7068	4
Laduviglusib&Microglia	Laduviglusib&Microglia	hsa00230	Purine metabolism	4/31	128/8577	0.00108975	0.0101519	0.00627892	132/2272/5141/5142	4
Laduviglusib&Microglia	Laduviglusib&Microglia	hsa04380	Osteoclast differentiation	4/31	128/8577	0.00108975	0.0101519	0.00627892	1432/6850/7046/7048	4
Laduviglusib&Microglia	Laduviglusib&Microglia	hsa04213	Longevity regulating pathway - multiple species	45016	61/8577	0.00133526	0.0118171	0.00730881	3304/3480/3643	3
Laduviglusib&Microglia	Laduviglusib&Microglia	hsa05418	Fluid shear stress and atherosclerosis	4/31	139/8577	0.00147965	0.0124713	0.00771345	1514/3320/3326/1432	4
Laduviglusib&Microglia	Laduviglusib&Microglia	hsa04140	Autophagy - animal	4/31	141/8577	0.00155976	0.012549	0.00776151	1508/1514/3091/3480	4
Laduviglusib&Microglia	Laduviglusib&Microglia	hsa04664	Fc epsilon RI signaling pathway	45016	68/8577	0.00182785	0.0136145	0.0084205	240/1432/6850	3
Laduviglusib&Microglia	Laduviglusib&Microglia	hsa04144	Endocytosis	45077	250/8577	0.00184603	0.0136145	0.0084205	3304/3480/8766/7046/7048	5
Laduviglusib&Microglia	Laduviglusib&Microglia	hsa05223	Non-small cell lung cancer	45016	72/8577	0.00215409	0.015122	0.00935291	1021/2272/6256	3
Laduviglusib&Microglia	Laduviglusib&Microglia	hsa04218	Cellular senescence	4/31	156/8577	0.00225989	0.015122	0.00935291	1021/1432/7046/7048	4
Laduviglusib&Microglia	Laduviglusib&Microglia	hsa00670	One carbon pool by folate	2/31	20/8577	0.00230675	0.015122	0.00935291	1719/6470	2
Laduviglusib&Microglia	Laduviglusib&Microglia	hsa05212	Pancreatic cancer	45016	76/8577	0.00251445	0.0153468	0.00949195	1021/7046/7048	3
Laduviglusib&Microglia	Laduviglusib&Microglia	hsa05220	Chronic myeloid leukemia	45016	76/8577	0.00251445	0.0153468	0.00949195	1021/7046/7048	3
Laduviglusib&Microglia	Laduviglusib&Microglia	hsa05225	Hepatocellular carcinoma	4/31	168/8577	0.00295748	0.0174491	0.0107922	1021/3480/7046/7048	4
Laduviglusib&Microglia	Laduviglusib&Microglia	hsa05164	Influenza A	4/31	171/8577	0.00315259	0.0180002	0.0111331	1021/1387/3717/8766	4
Laduviglusib&Microglia	Laduviglusib&Microglia	hsa05152	Tuberculosis	4/31	180/8577	0.00379063	0.0209669	0.012968	1387/3717/1432/6850	4
Laduviglusib&Microglia	Laduviglusib&Microglia	hsa05235	PD-L1 expression and PD-1 checkpoint pathway in cancer	45016	89/8577	0.00393521	0.021107	0.0130546	3091/3717/1432	3
Laduviglusib&Microglia	Laduviglusib&Microglia	hsa05222	Small cell lung cancer	45016	92/8577	0.0043199	0.0224889	0.0139093	1021/2272/6256	3
Laduviglusib&Microglia	Laduviglusib&Microglia	hsa04657	IL-17 signaling pathway	45016	94/8577	0.00458865	0.0232055	0.0143525	3320/3326/1432	3
Laduviglusib&Microglia	Laduviglusib&Microglia	hsa01523	Antifolate resistance	2/31	30/8577	0.0051639	0.0253892	0.0157031	1719/6470	2
Laduviglusib&Microglia	Laduviglusib&Microglia	hsa05142	Chagas disease	45016	102/8577	0.00576435	0.0266094	0.0164578	1432/7046/7048	3
Laduviglusib&Microglia	Laduviglusib&Microglia	hsa05415	Diabetic cardiomyopathy	4/31	203/8577	0.00580962	0.0266094	0.0164578	3643/1432/7046/7048	4
Laduviglusib&Microglia	Laduviglusib&Microglia	hsa05203	Viral carcinogenesis	4/31	204/8577	0.00591093	0.0266094	0.0164578	1021/1387/9734/6850	4
Laduviglusib&Microglia	Laduviglusib&Microglia	hsa05205	Proteoglycans in cancer	4/31	205/8577	0.00601343	0.0266094	0.0164578	1514/3091/3480/1432	4
Laduviglusib&Microglia	Laduviglusib&Microglia	hsa04928	Parathyroid hormone synthesis, secretion and action	45016	106/8577	0.00641403	0.0276898	0.017126	5141/5142/6256	3
Laduviglusib&Microglia	Laduviglusib&Microglia	hsa04350	TGF-beta signaling pathway	45016	108/8577	0.00675466	0.0278444	0.0172216	1387/7046/7048	3
Laduviglusib&Microglia	Laduviglusib&Microglia	hsa05207	Chemical carcinogenesis - receptor activation	4/31	212/8577	0.00676446	0.0278444	0.0172216	3320/3326/3717/6256	4
Laduviglusib&Microglia	Laduviglusib&Microglia	hsa04935	Growth hormone synthesis, secretion and action	45016	120/8577	0.00902467	0.0363038	0.0224537	1387/3717/1432	3
Laduviglusib&Microglia	Laduviglusib&Microglia	hsa04926	Relaxin signaling pathway	45016	129/8577	0.0109883	0.0432208	0.0267318	1432/7046/7048	3
Laduviglusib&Microglia	Laduviglusib&Microglia	hsa04930	Type II diabetes mellitus	2/31	46/8577	0.0118537	0.0456111	0.0282103	3098/3643	2
Laduviglusib&Microglia	Laduviglusib&Microglia	hsa04915	Estrogen signaling pathway	45016	137/8577	0.0129268	0.0486817	0.0301094	3320/3326/3304	3
Laduviglusib&Mural	Laduviglusib&Mural	hsa04213	Longevity regulating pathway - multiple species	45006	61/8577	0.000415579	0.0434121	0.0311047	3304/3480/3643	3
Laduviglusib&Mural	Laduviglusib&Mural	hsa04612	Antigen processing and presentation	45006	78/8577	0.000855256	0.0434121	0.0311047	1514/3320/3304	3
Laduviglusib&Mural	Laduviglusib&Mural	hsa04520	Adherens junction	45006	93/8577	0.00142481	0.0434121	0.0311047	3480/3643/5770	3
Laduviglusib&Mural	Laduviglusib&Mural	hsa04151	PI3K-Akt signaling pathway	45067	359/8577	0.00145923	0.0434121	0.0311047	3320/3480/3643/3688/6256	5
Laduviglusib&Oligodendrocyte	Laduviglusib&Oligodendrocyte	hsa04151	PI3K-Akt signaling pathway	45162	359/8577	3.55609e-06	0.000514174	0.00037446	598/2066/2263/3320/3480/3643/4790/5747	8
Laduviglusib&Oligodendrocyte	Laduviglusib&Oligodendrocyte	hsa05215	Prostate cancer	45070	97/8577	5.97877e-06	0.000514174	0.00037446	1387/2263/3320/3480/4790	5
Laduviglusib&Oligodendrocyte	Laduviglusib&Oligodendrocyte	hsa05222	Small cell lung cancer	45040	92/8577	0.000111775	0.00501295	0.0036508	598/2272/4790/5747	4
Laduviglusib&Oligodendrocyte	Laduviglusib&Oligodendrocyte	hsa04520	Adherens junction	45040	93/8577	0.00011658	0.00501295	0.0036508	1387/1495/3480/3643	4
Laduviglusib&Oligodendrocyte	Laduviglusib&Oligodendrocyte	hsa04066	HIF-1 signaling pathway	45040	109/8577	0.00021558	0.00741596	0.00540085	1387/3480/3643/4790	4
Laduviglusib&Oligodendrocyte	Laduviglusib&Oligodendrocyte	hsa04014	Ras signaling pathway	45070	236/8577	0.000418663	0.0120017	0.0087405	598/2263/3480/3643/4790	5
Laduviglusib&Oligodendrocyte	Laduviglusib&Oligodendrocyte	hsa04010	MAPK signaling pathway	45070	301/8577	0.00126291	0.0284703	0.0207342	2066/2263/3480/3643/4790	5
Laduviglusib&Oligodendrocyte	Laduviglusib&Oligodendrocyte	hsa01521	EGFR tyrosine kinase inhibitor resistance	45009	79/8577	0.0013242	0.0284703	0.0207342	598/2263/3480	3
Laduviglusib&Oligodendrocyte	Laduviglusib&Oligodendrocyte	hsa05202	Transcriptional misregulation in cancer	45040	193/8577	0.0018553	0.0321143	0.023388	598/3480/4790/5747	4
Laduviglusib&Oligodendrocyte	Laduviglusib&Oligodendrocyte	hsa04211	Longevity regulating pathway	45009	89/8577	0.00186711	0.0321143	0.023388	3480/3643/4790	3
Laduviglusib&Oligodendrocyte	Laduviglusib&Oligodendrocyte	hsa05417	Lipid and atherosclerosis	45040	215/8577	0.00275066	0.0371757	0.0270741	598/3320/4790/5747	4
Laduviglusib&Oligodendrocyte	Laduviglusib&Oligodendrocyte	hsa04064	NF-kappa B signaling pathway	45009	104/8577	0.00291278	0.0371757	0.0270741	598/4790/5588	3
Laduviglusib&Oligodendrocyte	Laduviglusib&Oligodendrocyte	hsa04659	Th17 cell differentiation	45009	108/8577	0.00324166	0.0371757	0.0270741	3320/4790/5588	3
Laduviglusib&Oligodendrocyte	Laduviglusib&Oligodendrocyte	hsa04931	Insulin resistance	45009	108/8577	0.00324166	0.0371757	0.0270741	3643/4790/5588	3
Laduviglusib&Oligodendrocyte	Laduviglusib&Oligodendrocyte	hsa04024	cAMP signaling pathway	45040	225/8577	0.00324206	0.0371757	0.0270741	1387/2891/4790/5142	4
Laduviglusib&Oligodendrocyte	Laduviglusib&Oligodendrocyte	hsa04152	AMPK signaling pathway	45009	121/8577	0.00446506	0.0458246	0.0333729	3480/3643/6319	3
Laduviglusib&Oligodendrocyte	Laduviglusib&Oligodendrocyte	hsa05131	Shigellosis	45040	247/8577	0.00452918	0.0458246	0.0333729	598/4790/5588/5747	4
Laduviglusib&Oligodendrocyte	Laduviglusib&Oligodendrocyte	hsa00230	Purine metabolism	45009	128/8577	0.00522555	0.049933	0.0363649	2272/5142/8654	3
Laduviglusib&OPC	Laduviglusib&OPC	hsa04068	FoxO signaling pathway	45105	131/8577	3.23593e-06	0.000527457	0.000231625	1387/1956/3480/3643/5602/5599	6
Laduviglusib&OPC	Laduviglusib&OPC	hsa05215	Prostate cancer	45074	97/8577	1.33381e-05	0.000917171	0.000402761	1387/1956/3320/3480/5327	5
Laduviglusib&OPC	Laduviglusib&OPC	hsa04928	Parathyroid hormone synthesis, secretion and action	45074	106/8577	2.05543e-05	0.000917171	0.000402761	1956/4325/5142/5144/6256	5
Laduviglusib&OPC	Laduviglusib&OPC	hsa04659	Th17 cell differentiation	45074	108/8577	2.25073e-05	0.000917171	0.000402761	3320/5602/5599/6095/6256	5
Laduviglusib&OPC	Laduviglusib&OPC	hsa04010	MAPK signaling pathway	45135	301/8577	3.83457e-05	0.00125007	0.000548949	1956/2066/3304/3480/3643/5602/5599	7
Laduviglusib&OPC	Laduviglusib&OPC	hsa00230	Purine metabolism	45074	128/8577	5.10724e-05	0.00138747	0.000609284	132/4907/5142/5144/8654	5
Laduviglusib&OPC	Laduviglusib&OPC	hsa04024	cAMP signaling pathway	45105	225/8577	7.0789e-05	0.00164837	0.000723857	1387/2891/5602/5599/5142/5144	6
Laduviglusib&OPC	Laduviglusib&OPC	hsa04012	ErbB signaling pathway	45044	85/8577	0.000153426	0.00312605	0.00137276	1956/2066/5602/5599	4
Laduviglusib&OPC	Laduviglusib&OPC	hsa04520	Adherens junction	45044	93/8577	0.000217307	0.00393566	0.00172829	1387/1956/3480/3643	4
Laduviglusib&OPC	Laduviglusib&OPC	hsa01522	Endocrine resistance	45044	98/8577	0.000265853	0.00433341	0.00190295	1956/3480/5602/5599	4
Laduviglusib&OPC	Laduviglusib&OPC	hsa04914	Progesterone-mediated oocyte maturation	45044	102/8577	0.000309964	0.0045931	0.00201699	3320/3480/5602/5599	4
Laduviglusib&OPC	Laduviglusib&OPC	hsa05016	Huntington disease	45105	306/8577	0.000380568	0.00500867	0.00219948	1387/2891/2915/5602/5599/6507	6
Laduviglusib&OPC	Laduviglusib&OPC	hsa04066	HIF-1 signaling pathway	45044	109/8577	0.000399465	0.00500867	0.00219948	1387/1956/3480/3643	4
Laduviglusib&OPC	Laduviglusib&OPC	hsa04930	Type II diabetes mellitus	45013	46/8577	0.000430602	0.00501344	0.00220157	3643/5602/5599	3
Laduviglusib&OPC	Laduviglusib&OPC	hsa05417	Lipid and atherosclerosis	45074	215/8577	0.000579817	0.00630068	0.00276685	3320/3304/5602/5599/6256	5
Laduviglusib&OPC	Laduviglusib&OPC	hsa04926	Relaxin signaling pathway	45044	129/8577	0.000755856	0.00770028	0.00338146	1956/5602/5599/4842	4
Laduviglusib&OPC	Laduviglusib&OPC	hsa04014	Ras signaling pathway	45074	236/8577	0.000884965	0.00775981	0.0034076	1956/3480/3643/5602/5599	5
Laduviglusib&OPC	Laduviglusib&OPC	hsa04151	PI3K-Akt signaling pathway	45105	359/8577	0.000887758	0.00775981	0.0034076	1956/2066/3320/3480/3643/6256	6
Laduviglusib&OPC	Laduviglusib&OPC	hsa04730	Long-term depression	45013	60/8577	0.000941479	0.00775981	0.0034076	2891/3480/4842	3
Laduviglusib&OPC	Laduviglusib&OPC	hsa04213	Longevity regulating pathway - multiple species	45013	61/8577	0.000988017	0.00775981	0.0034076	3304/3480/3643	3
Laduviglusib&OPC	Laduviglusib&OPC	hsa05418	Fluid shear stress and atherosclerosis	45044	139/8577	0.00099973	0.00775981	0.0034076	3320/5602/5599/5327	4
Laduviglusib&OPC	Laduviglusib&OPC	hsa05017	Spinocerebellar ataxia	45044	143/8577	0.00111124	0.00823326	0.00361551	2891/5602/5599/6095	4
Laduviglusib&OPC	Laduviglusib&OPC	hsa04020	Calcium signaling pathway	45074	253/8577	0.00120941	0.00846303	0.00371641	1956/2066/2915/4842/4916	5
Laduviglusib&OPC	Laduviglusib&OPC	hsa04723	Retrograde endocannabinoid signaling	45044	148/8577	0.00126261	0.00846303	0.00371641	2891/2915/5602/5599	4
Laduviglusib&OPC	Laduviglusib&OPC	hsa04720	Long-term potentiation	45013	67/8577	0.00129801	0.00846303	0.00371641	1387/2891/2915	3
Laduviglusib&OPC	Laduviglusib&OPC	hsa04920	Adipocytokine signaling pathway	45013	69/8577	0.00141346	0.00872109	0.00382973	5602/5599/6256	3
Laduviglusib&OPC	Laduviglusib&OPC	hsa05120	Epithelial cell signaling in Helicobacter pylori infection	45013	70/8577	0.00147354	0.00872109	0.00382973	1956/5602/5599	3
Laduviglusib&OPC	Laduviglusib&OPC	hsa04932	Non-alcoholic fatty liver disease	45044	155/8577	0.0014981	0.00872109	0.00382973	3643/5602/5599/6256	4
Laduviglusib&OPC	Laduviglusib&OPC	hsa05212	Pancreatic cancer	45013	76/8577	0.00186779	0.0104983	0.00461016	1956/5602/5599	3
Laduviglusib&OPC	Laduviglusib&OPC	hsa04141	Protein processing in endoplasmic reticulum	45044	170/8577	0.00210336	0.0114283	0.00501855	3320/3304/5602/5599	4
Laduviglusib&OPC	Laduviglusib&OPC	hsa05210	Colorectal cancer	45013	86/8577	0.00266044	0.0139888	0.00614296	1956/5602/5599	3
Laduviglusib&OPC	Laduviglusib&OPC	hsa04912	GnRH signaling pathway	45013	93/8577	0.00332236	0.0169146	0.00742779	1956/5602/5599	3
Laduviglusib&OPC	Laduviglusib&OPC	hsa04657	IL-17 signaling pathway	45013	94/8577	0.00342443	0.0169146	0.00742779	3320/5602/5599	3
Laduviglusib&OPC	Laduviglusib&OPC	hsa05231	Choline metabolism in cancer	45013	98/8577	0.00385191	0.0184088	0.00808393	1956/5602/5599	3
Laduviglusib&OPC	Laduviglusib&OPC	hsa04510	Focal adhesion	45044	203/8577	0.00399496	0.0184088	0.00808393	1956/3480/5602/5599	4
Laduviglusib&OPC	Laduviglusib&OPC	hsa05203	Viral carcinogenesis	45044	204/8577	0.00406574	0.0184088	0.00808393	1387/9759/9734/8850	4
Laduviglusib&OPC	Laduviglusib&OPC	hsa04215	Apoptosis - multiple species	44985	32/8577	0.00479827	0.0211383	0.00928257	5602/5599	2
Laduviglusib&OPC	Laduviglusib&OPC	hsa04931	Insulin resistance	45013	108/8577	0.00505904	0.0217006	0.0095295	3643/5602/5599	3
Laduviglusib&OPC	Laduviglusib&OPC	hsa05145	Toxoplasmosis	45013	111/8577	0.00546088	0.0223715	0.00982409	3304/5602/5599	3
Laduviglusib&OPC	Laduviglusib&OPC	hsa05166	Human T-cell leukemia virus 1 infection	45044	222/8577	0.00548993	0.0223715	0.00982409	1387/8850/5602/5599	4
Laduviglusib&OPC	Laduviglusib&OPC	hsa04724	Glutamatergic synapse	45013	115/8577	0.00602592	0.0239567	0.0105202	2891/2915/6507	3
Laduviglusib&OPC	Laduviglusib&OPC	hsa04722	Neurotrophin signaling pathway	45013	119/8577	0.00662491	0.0256995	0.0112856	5602/5599/4916	3
Laduviglusib&OPC	Laduviglusib&OPC	hsa04935	Growth hormone synthesis, secretion and action	45013	120/8577	0.00678002	0.0256995	0.0112856	1387/5602/5599	3
Laduviglusib&OPC	Laduviglusib&OPC	hsa04919	Thyroid hormone signaling pathway	45013	121/8577	0.0069373	0.0256995	0.0112856	1387/8850/6256	3
Laduviglusib&OPC	Laduviglusib&OPC	hsa05010	Alzheimer disease	45074	384/8577	0.00734607	0.0266091	0.011685	2915/3643/5602/5599/4842	5
Laduviglusib&OPC	Laduviglusib&OPC	hsa04144	Endocytosis	45044	250/8577	0.00831787	0.0294742	0.0129431	1956/3304/3480/8766	4
Laduviglusib&OPC	Laduviglusib&OPC	hsa04728	Dopaminergic synapse	45013	132/8577	0.00881221	0.0305615	0.0134206	2891/5602/5599	3
Laduviglusib&OPC	Laduviglusib&OPC	hsa04910	Insulin signaling pathway	45013	137/8577	0.0097538	0.0324285	0.0142405	3643/5602/5599	3
Laduviglusib&OPC	Laduviglusib&OPC	hsa04915	Estrogen signaling pathway	45013	137/8577	0.0097538	0.0324285	0.0142405	1956/3320/3304	3
Laduviglusib&OPC	Laduviglusib&OPC	hsa05162	Measles	45013	138/8577	0.00994892	0.0324285	0.0142405	3304/5602/5599	3
Laduviglusib&OPC	Laduviglusib&OPC	hsa04371	Apelin signaling pathway	45013	139/8577	0.0101463	0.0324285	0.0142405	9759/4842/5327	3
Laduviglusib&OPC	Laduviglusib&OPC	hsa04140	Autophagy - animal	45013	141/8577	0.010548	0.033064	0.0145195	3480/5602/5599	3
Laduviglusib&OPC	Laduviglusib&OPC	hsa04913	Ovarian steroidogenesis	44985	51/8577	0.0118721	0.0363026	0.0159417	3480/3643	2
Laduviglusib&OPC	Laduviglusib&OPC	hsa04072	Phospholipase D signaling pathway	45013	148/8577	0.0120266	0.0363026	0.0159417	1956/2915/3643	3
Laduviglusib&OPC	Laduviglusib&OPC	hsa04217	Necroptosis	45013	159/8577	0.0145816	0.0432145	0.018977	3320/5602/5599	3
Laduviglusib&OPC	Laduviglusib&OPC	hsa05161	Hepatitis B	45013	162/8577	0.0153281	0.0446156	0.0195923	1387/5602/5599	3
Laduviglusib&OPC	Laduviglusib&OPC	hsa04330	Notch signaling pathway	44985	62/8577	0.0172239	0.0474384	0.0208318	1387/8850	2
Laduviglusib&OPC	Laduviglusib&OPC	hsa05206	MicroRNAs in cancer	45044	310/8577	0.0172753	0.0474384	0.0208318	1387/1956/9759/4325	4
Laduviglusib&OPC	Laduviglusib&OPC	hsa05022	Pathways of neurodegeneration - multiple diseases	45074	476/8577	0.0175481	0.0474384	0.0208318	2891/2915/5602/5599/4842	5
Laduviglusib&OPC	Laduviglusib&OPC	hsa04310	Wnt signaling pathway	45013	171/8577	0.0176966	0.0474384	0.0208318	1387/5602/5599	3
Laduviglusib&OPC	Laduviglusib&OPC	hsa03250	Viral life cycle - HIV-1	44985	63/8577	0.017753	0.0474384	0.0208318	1387/8850	2
Laduviglusib&Pvalb_Th_IN	Laduviglusib&Pvalb_Th_IN	hsa04659	Th17 cell differentiation	5/37	108/8577	9.12259e-05	0.00808389	0.00655721	3320/3326/3717/5599/6095	5
Laduviglusib&Pvalb_Th_IN	Laduviglusib&Pvalb_Th_IN	hsa00230	Purine metabolism	5/37	128/8577	0.000203431	0.00808389	0.00655721	132/5139/5141/5142/8654	5
Laduviglusib&Pvalb_Th_IN	Laduviglusib&Pvalb_Th_IN	hsa05230	Central carbon metabolism in cancer	4/37	70/8577	0.000219295	0.00808389	0.00655721	1956/2263/3815/3945	4
Laduviglusib&Pvalb_Th_IN	Laduviglusib&Pvalb_Th_IN	hsa04010	MAPK signaling pathway	7/37	301/8577	0.000254187	0.00808389	0.00655721	1956/2066/2263/3304/3815/5599/6788	7
Laduviglusib&Pvalb_Th_IN	Laduviglusib&Pvalb_Th_IN	hsa05417	Lipid and atherosclerosis	6/37	215/8577	0.000280793	0.00808389	0.00655721	3320/3326/3304/3717/5599/4780	6
Laduviglusib&Pvalb_Th_IN	Laduviglusib&Pvalb_Th_IN	hsa05418	Fluid shear stress and atherosclerosis	5/37	139/8577	0.00029874	0.00808389	0.00655721	1514/3320/3326/5599/4780	5
Laduviglusib&Pvalb_Th_IN	Laduviglusib&Pvalb_Th_IN	hsa04612	Antigen processing and presentation	4/37	78/8577	0.000332866	0.00808389	0.00655721	1514/3320/3326/3304	4
Laduviglusib&Pvalb_Th_IN	Laduviglusib&Pvalb_Th_IN	hsa04151	PI3K-Akt signaling pathway	7/37	359/8577	0.000736743	0.0129653	0.0105167	1956/2066/2263/3320/3326/3717/3815	7
Laduviglusib&Pvalb_Th_IN	Laduviglusib&Pvalb_Th_IN	hsa04141	Protein processing in endoplasmic reticulum	5/37	170/8577	0.000752143	0.0129653	0.0105167	3320/3326/3304/5599/4780	5
Laduviglusib&Pvalb_Th_IN	Laduviglusib&Pvalb_Th_IN	hsa05215	Prostate cancer	4/37	97/8577	0.000762663	0.0129653	0.0105167	1956/2263/3320/3326	4
Laduviglusib&Pvalb_Th_IN	Laduviglusib&Pvalb_Th_IN	hsa04928	Parathyroid hormone synthesis, secretion and action	4/37	106/8577	0.00106364	0.016438	0.0133336	1956/4325/5141/5142	4
Laduviglusib&Pvalb_Th_IN	Laduviglusib&Pvalb_Th_IN	hsa05207	Chemical carcinogenesis - receptor activation	5/37	212/8577	0.00201381	0.028529	0.0231411	1956/2053/3320/3326/3717	5
Laduviglusib&Pvalb_Th_IN	Laduviglusib&Pvalb_Th_IN	hsa04024	cAMP signaling pathway	5/37	225/8577	0.00261129	0.0331983	0.0269286	2891/5599/5139/5141/5142	5
Laduviglusib&Pvalb_Th_IN	Laduviglusib&Pvalb_Th_IN	hsa04915	Estrogen signaling pathway	4/37	137/8577	0.00273398	0.0331983	0.0269286	1956/3320/3326/3304	4
Laduviglusib&Pvalb_Th_IN	Laduviglusib&Pvalb_Th_IN	hsa00900	Terpenoid backbone biosynthesis	2/37	23/8577	0.00432731	0.0466533	0.0378426	2224/3156	2
Laduviglusib&Pvalb_Th_IN	Laduviglusib&Pvalb_Th_IN	hsa01521	EGFR tyrosine kinase inhibitor resistance	3/37	79/8577	0.00466528	0.0466533	0.0378426	1956/2263/3717	3
Laduviglusib&Pvalb_Th_IN	Laduviglusib&Pvalb_Th_IN	hsa04217	Necroptosis	4/37	159/8577	0.00466533	0.0466533	0.0378426	3320/3326/3717/5599	4
Laduviglusib&Sst_Npy_IN	Laduviglusib&Sst_Npy_IN	hsa04659	Th17 cell differentiation	45103	108/8577	6.50317e-07	0.000112448	4.74733e-05	3717/5594/5602/5599/6095/7046	6
Laduviglusib&Sst_Npy_IN	Laduviglusib&Sst_Npy_IN	hsa04935	Growth hormone synthesis, secretion and action	45103	120/8577	1.21172e-06	0.000112448	4.74733e-05	2932/3717/5594/5602/5599/5747	6
Laduviglusib&Sst_Npy_IN	Laduviglusib&Sst_Npy_IN	hsa04917	Prolactin signaling pathway	45072	70/8577	1.80399e-06	0.000112448	4.74733e-05	2932/3717/5594/5602/5599	5
Laduviglusib&Sst_Npy_IN	Laduviglusib&Sst_Npy_IN	hsa04910	Insulin signaling pathway	45103	137/8577	2.63443e-06	0.00012316	5.19953e-05	2932/5594/5602/5599/5140/6009	6
Laduviglusib&Sst_Npy_IN	Laduviglusib&Sst_Npy_IN	hsa04012	ErbB signaling pathway	45072	85/8577	4.74113e-06	0.000156565	6.60985e-05	2932/5594/5602/5599/5747	5
Laduviglusib&Sst_Npy_IN	Laduviglusib&Sst_Npy_IN	hsa05210	Colorectal cancer	45072	86/8577	5.02348e-06	0.000156565	6.60985e-05	2932/5594/5602/5599/7046	5
Laduviglusib&Sst_Npy_IN	Laduviglusib&Sst_Npy_IN	hsa04933	AGE-RAGE signaling pathway in diabetic complications	45072	100/8577	1.05524e-05	0.0002819	0.000119012	3717/5594/5602/5599/7046	5
Laduviglusib&Sst_Npy_IN	Laduviglusib&Sst_Npy_IN	hsa05417	Lipid and atherosclerosis	45103	215/8577	3.50055e-05	0.000632661	0.000267096	2932/3717/5594/5602/5599/5747	6
Laduviglusib&Sst_Npy_IN	Laduviglusib&Sst_Npy_IN	hsa00230	Purine metabolism	45072	128/8577	3.50111e-05	0.000632661	0.000267096	132/2272/9061/5140/5142	5
Laduviglusib&Sst_Npy_IN	Laduviglusib&Sst_Npy_IN	hsa04926	Relaxin signaling pathway	45072	129/8577	3.63481e-05	0.000632661	0.000267096	5594/5602/5599/4842/7046	5
Laduviglusib&Sst_Npy_IN	Laduviglusib&Sst_Npy_IN	hsa04068	FoxO signaling pathway	45072	131/8577	3.9141e-05	0.000632661	0.000267096	5594/5602/5599/51701/7046	5
Laduviglusib&Sst_Npy_IN	Laduviglusib&Sst_Npy_IN	hsa04728	Dopaminergic synapse	45072	132/8577	4.05985e-05	0.000632661	0.000267096	2891/2932/4129/5602/5599	5
Laduviglusib&Sst_Npy_IN	Laduviglusib&Sst_Npy_IN	hsa04024	cAMP signaling pathway	45103	225/8577	4.52029e-05	0.000648224	0.000273666	2891/5594/5602/5599/5140/5142	6
Laduviglusib&Sst_Npy_IN	Laduviglusib&Sst_Npy_IN	hsa05135	Yersinia infection	45072	137/8577	4.85302e-05	0.000648224	0.000273666	2932/5594/5602/5599/5747	5
Laduviglusib&Sst_Npy_IN	Laduviglusib&Sst_Npy_IN	hsa05212	Pancreatic cancer	45042	76/8577	7.34091e-05	0.000915166	0.000386364	5594/5602/5599/7046	4
Laduviglusib&Sst_Npy_IN	Laduviglusib&Sst_Npy_IN	hsa04217	Necroptosis	45072	159/8577	9.8682e-05	0.00115335	0.000486918	3717/5602/5599/142/5478	5
Laduviglusib&Sst_Npy_IN	Laduviglusib&Sst_Npy_IN	hsa05161	Hepatitis B	45072	162/8577	0.000107811	0.00118592	0.000500672	3717/5594/5602/5599/7046	5
Laduviglusib&Sst_Npy_IN	Laduviglusib&Sst_Npy_IN	hsa04658	Th1 and Th2 cell differentiation	45042	92/8577	0.000154701	0.00160717	0.000678511	3717/5594/5602/5599	4
Laduviglusib&Sst_Npy_IN	Laduviglusib&Sst_Npy_IN	hsa04657	IL-17 signaling pathway	45042	94/8577	0.000168145	0.0016549	0.000698663	2932/5594/5602/5599	4
Laduviglusib&Sst_Npy_IN	Laduviglusib&Sst_Npy_IN	hsa01522	Endocrine resistance	45042	98/8577	0.000197544	0.00175908	0.000742646	5594/5602/5599/5747	4
Laduviglusib&Sst_Npy_IN	Laduviglusib&Sst_Npy_IN	hsa05231	Choline metabolism in cancer	45042	98/8577	0.000197544	0.00175908	0.000742646	5594/5602/5599/6009	4
Laduviglusib&Sst_Npy_IN	Laduviglusib&Sst_Npy_IN	hsa04914	Progesterone-mediated oocyte maturation	45042	102/8577	0.000230491	0.00187399	0.00079116	5594/5602/5599/5140	4
Laduviglusib&Sst_Npy_IN	Laduviglusib&Sst_Npy_IN	hsa05142	Chagas disease	45042	102/8577	0.000230491	0.00187399	0.00079116	5594/5602/5599/7046	4
Laduviglusib&Sst_Npy_IN	Laduviglusib&Sst_Npy_IN	hsa05167	Kaposi sarcoma-associated herpesvirus infection	45072	194/8577	0.000251193	0.00195721	0.000826292	2932/3717/5594/5602/5599	5
Laduviglusib&Sst_Npy_IN	Laduviglusib&Sst_Npy_IN	hsa04510	Focal adhesion	45072	203/8577	0.000310056	0.00220852	0.000932392	2932/5594/5602/5599/5747	5
Laduviglusib&Sst_Npy_IN	Laduviglusib&Sst_Npy_IN	hsa05415	Diabetic cardiomyopathy	45072	203/8577	0.000310056	0.00220852	0.000932392	2932/5602/5599/142/7046	5
Laduviglusib&Sst_Npy_IN	Laduviglusib&Sst_Npy_IN	hsa05145	Toxoplasmosis	45042	111/8577	0.000318878	0.00220852	0.000932392	3717/5594/5602/5599	4
Laduviglusib&Sst_Npy_IN	Laduviglusib&Sst_Npy_IN	hsa04930	Type II diabetes mellitus	45011	46/8577	0.000344323	0.00229959	0.000970836	5594/5602/5599	3
Laduviglusib&Sst_Npy_IN	Laduviglusib&Sst_Npy_IN	hsa04722	Neurotrophin signaling pathway	45042	119/8577	0.000415896	0.00267301	0.00112849	2932/5594/5602/5599	4
Laduviglusib&Sst_Npy_IN	Laduviglusib&Sst_Npy_IN	hsa04660	T cell receptor signaling pathway	45042	121/8577	0.00044312	0.00267301	0.00112849	2932/5594/5602/5599	4
Laduviglusib&Sst_Npy_IN	Laduviglusib&Sst_Npy_IN	hsa04919	Thyroid hormone signaling pathway	45042	121/8577	0.00044312	0.00267301	0.00112849	2932/5594/6009/7068	4
Laduviglusib&Sst_Npy_IN	Laduviglusib&Sst_Npy_IN	hsa04380	Osteoclast differentiation	45042	128/8577	0.000548487	0.00320522	0.00135318	5594/5602/5599/7046	4
Laduviglusib&Sst_Npy_IN	Laduviglusib&Sst_Npy_IN	hsa04210	Apoptosis	45042	136/8577	0.000689532	0.00390735	0.0016496	5594/5602/5599/142	4
Laduviglusib&Sst_Npy_IN	Laduviglusib&Sst_Npy_IN	hsa04371	Apelin signaling pathway	45042	139/8577	0.000748512	0.00395799	0.00167098	5594/4842/5140/7046	4
Laduviglusib&Sst_Npy_IN	Laduviglusib&Sst_Npy_IN	hsa04730	Long-term depression	45011	60/8577	0.000754669	0.00395799	0.00167098	2891/5594/4842	3
Laduviglusib&Sst_Npy_IN	Laduviglusib&Sst_Npy_IN	hsa05131	Shigellosis	45072	247/8577	0.000761966	0.00395799	0.00167098	2932/5594/5602/5599/5747	5
Laduviglusib&Sst_Npy_IN	Laduviglusib&Sst_Npy_IN	hsa04140	Autophagy - animal	45042	141/8577	0.000789768	0.00399153	0.00168514	5594/5602/5599/6009	4
Laduviglusib&Sst_Npy_IN	Laduviglusib&Sst_Npy_IN	hsa05017	Spinocerebellar ataxia	45042	143/8577	0.000832614	0.00409734	0.00172981	2891/5602/5599/6095	4
Laduviglusib&Sst_Npy_IN	Laduviglusib&Sst_Npy_IN	hsa04723	Retrograde endocannabinoid signaling	45042	148/8577	0.000946902	0.00454027	0.00191681	2891/5594/5602/5599	4
Laduviglusib&Sst_Npy_IN	Laduviglusib&Sst_Npy_IN	hsa04664	Fc epsilon RI signaling pathway	45011	68/8577	0.00108761	0.00508459	0.0021466	5594/5602/5599	3
Laduviglusib&Sst_Npy_IN	Laduviglusib&Sst_Npy_IN	hsa04920	Adipocytokine signaling pathway	45011	69/8577	0.00113477	0.00517565	0.00218505	3717/5602/5599	3
Laduviglusib&Sst_Npy_IN	Laduviglusib&Sst_Npy_IN	hsa05133	Pertussis	45011	76/8577	0.00150134	0.00668452	0.00282206	5594/5602/5599	3
Laduviglusib&Sst_Npy_IN	Laduviglusib&Sst_Npy_IN	hsa04310	Wnt signaling pathway	45042	171/8577	0.00161844	0.00703835	0.00297144	2932/5602/5599/51701	4
Laduviglusib&Sst_Npy_IN	Laduviglusib&Sst_Npy_IN	hsa01521	EGFR tyrosine kinase inhibitor resistance	45011	79/8577	0.00167868	0.0071344	0.00301199	2932/3717/5594	3
Laduviglusib&Sst_Npy_IN	Laduviglusib&Sst_Npy_IN	hsa04010	MAPK signaling pathway	45072	301/8577	0.00184534	0.00766842	0.00323744	5594/5602/5599/51701/7046	5
Laduviglusib&Sst_Npy_IN	Laduviglusib&Sst_Npy_IN	hsa05152	Tuberculosis	45042	180/8577	0.00195405	0.00794362	0.00335363	3717/5594/5602/5599	4
Laduviglusib&Sst_Npy_IN	Laduviglusib&Sst_Npy_IN	hsa04062	Chemokine signaling pathway	45042	192/8577	0.00247312	0.00980092	0.00413774	2932/3717/5594/5747	4
Laduviglusib&Sst_Npy_IN	Laduviglusib&Sst_Npy_IN	hsa05022	Pathways of neurodegeneration - multiple diseases	45103	476/8577	0.00251574	0.00980092	0.00413774	2891/2932/5594/5602/5599/4842	6
Laduviglusib&Sst_Npy_IN	Laduviglusib&Sst_Npy_IN	hsa04520	Adherens junction	45011	93/8577	0.00267836	0.0100171	0.00422899	5594/51701/7046	3
Laduviglusib&Sst_Npy_IN	Laduviglusib&Sst_Npy_IN	hsa04912	GnRH signaling pathway	45011	93/8577	0.00267836	0.0100171	0.00422899	5594/5602/5599	3
Laduviglusib&Sst_Npy_IN	Laduviglusib&Sst_Npy_IN	hsa04713	Circadian entrainment	45011	97/8577	0.00301884	0.0110691	0.00467312	2891/5594/4842	3
Laduviglusib&Sst_Npy_IN	Laduviglusib&Sst_Npy_IN	hsa05170	Human immunodeficiency virus 1 infection	45042	212/8577	0.00353843	0.0127248	0.00537212	5594/5602/5599/5747	4
Laduviglusib&Sst_Npy_IN	Laduviglusib&Sst_Npy_IN	hsa04620	Toll-like receptor signaling pathway	45011	104/8577	0.00367662	0.012732	0.00537518	5594/5602/5599	3
Laduviglusib&Sst_Npy_IN	Laduviglusib&Sst_Npy_IN	hsa04625	C-type lectin receptor signaling pathway	45011	104/8577	0.00367662	0.012732	0.00537518	5594/5602/5599	3
Laduviglusib&Sst_Npy_IN	Laduviglusib&Sst_Npy_IN	hsa04928	Parathyroid hormone synthesis, secretion and action	45011	106/8577	0.00387941	0.01319	0.00556853	5594/4325/5142	3
Laduviglusib&Sst_Npy_IN	Laduviglusib&Sst_Npy_IN	hsa04151	PI3K-Akt signaling pathway	45072	359/8577	0.00397195	0.0132179	0.00558032	2932/3717/5594/5747/6009	5
Laduviglusib&Sst_Npy_IN	Laduviglusib&Sst_Npy_IN	hsa04931	Insulin resistance	45011	108/8577	0.00408893	0.0132179	0.00558032	2932/5602/5599	3
Laduviglusib&Sst_Npy_IN	Laduviglusib&Sst_Npy_IN	hsa04215	Apoptosis - multiple species	44983	32/8577	0.00414471	0.0132179	0.00558032	5602/5599	2
Laduviglusib&Sst_Npy_IN	Laduviglusib&Sst_Npy_IN	hsa05166	Human T-cell leukemia virus 1 infection	45042	222/8577	0.00417355	0.0132179	0.00558032	5594/5602/5599/7046	4
Laduviglusib&Sst_Npy_IN	Laduviglusib&Sst_Npy_IN	hsa05208	Chemical carcinogenesis - reactive oxygen species	45042	223/8577	0.00424105	0.0132179	0.00558032	5594/5602/5599/5747	4
Laduviglusib&Sst_Npy_IN	Laduviglusib&Sst_Npy_IN	hsa05163	Human cytomegalovirus infection	45042	225/8577	0.00437826	0.0134219	0.00566643	2932/5594/5747/6009	4
Laduviglusib&Sst_Npy_IN	Laduviglusib&Sst_Npy_IN	hsa04668	TNF signaling pathway	45011	114/8577	0.00475857	0.0143525	0.0060593	5594/5602/5599	3
Laduviglusib&Sst_Npy_IN	Laduviglusib&Sst_Npy_IN	hsa05010	Alzheimer disease	45072	384/8577	0.00529071	0.0157042	0.00662997	2932/5594/5602/5599/4842	5
Laduviglusib&Sst_Npy_IN	Laduviglusib&Sst_Npy_IN	hsa04071	Sphingolipid signaling pathway	45011	121/8577	0.00561952	0.0164195	0.00693197	5594/5602/5599	3
Laduviglusib&Sst_Npy_IN	Laduviglusib&Sst_Npy_IN	hsa05162	Measles	45011	138/8577	0.00808249	0.0232527	0.00981679	2932/5602/5599	3
Laduviglusib&Sst_Npy_IN	Laduviglusib&Sst_Npy_IN	hsa05418	Fluid shear stress and atherosclerosis	45011	139/8577	0.00824427	0.0233588	0.00986157	5602/5599/5747	3
Laduviglusib&Sst_Npy_IN	Laduviglusib&Sst_Npy_IN	hsa05020	Prion disease	45042	272/8577	0.00852875	0.023804	0.0100495	2932/5594/5602/5599	4
Laduviglusib&Sst_Npy_IN	Laduviglusib&Sst_Npy_IN	hsa04936	Alcoholic liver disease	45011	142/8577	0.00874111	0.023804	0.0100495	2932/5602/5599	3
Laduviglusib&Sst_Npy_IN	Laduviglusib&Sst_Npy_IN	hsa00620	Pyruvate metabolism	44983	47/8577	0.00878494	0.023804	0.0100495	3939/4200	2
Laduviglusib&Sst_Npy_IN	Laduviglusib&Sst_Npy_IN	hsa04550	Signaling pathways regulating pluripotency of stem cells	45011	143/8577	0.00891058	0.023804	0.0100495	2932/3717/5594	3
Laduviglusib&Sst_Npy_IN	Laduviglusib&Sst_Npy_IN	hsa05030	Cocaine addiction	44983	49/8577	0.00952159	0.025078	0.0105874	2891/4129	2
Laduviglusib&Sst_Npy_IN	Laduviglusib&Sst_Npy_IN	hsa00330	Arginine and proline metabolism	44983	50/8577	0.00989994	0.025535	0.0107803	4129/4842	2
Laduviglusib&Sst_Npy_IN	Laduviglusib&Sst_Npy_IN	hsa05226	Gastric cancer	45011	149/8577	0.0099682	0.025535	0.0107803	2932/5594/7046	3
Laduviglusib&Sst_Npy_IN	Laduviglusib&Sst_Npy_IN	hsa04932	Non-alcoholic fatty liver disease	45011	155/8577	0.0110965	0.027783	0.0117294	2932/5602/5599	3
Laduviglusib&Sst_Npy_IN	Laduviglusib&Sst_Npy_IN	hsa04150	mTOR signaling pathway	45011	156/8577	0.0112915	0.027783	0.0117294	2932/5594/6009	3
Laduviglusib&Sst_Npy_IN	Laduviglusib&Sst_Npy_IN	hsa04218	Cellular senescence	45011	156/8577	0.0112915	0.027783	0.0117294	5594/6009/7046	3
Laduviglusib&Sst_Npy_IN	Laduviglusib&Sst_Npy_IN	hsa05213	Endometrial cancer	44983	58/8577	0.0131623	0.0319655	0.0134952	2932/5594	2
Laduviglusib&Sst_Npy_IN	Laduviglusib&Sst_Npy_IN	hsa04370	VEGF signaling pathway	44983	59/8577	0.0135989	0.0326025	0.0137641	5594/5747	2
Laduviglusib&Sst_Npy_IN	Laduviglusib&Sst_Npy_IN	hsa05225	Hepatocellular carcinoma	45011	168/8577	0.0137878	0.0326369	0.0137786	2932/5594/7046	3
Laduviglusib&Sst_Npy_IN	Laduviglusib&Sst_Npy_IN	hsa05165	Human papillomavirus infection	45042	331/8577	0.0166327	0.0388789	0.0164138	2932/5594/5747/6009	4
Laduviglusib&Sst_Npy_IN	Laduviglusib&Sst_Npy_IN	hsa04360	Axon guidance	45011	182/8577	0.0170704	0.0394095	0.0166378	2932/5594/5747	3
Laduviglusib&Sst_Npy_IN	Laduviglusib&Sst_Npy_IN	hsa04720	Long-term potentiation	44983	67/8577	0.0173146	0.0394858	0.0166701	2891/5594	2
Laduviglusib&Sst_Npy_IN	Laduviglusib&Sst_Npy_IN	hsa04621	NOD-like receptor signaling pathway	45011	186/8577	0.0180825	0.0404255	0.0170668	5594/5602/5599	3
Laduviglusib&Sst_Npy_IN	Laduviglusib&Sst_Npy_IN	hsa05031	Amphetamine addiction	44983	69/8577	0.018304	0.0404255	0.0170668	2891/4129	2
Laduviglusib&Sst_Npy_IN	Laduviglusib&Sst_Npy_IN	hsa05034	Alcoholism	45011	188/8577	0.018601	0.0404255	0.0170668	55869/4129/5594	3
Laduviglusib&Sst_Npy_IN	Laduviglusib&Sst_Npy_IN	hsa05120	Epithelial cell signaling in Helicobacter pylori infection	44983	70/8577	0.0188076	0.0404255	0.0170668	5602/5599	2
Laduviglusib&Sst_Npy_IN	Laduviglusib&Sst_Npy_IN	hsa05230	Central carbon metabolism in cancer	44983	70/8577	0.0188076	0.0404255	0.0170668	3939/5594	2
Laduviglusib&Sst_Npy_IN	Laduviglusib&Sst_Npy_IN	hsa04622	RIG-I-like receptor signaling pathway	44983	71/8577	0.019317	0.0410486	0.0173298	5602/5599	2
Laduviglusib&Sst_Npy_IN	Laduviglusib&Sst_Npy_IN	hsa04137	Mitophagy - animal	44983	72/8577	0.0198322	0.0412069	0.0173967	5602/5599	2
Laduviglusib&Sst_Npy_IN	Laduviglusib&Sst_Npy_IN	hsa05223	Non-small cell lung cancer	44983	72/8577	0.0198322	0.0412069	0.0173967	2272/5594	2
Laduviglusib&Sst_Npy_IN	Laduviglusib&Sst_Npy_IN	hsa05130	Pathogenic Escherichia coli infection	45011	198/8577	0.0213181	0.0438076	0.0184946	5594/5602/5599	3
Laduviglusib&Sst_Npy_IN	Laduviglusib&Sst_Npy_IN	hsa05220	Chronic myeloid leukemia	44983	76/8577	0.0219506	0.044617	0.0188363	5594/7046	2
Laduviglusib&Sst_Npy_IN	Laduviglusib&Sst_Npy_IN	hsa05140	Leishmaniasis	44983	77/8577	0.0224944	0.0452306	0.0190954	3717/5594	2
