# Supplementary material for: Uncovering the ferroptosis related mechanism of laduviglusib in the cell-type-specific targets of the striatum in Huntington’s disease
Source: BMC Genomics. 2024 Jun 25;25:633. doi: 10.1186/s12864-024-10534-5 (PMC11197352; doi:10.1186/s12864-024-10534-5)
Supplement: Supplementary file 7 — Supplementary Material 7 [file 12864_2024_10534_MOESM7_ESM.xlsx]

## Sheet: Sheet1
Supplemental Table S6. Laduviglusib targets for HD by cell types.
cell type	astrocyte	Ciliated_Ependymal	dSPN	Endothelial	FOXP2_OLFM3_Neuron	iSPN	Microglia	Mural	Oligodendrocyte	OPC	Pvalb_Th_IN	Sst_Npy_IN
Num. of targets	8	6	8	2	6	8	4	3	1	2	3	5
Laduviglusib targets related to ferroptosis	NFE2L2 AR SCD ABCC1 HIF1A EGFR MAPK8 TTPA	GSK3B NFE2L2 BCAT2 ABCC1 EGFR PPARA	GSK3B NFE2L2 KDM5A HIF1A MAPK1 EGFR MAPK8 PARP1	HIF1A EGFR	GSK3B ABCC1 MAPK1 EGFR PPARA HRAS	GSK3B NFE2L2 KDM5A HIF1A MAPK1 EGFR MAPK8 PARP1	HIF1A ALOX5 CTSB TGFBR1	BCAT2 PPARA AKR1C1	SCD	EGFR MAPK8	NFE2L2 EGFR MAPK8	GSK3B MAPK1 MAPK8 PARP1 TGFBR1
