# Supplementary material for: Uncovering the ferroptosis related mechanism of laduviglusib in the cell-type-specific targets of the striatum in Huntington’s disease
Source: BMC Genomics. 2024 Jun 25;25:633. doi: 10.1186/s12864-024-10534-5 (PMC11197352; doi:10.1186/s12864-024-10534-5)
Supplement: Supplementary file 8 — Supplementary Material 8 [file 12864_2024_10534_MOESM8_ESM.xlsx]

## Sheet: data_GO_BP
Supplemental Table S7. GO analysis results of cell-specific laduviglusib targets related with ferroptosis.
Cluster	group	ID	Description	GeneRatio	BgRatio	pvalue	p.adjust	qvalue	geneID	Count
Astroglia	Astroglia	GO:0034599	cellular response to oxidative stress	45054	288/18903	4.27771e-08	3.22654e-05	1.2048e-05	4363/1956/3091/5599/4780	5
Astroglia	Astroglia	GO:0060571	morphogenesis of an epithelial fold	44993	24/18903	1.0028e-07	3.22654e-05	1.2048e-05	367/1956/3091	3
Astroglia	Astroglia	GO:0062197	cellular response to chemical stress	45054	345/18903	1.05328e-07	3.22654e-05	1.2048e-05	4363/1956/3091/5599/4780	5
Astroglia	Astroglia	GO:0006979	response to oxidative stress	45054	434/18903	3.29838e-07	7.57803e-05	2.82966e-05	4363/1956/3091/5599/4780	5
Astroglia	Astroglia	GO:0000302	response to reactive oxygen species	45024	204/18903	8.913e-07	0.000163821	6.11713e-05	1956/3091/5599/4780	4
Astroglia	Astroglia	GO:0001892	embryonic placenta development	44993	87/18903	5.18625e-06	0.000794361	0.000296617	1956/3091/7274	3
Astroglia	Astroglia	GO:0010038	response to metal ion	45024	360/18903	8.52525e-06	0.000988349	0.000369053	1956/3091/5599/4780	4
Astroglia	Astroglia	GO:0061418	regulation of transcription from RNA polymerase II promoter in response to hypoxia	44965	11/18903	8.60369e-06	0.000988349	0.000369053	3091/4780	2
Astroglia	Astroglia	GO:0001701	in utero embryonic development	45024	393/18903	1.20564e-05	0.00123109	0.000459695	367/1956/3091/7274	4
Astroglia	Astroglia	GO:1902176	negative regulation of oxidative stress-induced intrinsic apoptotic signaling pathway	44965	19/18903	2.67044e-05	0.00181749	0.000678658	3091/4780	2
Astroglia	Astroglia	GO:0060749	mammary gland alveolus development	44965	20/18903	2.96653e-05	0.00181749	0.000678658	367/3091	2
Astroglia	Astroglia	GO:0061377	mammary gland lobule development	44965	20/18903	2.96653e-05	0.00181749	0.000678658	367/3091	2
Astroglia	Astroglia	GO:1905475	regulation of protein localization to membrane	44993	172/18903	4.00902e-05	0.00216723	0.000809252	367/1956/5599	3
Astroglia	Astroglia	GO:0071248	cellular response to metal ion	44993	198/18903	6.09818e-05	0.00306024	0.0011427	1956/5599/4780	3
Astroglia	Astroglia	GO:0050679	positive regulation of epithelial cell proliferation	44993	224/18903	8.79963e-05	0.00404343	0.00150983	367/1956/3091	3
Astroglia	Astroglia	GO:0050999	regulation of nitric-oxide synthase activity	44965	42/18903	0.000133806	0.0049187	0.00183666	1956/3091	2
Astroglia	Astroglia	GO:0008631	intrinsic apoptotic signaling pathway in response to oxidative stress	44965	45/18903	0.000153756	0.00523339	0.00195417	3091/4780	2
Astroglia	Astroglia	GO:0051180	vitamin transport	44965	47/18903	0.000167818	0.00550802	0.00205671	4363/7274	2
Astroglia	Astroglia	GO:0048546	digestive tract morphogenesis	44965	49/18903	0.000182488	0.005783	0.00215939	1956/3091	2
Astroglia	Astroglia	GO:1903202	negative regulation of oxidative stress-induced cell death	44965	55/18903	0.000230146	0.00705013	0.00263254	3091/4780	2
Astroglia	Astroglia	GO:0009416	response to light stimulus	44993	321/18903	0.000255023	0.00732394	0.00273479	1956/3091/5599	3
Astroglia	Astroglia	GO:0051205	protein insertion into membrane	44965	67/18903	0.000341791	0.00923842	0.00344966	1956/5599	2
Astroglia	Astroglia	GO:0043536	positive regulation of blood vessel endothelial cell migration	44965	75/18903	0.000428252	0.0106346	0.003971	3091/4780	2
Astroglia	Astroglia	GO:0010822	positive regulation of mitochondrion organization	44965	76/18903	0.000439733	0.0106346	0.003971	3091/5599	2
Astroglia	Astroglia	GO:0048568	embryonic organ development	44993	449/18903	0.000682043	0.014202	0.00530307	1956/3091/7274	3
Astroglia	Astroglia	GO:1902882	regulation of response to oxidative stress	44965	104/18903	0.000821501	0.0150194	0.0056083	3091/4780	2
Astroglia	Astroglia	GO:0050673	epithelial cell proliferation	44993	481/18903	0.000833503	0.0150194	0.0056083	367/1956/3091	3
Astroglia	Astroglia	GO:0006766	vitamin metabolic process	44965	110/18903	0.000918342	0.0159237	0.00594597	4363/7274	2
Astroglia	Astroglia	GO:0021987	cerebral cortex development	44965	117/18903	0.00103797	0.0176647	0.00659607	1956/3091	2
Astroglia	Astroglia	GO:2000377	regulation of reactive oxygen species metabolic process	44965	149/18903	0.00167511	0.0243154	0.00907944	3091/4780	2
Astroglia	Astroglia	GO:0071456	cellular response to hypoxia	44965	151/18903	0.0017198	0.0243154	0.00907944	3091/4780	2
Astroglia	Astroglia	GO:0016331	morphogenesis of embryonic epithelium	44965	153/18903	0.00176507	0.0245772	0.00917722	367/3091	2
Astroglia	Astroglia	GO:0016241	regulation of macroautophagy	44965	160/18903	0.00192796	0.0260558	0.00972935	3091/5599	2
Astroglia	Astroglia	GO:0007254	JNK cascade	44965	172/18903	0.00222331	0.0288241	0.010763	1956/5599	2
Astroglia	Astroglia	GO:0009267	cellular response to starvation	44965	175/18903	0.00230031	0.0288241	0.010763	5599/4780	2
Astroglia	Astroglia	GO:0043534	blood vessel endothelial cell migration	44965	177/18903	0.00235235	0.0288241	0.010763	3091/4780	2
Astroglia	Astroglia	GO:0071466	cellular response to xenobiotic stimulus	44965	183/18903	0.0025118	0.030373	0.0113414	4363/4780	2
Astroglia	Astroglia	GO:0045766	positive regulation of angiogenesis	44965	187/18903	0.00262089	0.0308795	0.0115305	3091/4780	2
Astroglia	Astroglia	GO:1904018	positive regulation of vasculature development	44965	187/18903	0.00262089	0.0308795	0.0115305	3091/4780	2
Astroglia	Astroglia	GO:0042594	response to starvation	44965	211/18903	0.00332188	0.0386432	0.0144295	5599/4780	2
Astroglia	Astroglia	GO:0002064	epithelial cell development	44965	213/18903	0.00338387	0.0388722	0.014515	367/3091	2
Astroglia	Astroglia	GO:0072593	reactive oxygen species metabolic process	44965	235/18903	0.0041016	0.0397566	0.0148453	3091/4780	2
Astroglia	Astroglia	GO:0033483	gas homeostasis	44934	10/18903	0.00422509	0.0397566	0.0148453	3091	1
Astroglia	Astroglia	GO:0042939	tripeptide transport	44934	10/18903	0.00422509	0.0397566	0.0148453	4363	1
Astroglia	Astroglia	GO:0046886	positive regulation of hormone biosynthetic process	44934	10/18903	0.00422509	0.0397566	0.0148453	3091	1
Astroglia	Astroglia	GO:0060768	regulation of epithelial cell proliferation involved in prostate gland development	44934	10/18903	0.00422509	0.0397566	0.0148453	367	1
Astroglia	Astroglia	GO:0060856	establishment of blood-brain barrier	44934	10/18903	0.00422509	0.0397566	0.0148453	7274	1
Astroglia	Astroglia	GO:0070099	regulation of chemokine-mediated signaling pathway	44934	10/18903	0.00422509	0.0397566	0.0148453	3091	1
Astroglia	Astroglia	GO:2000121	regulation of removal of superoxide radicals	44934	10/18903	0.00422509	0.0397566	0.0148453	4780	1
Astroglia	Astroglia	GO:2001054	negative regulation of mesenchymal cell apoptotic process	44934	10/18903	0.00422509	0.0397566	0.0148453	3091	1
Astroglia	Astroglia	GO:0048863	stem cell differentiation	44965	248/18903	0.00455638	0.0397566	0.0148453	3091/4780	2
Astroglia	Astroglia	GO:0009636	response to toxic substance	44965	250/18903	0.00462835	0.0397566	0.0148453	4780/7274	2
Astroglia	Astroglia	GO:0033148	positive regulation of intracellular estrogen receptor signaling pathway	44934	11/18903	0.00464673	0.0397566	0.0148453	367	1
Astroglia	Astroglia	GO:0042167	heme catabolic process	44934	11/18903	0.00464673	0.0397566	0.0148453	4363	1
Astroglia	Astroglia	GO:0042762	regulation of sulfur metabolic process	44934	11/18903	0.00464673	0.0397566	0.0148453	4780	1
Astroglia	Astroglia	GO:0046149	pigment catabolic process	44934	11/18903	0.00464673	0.0397566	0.0148453	4363	1
Astroglia	Astroglia	GO:0060601	lateral sprouting from an epithelium	44934	11/18903	0.00464673	0.0397566	0.0148453	367	1
Astroglia	Astroglia	GO:0060742	epithelial cell differentiation involved in prostate gland development	44934	11/18903	0.00464673	0.0397566	0.0148453	367	1
Astroglia	Astroglia	GO:0060767	epithelial cell proliferation involved in prostate gland development	44934	11/18903	0.00464673	0.0397566	0.0148453	367	1
Astroglia	Astroglia	GO:0071394	cellular response to testosterone stimulus	44934	11/18903	0.00464673	0.0397566	0.0148453	367	1
Astroglia	Astroglia	GO:0015833	peptide transport	44965	254/18903	0.00477389	0.0397566	0.0148453	4363/3091	2
Astroglia	Astroglia	GO:0010749	regulation of nitric oxide mediated signal transduction	44934	12/18903	0.00506823	0.0397566	0.0148453	1956	1
Astroglia	Astroglia	GO:0033145	positive regulation of intracellular steroid hormone receptor signaling pathway	44934	12/18903	0.00506823	0.0397566	0.0148453	367	1
Astroglia	Astroglia	GO:0033327	Leydig cell differentiation	44934	12/18903	0.00506823	0.0397566	0.0148453	367	1
Astroglia	Astroglia	GO:0060736	prostate gland growth	44934	12/18903	0.00506823	0.0397566	0.0148453	367	1
Astroglia	Astroglia	GO:0150065	regulation of deacetylase activity	44934	12/18903	0.00506823	0.0397566	0.0148453	5599	1
Astroglia	Astroglia	GO:1901030	positive regulation of mitochondrial outer membrane permeabilization involved in apoptotic signaling pathway	44934	12/18903	0.00506823	0.0397566	0.0148453	5599	1
Astroglia	Astroglia	GO:1903800	positive regulation of miRNA maturation	44934	12/18903	0.00506823	0.0397566	0.0148453	1956	1
Astroglia	Astroglia	GO:0006787	porphyrin-containing compound catabolic process	44934	13/18903	0.00548956	0.0397566	0.0148453	4363	1
Astroglia	Astroglia	GO:0009235	cobalamin metabolic process	44934	13/18903	0.00548956	0.0397566	0.0148453	4363	1
Astroglia	Astroglia	GO:0033015	tetrapyrrole catabolic process	44934	13/18903	0.00548956	0.0397566	0.0148453	4363	1
Astroglia	Astroglia	GO:0034616	response to laminar fluid shear stress	44934	13/18903	0.00548956	0.0397566	0.0148453	4780	1
Astroglia	Astroglia	GO:0042541	hemoglobin biosynthetic process	44934	13/18903	0.00548956	0.0397566	0.0148453	3091	1
Astroglia	Astroglia	GO:0043568	positive regulation of insulin-like growth factor receptor signaling pathway	44934	13/18903	0.00548956	0.0397566	0.0148453	367	1
Astroglia	Astroglia	GO:0061029	eyelid development in camera-type eye	44934	13/18903	0.00548956	0.0397566	0.0148453	1956	1
Astroglia	Astroglia	GO:0070243	regulation of thymocyte apoptotic process	44934	13/18903	0.00548956	0.0397566	0.0148453	3091	1
Astroglia	Astroglia	GO:1903599	positive regulation of autophagy of mitochondrion	44934	13/18903	0.00548956	0.0397566	0.0148453	3091	1
Astroglia	Astroglia	GO:2001053	regulation of mesenchymal cell apoptotic process	44934	13/18903	0.00548956	0.0397566	0.0148453	3091	1
Astroglia	Astroglia	GO:0007611	learning or memory	44965	273/18903	0.00549411	0.0397566	0.0148453	1956/3091	2
Astroglia	Astroglia	GO:0030238	male sex determination	44934	14/18903	0.00591074	0.0408419	0.0152505	367	1
Astroglia	Astroglia	GO:1901533	negative regulation of hematopoietic progenitor cell differentiation	44934	14/18903	0.00591074	0.0408419	0.0152505	4780	1
Astroglia	Astroglia	GO:1904294	positive regulation of ERAD pathway	44934	14/18903	0.00591074	0.0408419	0.0152505	4780	1
Astroglia	Astroglia	GO:1905208	negative regulation of cardiocyte differentiation	44934	14/18903	0.00591074	0.0408419	0.0152505	1956	1
Astroglia	Astroglia	GO:0072659	protein localization to plasma membrane	44965	285/18903	0.00597341	0.0409669	0.0152972	367/1956	2
Astroglia	Astroglia	GO:0032352	positive regulation of hormone metabolic process	44934	15/18903	0.00633176	0.0410309	0.0153211	3091	1
Astroglia	Astroglia	GO:0060576	intestinal epithelial cell development	44934	15/18903	0.00633176	0.0410309	0.0153211	3091	1
Astroglia	Astroglia	GO:0097152	mesenchymal cell apoptotic process	44934	15/18903	0.00633176	0.0410309	0.0153211	3091	1
Astroglia	Astroglia	GO:0051222	positive regulation of protein transport	44965	294/18903	0.00634517	0.0410309	0.0153211	3091/5599	2
Astroglia	Astroglia	GO:0001666	response to hypoxia	44965	296/18903	0.00642921	0.0410309	0.0153211	3091/4780	2
Astroglia	Astroglia	GO:0042886	amide transport	44965	296/18903	0.00642921	0.0410309	0.0153211	4363/3091	2
Astroglia	Astroglia	GO:0006750	glutathione biosynthetic process	44934	16/18903	0.00675263	0.0419291	0.0156565	4780	1
Astroglia	Astroglia	GO:0071391	cellular response to estrogen stimulus	44934	16/18903	0.00675263	0.0419291	0.0156565	367	1
Astroglia	Astroglia	GO:1904951	positive regulation of establishment of protein localization	44965	310/18903	0.0070319	0.0419291	0.0156565	3091/5599	2
Astroglia	Astroglia	GO:0018105	peptidyl-serine phosphorylation	44965	313/18903	0.00716431	0.0419291	0.0156565	1956/5599	2
Astroglia	Astroglia	GO:0006089	lactate metabolic process	44934	17/18903	0.00717334	0.0419291	0.0156565	3091	1
Astroglia	Astroglia	GO:0009404	toxin metabolic process	44934	17/18903	0.00717334	0.0419291	0.0156565	4780	1
Astroglia	Astroglia	GO:0090594	inflammatory response to wounding	44934	17/18903	0.00717334	0.0419291	0.0156565	3091	1
Astroglia	Astroglia	GO:0016236	macroautophagy	44965	317/18903	0.00734265	0.0422957	0.0157934	3091/5599	2
Astroglia	Astroglia	GO:0019896	axonal transport of mitochondrion	44934	18/18903	0.0075939	0.0422957	0.0157934	3091	1
Astroglia	Astroglia	GO:0036499	PERK-mediated unfolded protein response	44934	18/18903	0.0075939	0.0422957	0.0157934	4780	1
Astroglia	Astroglia	GO:0038128	ERBB2 signaling pathway	44934	18/18903	0.0075939	0.0422957	0.0157934	1956	1
Astroglia	Astroglia	GO:0071496	cellular response to external stimulus	44965	328/18903	0.00784355	0.0434065	0.0162081	5599/4780	2
Astroglia	Astroglia	GO:0070242	thymocyte apoptotic process	44934	19/18903	0.0080143	0.0434065	0.0162081	3091	1
Astroglia	Astroglia	GO:2000434	regulation of protein neddylation	44934	19/18903	0.0080143	0.0434065	0.0162081	3091	1
Astroglia	Astroglia	GO:0060562	epithelial tube morphogenesis	44965	335/18903	0.00817027	0.0435469	0.0162606	367/3091	2
Astroglia	Astroglia	GO:0007171	activation of transmembrane receptor protein tyrosine kinase activity	44934	20/18903	0.00843454	0.0435469	0.0162606	1956	1
Astroglia	Astroglia	GO:0097709	connective tissue replacement	44934	20/18903	0.00843454	0.0435469	0.0162606	3091	1
Astroglia	Astroglia	GO:1900221	regulation of amyloid-beta clearance	44934	20/18903	0.00843454	0.0435469	0.0162606	7274	1
Astroglia	Astroglia	GO:0030502	negative regulation of bone mineralization	44934	21/18903	0.00885463	0.0437495	0.0163362	3091	1
Astroglia	Astroglia	GO:0038083	peptidyl-tyrosine autophosphorylation	44934	21/18903	0.00885463	0.0437495	0.0163362	1956	1
Astroglia	Astroglia	GO:0045821	positive regulation of glycolytic process	44934	21/18903	0.00885463	0.0437495	0.0163362	3091	1
Astroglia	Astroglia	GO:0071498	cellular response to fluid shear stress	44934	21/18903	0.00885463	0.0437495	0.0163362	4780	1
Astroglia	Astroglia	GO:0007530	sex determination	44934	22/18903	0.00927456	0.0447848	0.0167228	367	1
Astroglia	Astroglia	GO:0051000	positive regulation of nitric-oxide synthase activity	44934	22/18903	0.00927456	0.0447848	0.0167228	3091	1
Astroglia	Astroglia	GO:0042176	regulation of protein catabolic process	44965	361/18903	0.00943744	0.0447848	0.0167228	1956/4780	2
Astroglia	Astroglia	GO:0090132	epithelium migration	44965	369/18903	0.00984419	0.0447848	0.0167228	3091/4780	2
Astroglia	Astroglia	GO:1901653	cellular response to peptide	44965	373/18903	0.0100505	0.0447848	0.0167228	4363/4780	2
Astroglia	Astroglia	GO:0090130	tissue migration	44965	374/18903	0.0101024	0.0447848	0.0167228	3091/4780	2
Astroglia	Astroglia	GO:0001759	organ induction	44934	24/18903	0.010114	0.0447848	0.0167228	367	1
Astroglia	Astroglia	GO:0014850	response to muscle activity	44934	24/18903	0.010114	0.0447848	0.0167228	3091	1
Astroglia	Astroglia	GO:0038095	Fc-epsilon receptor signaling pathway	44934	24/18903	0.010114	0.0447848	0.0167228	5599	1
Astroglia	Astroglia	GO:2000637	positive regulation of miRNA-mediated gene silencing	44934	24/18903	0.010114	0.0447848	0.0167228	1956	1
Astroglia	Astroglia	GO:0042659	regulation of cell fate specification	44934	25/18903	0.0105334	0.0447848	0.0167228	367	1
Astroglia	Astroglia	GO:0046716	muscle cell cellular homeostasis	44934	25/18903	0.0105334	0.0447848	0.0167228	3091	1
Astroglia	Astroglia	GO:0060148	positive regulation of post-transcriptional gene silencing	44934	25/18903	0.0105334	0.0447848	0.0167228	1956	1
Astroglia	Astroglia	GO:1900370	positive regulation of post-transcriptional gene silencing by RNA	44934	25/18903	0.0105334	0.0447848	0.0167228	1956	1
Astroglia	Astroglia	GO:0050878	regulation of body fluid levels	44965	390/18903	0.0109492	0.0449356	0.0167791	3091/4780	2
Astroglia	Astroglia	GO:1904753	negative regulation of vascular associated smooth muscle cell migration	44934	26/18903	0.0109527	0.0449356	0.0167791	4780	1
Astroglia	Astroglia	GO:0035774	positive regulation of insulin secretion involved in cellular response to glucose stimulus	44934	27/18903	0.0113719	0.0451493	0.0168589	3091	1
Astroglia	Astroglia	GO:0042059	negative regulation of epidermal growth factor receptor signaling pathway	44934	27/18903	0.0113719	0.0451493	0.0168589	1956	1
Astroglia	Astroglia	GO:0045116	protein neddylation	44934	27/18903	0.0113719	0.0451493	0.0168589	3091	1
Astroglia	Astroglia	GO:2000737	negative regulation of stem cell differentiation	44934	27/18903	0.0113719	0.0451493	0.0168589	4780	1
Astroglia	Astroglia	GO:0002052	positive regulation of neuroblast proliferation	44934	28/18903	0.0117909	0.0451493	0.0168589	3091	1
Astroglia	Astroglia	GO:0030194	positive regulation of blood coagulation	44934	28/18903	0.0117909	0.0451493	0.0168589	4780	1
Astroglia	Astroglia	GO:1900017	positive regulation of cytokine production involved in inflammatory response	44934	28/18903	0.0117909	0.0451493	0.0168589	3091	1
Astroglia	Astroglia	GO:1900048	positive regulation of hemostasis	44934	28/18903	0.0117909	0.0451493	0.0168589	4780	1
Astroglia	Astroglia	GO:0003156	regulation of animal organ formation	44934	29/18903	0.0122097	0.0456128	0.017032	367	1
Astroglia	Astroglia	GO:0010575	positive regulation of vascular endothelial growth factor production	44934	29/18903	0.0122097	0.0456128	0.017032	3091	1
Astroglia	Astroglia	GO:0007202	activation of phospholipase C activity	44934	30/18903	0.0126284	0.0462371	0.0172651	1956	1
Astroglia	Astroglia	GO:0050820	positive regulation of coagulation	44934	30/18903	0.0126284	0.0462371	0.0172651	4780	1
Astroglia	Astroglia	GO:0110150	negative regulation of biomineralization	44934	31/18903	0.013047	0.0468736	0.0175028	3091	1
Astroglia	Astroglia	GO:0001503	ossification	44965	429/18903	0.0131421	0.0468736	0.0175028	1956/3091	2
Astroglia	Astroglia	GO:0031331	positive regulation of cellular catabolic process	44965	429/18903	0.0131421	0.0468736	0.0175028	3091/4780	2
Astroglia	Astroglia	GO:0009410	response to xenobiotic stimulus	44965	432/18903	0.0133182	0.0468736	0.0175028	4363/4780	2
Astroglia	Astroglia	GO:0006869	lipid transport	44965	433/18903	0.0133772	0.0468736	0.0175028	4363/7274	2
Astroglia	Astroglia	GO:0010667	negative regulation of cardiac muscle cell apoptotic process	44934	32/18903	0.0134653	0.0468736	0.0175028	4780	1
Astroglia	Astroglia	GO:1903715	regulation of aerobic respiration	44934	32/18903	0.0134653	0.0468736	0.0175028	3091	1
Astroglia	Astroglia	GO:1990776	response to angiotensin	44934	32/18903	0.0134653	0.0468736	0.0175028	4780	1
Astroglia	Astroglia	GO:0001782	B cell homeostasis	44934	33/18903	0.0138836	0.0471082	0.0175904	3091	1
Astroglia	Astroglia	GO:0051204	protein insertion into mitochondrial membrane	44934	33/18903	0.0138836	0.0471082	0.0175904	5599	1
Astroglia	Astroglia	GO:0070633	transepithelial transport	44934	33/18903	0.0138836	0.0471082	0.0175904	4363	1
Astroglia	Astroglia	GO:0042060	wound healing	44965	442/18903	0.0139131	0.0471082	0.0175904	3091/4780	2
Astroglia	Astroglia	GO:0045648	positive regulation of erythrocyte differentiation	44934	34/18903	0.0143016	0.0471082	0.0175904	3091	1
Astroglia	Astroglia	GO:0006691	leukotriene metabolic process	44934	35/18903	0.0147195	0.0472981	0.0176613	4363	1
Astroglia	Astroglia	GO:0031128	developmental induction	44934	35/18903	0.0147195	0.0472981	0.0176613	367	1
Astroglia	Astroglia	GO:1905898	positive regulation of response to endoplasmic reticulum stress	44934	35/18903	0.0147195	0.0472981	0.0176613	4780	1
Astroglia	Astroglia	GO:2000352	negative regulation of endothelial cell apoptotic process	44934	35/18903	0.0147195	0.0472981	0.0176613	4780	1
Astroglia	Astroglia	GO:1903580	positive regulation of ATP metabolic process	44934	36/18903	0.0151373	0.0478047	0.0178505	3091	1
Astroglia	Astroglia	GO:1905332	positive regulation of morphogenesis of an epithelium	44934	36/18903	0.0151373	0.0478047	0.0178505	367	1
Astroglia	Astroglia	GO:0046700	heterocycle catabolic process	44965	468/18903	0.0155139	0.0481311	0.0179723	4363/4780	2
Astroglia	Astroglia	GO:0010092	specification of animal organ identity	44934	37/18903	0.0155549	0.0481311	0.0179723	367	1
Astroglia	Astroglia	GO:0046326	positive regulation of glucose import	44934	37/18903	0.0155549	0.0481311	0.0179723	4780	1
Astroglia	Astroglia	GO:0007389	pattern specification process	44965	472/18903	0.0157671	0.048624	0.0181564	367/3091	2
Astroglia	Astroglia	GO:0030279	negative regulation of ossification	44934	39/18903	0.0163896	0.0493838	0.0184401	3091	1
Astroglia	Astroglia	GO:0071634	regulation of transforming growth factor beta production	44934	39/18903	0.0163896	0.0493838	0.0184401	3091	1
Astroglia	Astroglia	GO:0097242	amyloid-beta clearance	44934	39/18903	0.0163896	0.0493838	0.0184401	7274	1
Astroglia	Astroglia	GO:0010876	lipid localization	44965	483/18903	0.0164727	0.049472	0.018473	4363/7274	2
Astroglia	Astroglia	GO:0045740	positive regulation of DNA replication	44934	40/18903	0.0168068	0.0495046	0.0184852	1956	1
Astroglia	Astroglia	GO:0140467	integrated stress response signaling	44934	40/18903	0.0168068	0.0495046	0.0184852	4780	1
Astroglia	Astroglia	GO:1902692	regulation of neuroblast proliferation	44934	40/18903	0.0168068	0.0495046	0.0184852	3091	1
Astroglia	Astroglia	GO:0045454	cell redox homeostasis	44934	41/18903	0.0172238	0.0497756	0.0185864	4780	1
Astroglia	Astroglia	GO:0043410	positive regulation of MAPK cascade	44965	496/18903	0.0173243	0.0499092	0.0186363	367/1956	2
Ciliated_Ependymal	Ciliated_Ependymal	GO:2000737	negative regulation of stem cell differentiation	44963	27/18903	2.93669e-05	0.0130991	0.00372499	2932/4780	2
Ciliated_Ependymal	Ciliated_Ependymal	GO:0034599	cellular response to oxidative stress	44991	288/18903	6.76611e-05	0.0130991	0.00372499	4363/1956/4780	3
Ciliated_Ependymal	Ciliated_Ependymal	GO:1904646	cellular response to amyloid-beta	44963	45/18903	8.26194e-05	0.0130991	0.00372499	4363/2932	2
Ciliated_Ependymal	Ciliated_Ependymal	GO:0010677	negative regulation of cellular carbohydrate metabolic process	44963	46/18903	8.63626e-05	0.0130991	0.00372499	2932/5465	2
Ciliated_Ependymal	Ciliated_Ependymal	GO:0006984	ER-nucleus signaling pathway	44963	47/18903	9.01882e-05	0.0130991	0.00372499	2932/4780	2
Ciliated_Ependymal	Ciliated_Ependymal	GO:0045912	negative regulation of carbohydrate metabolic process	44963	52/18903	0.000110551	0.0130991	0.00372499	2932/5465	2
Ciliated_Ependymal	Ciliated_Ependymal	GO:0062197	cellular response to chemical stress	44991	345/18903	0.000115715	0.0130991	0.00372499	4363/1956/4780	3
Ciliated_Ependymal	Ciliated_Ependymal	GO:1904645	response to amyloid-beta	44963	55/18903	0.000123754	0.0130991	0.00372499	4363/2932	2
Ciliated_Ependymal	Ciliated_Ependymal	GO:0042176	regulation of protein catabolic process	44991	361/18903	0.000132369	0.0130991	0.00372499	1956/2932/4780	3
Ciliated_Ependymal	Ciliated_Ependymal	GO:1901653	cellular response to peptide	44991	373/18903	0.000145841	0.0130991	0.00372499	4363/2932/4780	3
Ciliated_Ependymal	Ciliated_Ependymal	GO:1904036	negative regulation of epithelial cell apoptotic process	44963	62/18903	0.000157433	0.0130991	0.00372499	4780/5465	2
Ciliated_Ependymal	Ciliated_Ependymal	GO:0016032	viral process	44991	421/18903	0.000208681	0.0130991	0.00372499	1956/2932/5465	3
Ciliated_Ependymal	Ciliated_Ependymal	GO:0043434	response to peptide hormone	44991	421/18903	0.000208681	0.0130991	0.00372499	2932/4780/5465	3
Ciliated_Ependymal	Ciliated_Ependymal	GO:0001558	regulation of cell growth	44991	422/18903	0.00021015	0.0130991	0.00372499	1956/2932/5465	3
Ciliated_Ependymal	Ciliated_Ependymal	GO:0031331	positive regulation of cellular catabolic process	44991	429/18903	0.000220621	0.0130991	0.00372499	2932/4780/5465	3
Ciliated_Ependymal	Ciliated_Ependymal	GO:0006979	response to oxidative stress	44991	434/18903	0.000228306	0.0130991	0.00372499	4363/1956/4780	3
Ciliated_Ependymal	Ciliated_Ependymal	GO:0016049	cell growth	44991	493/18903	0.000332545	0.0169598	0.00482287	1956/2932/5465	3
Ciliated_Ependymal	Ciliated_Ependymal	GO:0032436	positive regulation of proteasomal ubiquitin-dependent protein catabolic process	44963	94/18903	0.00036226	0.0173418	0.00493151	2932/4780	2
Ciliated_Ependymal	Ciliated_Ependymal	GO:0032091	negative regulation of protein binding	44963	96/18903	0.000377817	0.0173418	0.00493151	2932/5465	2
Ciliated_Ependymal	Ciliated_Ependymal	GO:0021987	cerebral cortex development	44963	117/18903	0.000560584	0.0208166	0.00591965	1956/2932	2
Ciliated_Ependymal	Ciliated_Ependymal	GO:0042752	regulation of circadian rhythm	44963	120/18903	0.000589578	0.0208166	0.00591965	2932/5465	2
Ciliated_Ependymal	Ciliated_Ependymal	GO:0043467	regulation of generation of precursor metabolites and energy	44963	134/18903	0.00073436	0.0242925	0.00690809	2932/5465	2
Ciliated_Ependymal	Ciliated_Ependymal	GO:1904019	epithelial cell apoptotic process	44963	137/18903	0.00076741	0.0242925	0.00690809	4780/5465	2
Ciliated_Ependymal	Ciliated_Ependymal	GO:2000377	regulation of reactive oxygen species metabolic process	44963	149/18903	0.000906731	0.0263596	0.00749592	4780/5465	2
Ciliated_Ependymal	Ciliated_Ependymal	GO:0035051	cardiocyte differentiation	44963	159/18903	0.0010315	0.0278505	0.00791989	1956/5465	2
Ciliated_Ependymal	Ciliated_Ependymal	GO:0009267	cellular response to starvation	44963	175/18903	0.00124744	0.0301355	0.00856966	4780/5465	2
Ciliated_Ependymal	Ciliated_Ependymal	GO:0071466	cellular response to xenobiotic stimulus	44963	183/18903	0.00136289	0.0320804	0.00912275	4363/4780	2
Ciliated_Ependymal	Ciliated_Ependymal	GO:0071248	cellular response to metal ion	44963	198/18903	0.00159275	0.0338974	0.00963945	1956/4780	2
Ciliated_Ependymal	Ciliated_Ependymal	GO:0000302	response to reactive oxygen species	44963	204/18903	0.00168956	0.0341523	0.00971192	1956/4780	2
Ciliated_Ependymal	Ciliated_Ependymal	GO:0007623	circadian rhythm	44963	210/18903	0.00178914	0.0341523	0.00971192	2932/5465	2
Ciliated_Ependymal	Ciliated_Ependymal	GO:0042594	response to starvation	44963	211/18903	0.001806	0.0341523	0.00971192	4780/5465	2
Ciliated_Ependymal	Ciliated_Ependymal	GO:0016051	carbohydrate biosynthetic process	44963	212/18903	0.00182294	0.0341523	0.00971192	2932/5465	2
Ciliated_Ependymal	Ciliated_Ependymal	GO:1901215	negative regulation of neuron death	44963	218/18903	0.0019262	0.0346716	0.00985961	2932/5465	2
Ciliated_Ependymal	Ciliated_Ependymal	GO:0046777	protein autophosphorylation	44963	226/18903	0.00206816	0.0348064	0.00989792	1956/2932	2
Ciliated_Ependymal	Ciliated_Ependymal	GO:0048588	developmental cell growth	44963	229/18903	0.00212265	0.0348064	0.00989792	2932/5465	2
Ciliated_Ependymal	Ciliated_Ependymal	GO:2001234	negative regulation of apoptotic signaling pathway	44963	233/18903	0.00219637	0.0348064	0.00989792	2932/4780	2
Ciliated_Ependymal	Ciliated_Ependymal	GO:0072593	reactive oxygen species metabolic process	44963	235/18903	0.00223369	0.0348064	0.00989792	4780/5465	2
Ciliated_Ependymal	Ciliated_Ependymal	GO:0046395	carboxylic acid catabolic process	44963	243/18903	0.00238598	0.0348064	0.00989792	587/5465	2
Ciliated_Ependymal	Ciliated_Ependymal	GO:0016054	organic acid catabolic process	44963	247/18903	0.00246395	0.0348064	0.00989792	587/5465	2
Ciliated_Ependymal	Ciliated_Ependymal	GO:0048863	stem cell differentiation	44963	248/18903	0.00248363	0.0348064	0.00989792	2932/4780	2
Ciliated_Ependymal	Ciliated_Ependymal	GO:0060828	regulation of canonical Wnt signaling pathway	44963	260/18903	0.00272566	0.0348064	0.00989792	1956/2932	2
Ciliated_Ependymal	Ciliated_Ependymal	GO:0034976	response to endoplasmic reticulum stress	44963	261/18903	0.00274632	0.0348064	0.00989792	2932/4780	2
Ciliated_Ependymal	Ciliated_Ependymal	GO:0042939	tripeptide transport	44932	10/18903	0.00317032	0.0348064	0.00989792	4363	1
Ciliated_Ependymal	Ciliated_Ependymal	GO:0070874	negative regulation of glycogen metabolic process	44932	10/18903	0.00317032	0.0348064	0.00989792	2932	1
Ciliated_Ependymal	Ciliated_Ependymal	GO:1904779	regulation of protein localization to centrosome	44932	10/18903	0.00317032	0.0348064	0.00989792	2932	1
Ciliated_Ependymal	Ciliated_Ependymal	GO:2000121	regulation of removal of superoxide radicals	44932	10/18903	0.00317032	0.0348064	0.00989792	4780	1
Ciliated_Ependymal	Ciliated_Ependymal	GO:0010887	negative regulation of cholesterol storage	44932	11/18903	0.00348689	0.0348064	0.00989792	5465	1
Ciliated_Ependymal	Ciliated_Ependymal	GO:0032000	positive regulation of fatty acid beta-oxidation	44932	11/18903	0.00348689	0.0348064	0.00989792	5465	1
Ciliated_Ependymal	Ciliated_Ependymal	GO:0032096	negative regulation of response to food	44932	11/18903	0.00348689	0.0348064	0.00989792	5465	1
Ciliated_Ependymal	Ciliated_Ependymal	GO:0032099	negative regulation of appetite	44932	11/18903	0.00348689	0.0348064	0.00989792	5465	1
Ciliated_Ependymal	Ciliated_Ependymal	GO:0032105	negative regulation of response to extracellular stimulus	44932	11/18903	0.00348689	0.0348064	0.00989792	5465	1
Ciliated_Ependymal	Ciliated_Ependymal	GO:0032108	negative regulation of response to nutrient levels	44932	11/18903	0.00348689	0.0348064	0.00989792	5465	1
Ciliated_Ependymal	Ciliated_Ependymal	GO:0042167	heme catabolic process	44932	11/18903	0.00348689	0.0348064	0.00989792	4363	1
Ciliated_Ependymal	Ciliated_Ependymal	GO:0042762	regulation of sulfur metabolic process	44932	11/18903	0.00348689	0.0348064	0.00989792	4780	1
Ciliated_Ependymal	Ciliated_Ependymal	GO:0046149	pigment catabolic process	44932	11/18903	0.00348689	0.0348064	0.00989792	4363	1
Ciliated_Ependymal	Ciliated_Ependymal	GO:0061418	regulation of transcription from RNA polymerase II promoter in response to hypoxia	44932	11/18903	0.00348689	0.0348064	0.00989792	4780	1
Ciliated_Ependymal	Ciliated_Ependymal	GO:1903564	regulation of protein localization to cilium	44932	11/18903	0.00348689	0.0348064	0.00989792	2932	1
Ciliated_Ependymal	Ciliated_Ependymal	GO:0001666	response to hypoxia	44963	296/18903	0.00351636	0.0348064	0.00989792	4780/5465	2
Ciliated_Ependymal	Ciliated_Ependymal	GO:0044262	cellular carbohydrate metabolic process	44963	296/18903	0.00351636	0.0348064	0.00989792	2932/5465	2
Ciliated_Ependymal	Ciliated_Ependymal	GO:0034454	microtubule anchoring at centrosome	44932	12/18903	0.00380338	0.0348064	0.00989792	2932	1
Ciliated_Ependymal	Ciliated_Ependymal	GO:0072497	mesenchymal stem cell differentiation	44932	12/18903	0.00380338	0.0348064	0.00989792	2932	1
Ciliated_Ependymal	Ciliated_Ependymal	GO:1901030	positive regulation of mitochondrial outer membrane permeabilization involved in apoptotic signaling pathway	44932	12/18903	0.00380338	0.0348064	0.00989792	2932	1
Ciliated_Ependymal	Ciliated_Ependymal	GO:1903800	positive regulation of miRNA maturation	44932	12/18903	0.00380338	0.0348064	0.00989792	1956	1
Ciliated_Ependymal	Ciliated_Ependymal	GO:1904338	regulation of dopaminergic neuron differentiation	44932	12/18903	0.00380338	0.0348064	0.00989792	2932	1
Ciliated_Ependymal	Ciliated_Ependymal	GO:0036293	response to decreased oxygen levels	44963	309/18903	0.00382549	0.0348064	0.00989792	4780/5465	2
Ciliated_Ependymal	Ciliated_Ependymal	GO:0060070	canonical Wnt signaling pathway	44963	310/18903	0.00384978	0.0348064	0.00989792	1956/2932	2
Ciliated_Ependymal	Ciliated_Ependymal	GO:0018105	peptidyl-serine phosphorylation	44963	313/18903	0.0039231	0.0348064	0.00989792	1956/2932	2
Ciliated_Ependymal	Ciliated_Ependymal	GO:0006787	porphyrin-containing compound catabolic process	44932	13/18903	0.00411979	0.0348064	0.00989792	4363	1
Ciliated_Ependymal	Ciliated_Ependymal	GO:0009235	cobalamin metabolic process	44932	13/18903	0.00411979	0.0348064	0.00989792	4363	1
Ciliated_Ependymal	Ciliated_Ependymal	GO:0010745	negative regulation of macrophage derived foam cell differentiation	44932	13/18903	0.00411979	0.0348064	0.00989792	5465	1
Ciliated_Ependymal	Ciliated_Ependymal	GO:0033015	tetrapyrrole catabolic process	44932	13/18903	0.00411979	0.0348064	0.00989792	4363	1
Ciliated_Ependymal	Ciliated_Ependymal	GO:0034616	response to laminar fluid shear stress	44932	13/18903	0.00411979	0.0348064	0.00989792	4780	1
Ciliated_Ependymal	Ciliated_Ependymal	GO:0061029	eyelid development in camera-type eye	44932	13/18903	0.00411979	0.0348064	0.00989792	1956	1
Ciliated_Ependymal	Ciliated_Ependymal	GO:0061052	negative regulation of cell growth involved in cardiac muscle cell development	44932	13/18903	0.00411979	0.0348064	0.00989792	5465	1
Ciliated_Ependymal	Ciliated_Ependymal	GO:0015849	organic acid transport	44963	324/18903	0.00419758	0.0348064	0.00989792	4363/5465	2
Ciliated_Ependymal	Ciliated_Ependymal	GO:0071496	cellular response to external stimulus	44963	328/18903	0.00429959	0.0348064	0.00989792	4780/5465	2
Ciliated_Ependymal	Ciliated_Ependymal	GO:0009895	negative regulation of catabolic process	44963	332/18903	0.00440275	0.0348064	0.00989792	1956/5465	2
Ciliated_Ependymal	Ciliated_Ependymal	GO:0018209	peptidyl-serine modification	44963	332/18903	0.00440275	0.0348064	0.00989792	1956/2932	2
Ciliated_Ependymal	Ciliated_Ependymal	GO:0048638	regulation of developmental growth	44963	332/18903	0.00440275	0.0348064	0.00989792	2932/5465	2
Ciliated_Ependymal	Ciliated_Ependymal	GO:0045820	negative regulation of glycolytic process	44932	14/18903	0.00443611	0.0348064	0.00989792	5465	1
Ciliated_Ependymal	Ciliated_Ependymal	GO:0070141	response to UV-A	44932	14/18903	0.00443611	0.0348064	0.00989792	1956	1
Ciliated_Ependymal	Ciliated_Ependymal	GO:0072393	microtubule anchoring at microtubule organizing center	44932	14/18903	0.00443611	0.0348064	0.00989792	2932	1
Ciliated_Ependymal	Ciliated_Ependymal	GO:1901533	negative regulation of hematopoietic progenitor cell differentiation	44932	14/18903	0.00443611	0.0348064	0.00989792	4780	1
Ciliated_Ependymal	Ciliated_Ependymal	GO:2001171	positive regulation of ATP biosynthetic process	44932	14/18903	0.00443611	0.0348064	0.00989792	5465	1
Ciliated_Ependymal	Ciliated_Ependymal	GO:0070885	negative regulation of calcineurin-NFAT signaling cascade	44932	15/18903	0.00475234	0.0354687	0.0100863	2932	1
Ciliated_Ependymal	Ciliated_Ependymal	GO:0106057	negative regulation of calcineurin-mediated signaling	44932	15/18903	0.00475234	0.0354687	0.0100863	2932	1
Ciliated_Ependymal	Ciliated_Ependymal	GO:0031346	positive regulation of cell projection organization	44963	352/18903	0.00493598	0.0365422	0.0103915	2932/4780	2
Ciliated_Ependymal	Ciliated_Ependymal	GO:0006750	glutathione biosynthetic process	44932	16/18903	0.00506849	0.0365441	0.0103921	4780	1
Ciliated_Ependymal	Ciliated_Ependymal	GO:0010038	response to metal ion	44963	360/18903	0.00515735	0.0365441	0.0103921	1956/4780	2
Ciliated_Ependymal	Ciliated_Ependymal	GO:0008544	epidermis development	44963	362/18903	0.00521341	0.0365441	0.0103921	1956/5465	2
Ciliated_Ependymal	Ciliated_Ependymal	GO:0070997	neuron death	44963	368/18903	0.00538331	0.0365441	0.0103921	2932/5465	2
Ciliated_Ependymal	Ciliated_Ependymal	GO:0009404	toxin metabolic process	44932	17/18903	0.00538456	0.0365441	0.0103921	4780	1
Ciliated_Ependymal	Ciliated_Ependymal	GO:1900034	regulation of cellular response to heat	44932	17/18903	0.00538456	0.0365441	0.0103921	2932	1
Ciliated_Ependymal	Ciliated_Ependymal	GO:0019184	nonribosomal peptide biosynthetic process	44932	18/18903	0.00570055	0.0365441	0.0103921	4780	1
Ciliated_Ependymal	Ciliated_Ependymal	GO:0036499	PERK-mediated unfolded protein response	44932	18/18903	0.00570055	0.0365441	0.0103921	4780	1
Ciliated_Ependymal	Ciliated_Ependymal	GO:0038128	ERBB2 signaling pathway	44932	18/18903	0.00570055	0.0365441	0.0103921	1956	1
Ciliated_Ependymal	Ciliated_Ependymal	GO:0045722	positive regulation of gluconeogenesis	44932	18/18903	0.00570055	0.0365441	0.0103921	5465	1
Ciliated_Ependymal	Ciliated_Ependymal	GO:0046827	positive regulation of protein export from nucleus	44932	18/18903	0.00570055	0.0365441	0.0103921	2932	1
Ciliated_Ependymal	Ciliated_Ependymal	GO:0044282	small molecule catabolic process	44963	385/18903	0.00587864	0.0365441	0.0103921	587/5465	2
Ciliated_Ependymal	Ciliated_Ependymal	GO:1902176	negative regulation of oxidative stress-induced intrinsic apoptotic signaling pathway	44932	19/18903	0.00601645	0.0365441	0.0103921	4780	1
Ciliated_Ependymal	Ciliated_Ependymal	GO:1902894	negative regulation of miRNA transcription	44932	19/18903	0.00601645	0.0365441	0.0103921	5465	1
Ciliated_Ependymal	Ciliated_Ependymal	GO:0007171	activation of transmembrane receptor protein tyrosine kinase activity	44932	20/18903	0.00633227	0.0365441	0.0103921	1956	1
Ciliated_Ependymal	Ciliated_Ependymal	GO:0030011	maintenance of cell polarity	44932	20/18903	0.00633227	0.0365441	0.0103921	2932	1
Ciliated_Ependymal	Ciliated_Ependymal	GO:1903579	negative regulation of ATP metabolic process	44932	20/18903	0.00633227	0.0365441	0.0103921	5465	1
Ciliated_Ependymal	Ciliated_Ependymal	GO:2000629	negative regulation of miRNA metabolic process	44932	20/18903	0.00633227	0.0365441	0.0103921	5465	1
Ciliated_Ependymal	Ciliated_Ependymal	GO:0032098	regulation of appetite	44932	21/18903	0.006648	0.0365441	0.0103921	5465	1
Ciliated_Ependymal	Ciliated_Ependymal	GO:0070166	enamel mineralization	44932	21/18903	0.006648	0.0365441	0.0103921	5465	1
Ciliated_Ependymal	Ciliated_Ependymal	GO:0071498	cellular response to fluid shear stress	44932	21/18903	0.006648	0.0365441	0.0103921	4780	1
Ciliated_Ependymal	Ciliated_Ependymal	GO:1901522	positive regulation of transcription from RNA polymerase II promoter involved in cellular response to chemical stimulus	44932	21/18903	0.006648	0.0365441	0.0103921	4780	1
Ciliated_Ependymal	Ciliated_Ependymal	GO:1903206	negative regulation of hydrogen peroxide-induced cell death	44932	21/18903	0.006648	0.0365441	0.0103921	4780	1
Ciliated_Ependymal	Ciliated_Ependymal	GO:0050727	regulation of inflammatory response	44963	414/18903	0.00677085	0.0369978	0.0105211	4363/5465	2
Ciliated_Ependymal	Ciliated_Ependymal	GO:0001503	ossification	44963	429/18903	0.00725548	0.0374321	0.0106446	1956/2932	2
Ciliated_Ependymal	Ciliated_Ependymal	GO:1900543	negative regulation of purine nucleotide metabolic process	44932	23/18903	0.00727922	0.0374321	0.0106446	5465	1
Ciliated_Ependymal	Ciliated_Ependymal	GO:1901032	negative regulation of response to reactive oxygen species	44932	23/18903	0.00727922	0.0374321	0.0106446	4780	1
Ciliated_Ependymal	Ciliated_Ependymal	GO:0009410	response to xenobiotic stimulus	44963	432/18903	0.00735428	0.0374321	0.0106446	4363/4780	2
Ciliated_Ependymal	Ciliated_Ependymal	GO:0006869	lipid transport	44963	433/18903	0.00738736	0.0374321	0.0106446	4363/5465	2
Ciliated_Ependymal	Ciliated_Ependymal	GO:0060571	morphogenesis of an epithelial fold	44932	24/18903	0.0075947	0.0374321	0.0106446	1956	1
Ciliated_Ependymal	Ciliated_Ependymal	GO:2000637	positive regulation of miRNA-mediated gene silencing	44932	24/18903	0.0075947	0.0374321	0.0106446	1956	1
Ciliated_Ependymal	Ciliated_Ependymal	GO:0045936	negative regulation of phosphate metabolic process	44963	440/18903	0.00762082	0.0374321	0.0106446	2932/5465	2
Ciliated_Ependymal	Ciliated_Ependymal	GO:0010563	negative regulation of phosphorus metabolic process	44963	441/18903	0.00765445	0.0374321	0.0106446	2932/5465	2
Ciliated_Ependymal	Ciliated_Ependymal	GO:0042060	wound healing	44963	442/18903	0.00768815	0.0374321	0.0106446	4780/5465	2
Ciliated_Ependymal	Ciliated_Ependymal	GO:0010975	regulation of neuron projection development	44963	446/18903	0.00782363	0.0374321	0.0106446	2932/4780	2
Ciliated_Ependymal	Ciliated_Ependymal	GO:0003323	type B pancreatic cell development	44932	25/18903	0.0079101	0.0374321	0.0106446	2932	1
Ciliated_Ependymal	Ciliated_Ependymal	GO:0045980	negative regulation of nucleotide metabolic process	44932	25/18903	0.0079101	0.0374321	0.0106446	5465	1
Ciliated_Ependymal	Ciliated_Ependymal	GO:0060148	positive regulation of post-transcriptional gene silencing	44932	25/18903	0.0079101	0.0374321	0.0106446	1956	1
Ciliated_Ependymal	Ciliated_Ependymal	GO:1900370	positive regulation of post-transcriptional gene silencing by RNA	44932	25/18903	0.0079101	0.0374321	0.0106446	1956	1
Ciliated_Ependymal	Ciliated_Ependymal	GO:1901984	negative regulation of protein acetylation	44932	25/18903	0.0079101	0.0374321	0.0106446	2932	1
Ciliated_Ependymal	Ciliated_Ependymal	GO:0032515	negative regulation of phosphoprotein phosphatase activity	44932	26/18903	0.00822542	0.0374321	0.0106446	2932	1
Ciliated_Ependymal	Ciliated_Ependymal	GO:1904753	negative regulation of vascular associated smooth muscle cell migration	44932	26/18903	0.00822542	0.0374321	0.0106446	4780	1
Ciliated_Ependymal	Ciliated_Ependymal	GO:0198738	cell-cell signaling by wnt	44963	458/18903	0.00823668	0.0374321	0.0106446	1956/2932	2
Ciliated_Ependymal	Ciliated_Ependymal	GO:0009081	branched-chain amino acid metabolic process	44932	27/18903	0.00854065	0.0374637	0.0106536	587	1
Ciliated_Ependymal	Ciliated_Ependymal	GO:0042059	negative regulation of epidermal growth factor receptor signaling pathway	44932	27/18903	0.00854065	0.0374637	0.0106536	1956	1
Ciliated_Ependymal	Ciliated_Ependymal	GO:0046700	heterocycle catabolic process	44963	468/18903	0.00858844	0.0374637	0.0106536	4363/4780	2
Ciliated_Ependymal	Ciliated_Ependymal	GO:0030194	positive regulation of blood coagulation	44932	28/18903	0.0088558	0.0374637	0.0106536	4780	1
Ciliated_Ependymal	Ciliated_Ependymal	GO:0045724	positive regulation of cilium assembly	44932	28/18903	0.0088558	0.0374637	0.0106536	2932	1
Ciliated_Ependymal	Ciliated_Ependymal	GO:0050996	positive regulation of lipid catabolic process	44932	28/18903	0.0088558	0.0374637	0.0106536	5465	1
Ciliated_Ependymal	Ciliated_Ependymal	GO:1900048	positive regulation of hemostasis	44932	28/18903	0.0088558	0.0374637	0.0106536	4780	1
Ciliated_Ependymal	Ciliated_Ependymal	GO:0010876	lipid localization	44963	483/18903	0.00912888	0.0380944	0.0108329	4363/5465	2
Ciliated_Ependymal	Ciliated_Ependymal	GO:0007202	activation of phospholipase C activity	44932	30/18903	0.00948585	0.0382143	0.0108671	1956	1
Ciliated_Ependymal	Ciliated_Ependymal	GO:0010962	regulation of glucan biosynthetic process	44932	30/18903	0.00948585	0.0382143	0.0108671	2932	1
Ciliated_Ependymal	Ciliated_Ependymal	GO:0050820	positive regulation of coagulation	44932	30/18903	0.00948585	0.0382143	0.0108671	4780	1
Ciliated_Ependymal	Ciliated_Ependymal	GO:0003298	physiological muscle hypertrophy	44932	31/18903	0.00980075	0.0382143	0.0108671	5465	1
Ciliated_Ependymal	Ciliated_Ependymal	GO:0055022	negative regulation of cardiac muscle tissue growth	44932	31/18903	0.00980075	0.0382143	0.0108671	5465	1
Ciliated_Ependymal	Ciliated_Ependymal	GO:0061117	negative regulation of heart growth	44932	31/18903	0.00980075	0.0382143	0.0108671	5465	1
Ciliated_Ependymal	Ciliated_Ependymal	GO:0007435	salivary gland morphogenesis	44932	32/18903	0.0101156	0.0382143	0.0108671	1956	1
Ciliated_Ependymal	Ciliated_Ependymal	GO:0010667	negative regulation of cardiac muscle cell apoptotic process	44932	32/18903	0.0101156	0.0382143	0.0108671	4780	1
Ciliated_Ependymal	Ciliated_Ependymal	GO:0045070	positive regulation of viral genome replication	44932	32/18903	0.0101156	0.0382143	0.0108671	5465	1
Ciliated_Ependymal	Ciliated_Ependymal	GO:0071539	protein localization to centrosome	44932	32/18903	0.0101156	0.0382143	0.0108671	2932	1
Ciliated_Ependymal	Ciliated_Ependymal	GO:0070633	transepithelial transport	44932	33/18903	0.0104303	0.0388341	0.0110433	4363	1
Ciliated_Ependymal	Ciliated_Ependymal	GO:2000191	regulation of fatty acid transport	44932	33/18903	0.0104303	0.0388341	0.0110433	5465	1
Ciliated_Ependymal	Ciliated_Ependymal	GO:1900181	negative regulation of protein localization to nucleus	44932	34/18903	0.0107449	0.0388341	0.0110433	2932	1
Ciliated_Ependymal	Ciliated_Ependymal	GO:0006691	leukotriene metabolic process	44932	35/18903	0.0110595	0.0393513	0.0111904	4363	1
Ciliated_Ependymal	Ciliated_Ependymal	GO:1905898	positive regulation of response to endoplasmic reticulum stress	44932	35/18903	0.0110595	0.0393513	0.0111904	4780	1
Ciliated_Ependymal	Ciliated_Ependymal	GO:0010614	negative regulation of cardiac muscle hypertrophy	44932	36/18903	0.011374	0.0397008	0.0112898	5465	1
Ciliated_Ependymal	Ciliated_Ependymal	GO:1903580	positive regulation of ATP metabolic process	44932	36/18903	0.011374	0.0397008	0.0112898	5465	1
Ciliated_Ependymal	Ciliated_Ependymal	GO:0035883	enteroendocrine cell differentiation	44932	37/18903	0.0116884	0.0400371	0.0113854	2932	1
Ciliated_Ependymal	Ciliated_Ependymal	GO:0046326	positive regulation of glucose import	44932	37/18903	0.0116884	0.0400371	0.0113854	4780	1
Ciliated_Ependymal	Ciliated_Ependymal	GO:0010742	macrophage derived foam cell differentiation	44932	38/18903	0.0120027	0.0403607	0.0114774	5465	1
Ciliated_Ependymal	Ciliated_Ependymal	GO:0072337	modified amino acid transport	44932	38/18903	0.0120027	0.0403607	0.0114774	4363	1
Ciliated_Ependymal	Ciliated_Ependymal	GO:0007212	dopamine receptor signaling pathway	44932	40/18903	0.0126311	0.0406854	0.0115697	2932	1
Ciliated_Ependymal	Ciliated_Ependymal	GO:0045740	positive regulation of DNA replication	44932	40/18903	0.0126311	0.0406854	0.0115697	1956	1
Ciliated_Ependymal	Ciliated_Ependymal	GO:0051154	negative regulation of striated muscle cell differentiation	44932	40/18903	0.0126311	0.0406854	0.0115697	5465	1
Ciliated_Ependymal	Ciliated_Ependymal	GO:0071392	cellular response to estradiol stimulus	44932	40/18903	0.0126311	0.0406854	0.0115697	1956	1
Ciliated_Ependymal	Ciliated_Ependymal	GO:1900016	negative regulation of cytokine production involved in inflammatory response	44932	40/18903	0.0126311	0.0406854	0.0115697	5465	1
Ciliated_Ependymal	Ciliated_Ependymal	GO:0045454	cell redox homeostasis	44932	41/18903	0.0129451	0.0409781	0.011653	4780	1
Ciliated_Ependymal	Ciliated_Ependymal	GO:0050999	regulation of nitric-oxide synthase activity	44932	42/18903	0.0132591	0.0411212	0.0116937	1956	1
Ciliated_Ependymal	Ciliated_Ependymal	GO:1900274	regulation of phospholipase C activity	44932	42/18903	0.0132591	0.0411212	0.0116937	1956	1
Ciliated_Ependymal	Ciliated_Ependymal	GO:0071364	cellular response to epidermal growth factor stimulus	44932	43/18903	0.013573	0.0418122	0.0118902	1956	1
Ciliated_Ependymal	Ciliated_Ependymal	GO:0005978	glycogen biosynthetic process	44932	45/18903	0.0142006	0.0424333	0.0120668	2932	1
Ciliated_Ependymal	Ciliated_Ependymal	GO:0008631	intrinsic apoptotic signaling pathway in response to oxidative stress	44932	45/18903	0.0142006	0.0424333	0.0120668	4780	1
Ciliated_Ependymal	Ciliated_Ependymal	GO:0009250	glucan biosynthetic process	44932	45/18903	0.0142006	0.0424333	0.0120668	2932	1
Ciliated_Ependymal	Ciliated_Ependymal	GO:0042398	cellular modified amino acid biosynthetic process	44932	46/18903	0.0145142	0.0424333	0.0120668	4780	1
Ciliated_Ependymal	Ciliated_Ependymal	GO:1900271	regulation of long-term synaptic potentiation	44932	46/18903	0.0145142	0.0424333	0.0120668	2932	1
Ciliated_Ependymal	Ciliated_Ependymal	GO:0051180	vitamin transport	44932	47/18903	0.0148278	0.0425372	0.0120964	4363	1
Ciliated_Ependymal	Ciliated_Ependymal	GO:0070849	response to epidermal growth factor	44932	47/18903	0.0148278	0.0425372	0.0120964	1956	1
Ciliated_Ependymal	Ciliated_Ependymal	GO:0045776	negative regulation of blood pressure	44932	48/18903	0.0151413	0.0426371	0.0121248	5465	1
Ciliated_Ependymal	Ciliated_Ependymal	GO:1904738	vascular associated smooth muscle cell migration	44932	48/18903	0.0151413	0.0426371	0.0121248	4780	1
Ciliated_Ependymal	Ciliated_Ependymal	GO:0035094	response to nicotine	44932	49/18903	0.0154547	0.0428622	0.0121888	5465	1
Ciliated_Ependymal	Ciliated_Ependymal	GO:0048546	digestive tract morphogenesis	44932	49/18903	0.0154547	0.0428622	0.0121888	1956	1
Ciliated_Ependymal	Ciliated_Ependymal	GO:0045737	positive regulation of cyclin-dependent protein serine/threonine kinase activity	44932	50/18903	0.015768	0.043209	0.0122874	1956	1
Ciliated_Ependymal	Ciliated_Ependymal	GO:1905710	positive regulation of membrane permeability	44932	52/18903	0.0163944	0.0445267	0.0126621	2932	1
Ciliated_Ependymal	Ciliated_Ependymal	GO:0045332	phospholipid translocation	44932	53/18903	0.0167074	0.0445856	0.0126788	4363	1
Ciliated_Ependymal	Ciliated_Ependymal	GO:0048146	positive regulation of fibroblast proliferation	44932	53/18903	0.0167074	0.0445856	0.0126788	1956	1
Ciliated_Ependymal	Ciliated_Ependymal	GO:0010659	cardiac muscle cell apoptotic process	44932	55/18903	0.0173333	0.0452045	0.0128549	4780	1
Ciliated_Ependymal	Ciliated_Ependymal	GO:1900087	positive regulation of G1/S transition of mitotic cell cycle	44932	55/18903	0.0173333	0.0452045	0.0128549	1956	1
Ciliated_Ependymal	Ciliated_Ependymal	GO:0001954	positive regulation of cell-matrix adhesion	44932	56/18903	0.0176461	0.0452491	0.0128675	2932	1
Ciliated_Ependymal	Ciliated_Ependymal	GO:0042908	xenobiotic transport	44932	56/18903	0.0176461	0.0452491	0.0128675	4363	1
Ciliated_Ependymal	Ciliated_Ependymal	GO:0071715	icosanoid transport	44932	56/18903	0.0176461	0.0452491	0.0128675	4363	1
Ciliated_Ependymal	Ciliated_Ependymal	GO:0072348	sulfur compound transport	44932	56/18903	0.0176461	0.0452491	0.0128675	4363	1
Ciliated_Ependymal	Ciliated_Ependymal	GO:0006749	glutathione metabolic process	44932	57/18903	0.0179589	0.0455421	0.0129509	4780	1
Ciliated_Ependymal	Ciliated_Ependymal	GO:0019748	secondary metabolic process	44932	60/18903	0.0188966	0.0461358	0.0131197	4780	1
Ciliated_Ependymal	Ciliated_Ependymal	GO:2000300	regulation of synaptic vesicle exocytosis	44932	60/18903	0.0188966	0.0461358	0.0131197	2932	1
Ciliated_Ependymal	Ciliated_Ependymal	GO:0006767	water-soluble vitamin metabolic process	44932	62/18903	0.0195213	0.0466681	0.0132711	4363	1
Ciliated_Ependymal	Ciliated_Ependymal	GO:0046824	positive regulation of nucleocytoplasmic transport	44932	62/18903	0.0195213	0.0466681	0.0132711	2932	1
Ciliated_Ependymal	Ciliated_Ependymal	GO:0061614	miRNA transcription	44932	62/18903	0.0195213	0.0466681	0.0132711	5465	1
Ciliated_Ependymal	Ciliated_Ependymal	GO:0090303	positive regulation of wound healing	44932	62/18903	0.0195213	0.0466681	0.0132711	4780	1
Ciliated_Ependymal	Ciliated_Ependymal	GO:0097035	regulation of membrane lipid distribution	44932	63/18903	0.0198336	0.047047	0.0133788	4363	1
Ciliated_Ependymal	Ciliated_Ependymal	GO:2000272	negative regulation of signaling receptor activity	44932	65/18903	0.0204578	0.0480268	0.0136574	5465	1
Ciliated_Ependymal	Ciliated_Ependymal	GO:0048814	regulation of dendrite morphogenesis	44932	66/18903	0.0207698	0.0480268	0.0136574	2932	1
Ciliated_Ependymal	Ciliated_Ependymal	GO:0071300	cellular response to retinoic acid	44932	66/18903	0.0207698	0.0480268	0.0136574	2932	1
Ciliated_Ependymal	Ciliated_Ependymal	GO:0051205	protein insertion into membrane	44932	67/18903	0.0210817	0.0482618	0.0137243	1956	1
Ciliated_Ependymal	Ciliated_Ependymal	GO:1901224	positive regulation of NIK/NF-kappaB signaling	44932	67/18903	0.0210817	0.0482618	0.0137243	1956	1
Ciliated_Ependymal	Ciliated_Ependymal	GO:1902808	positive regulation of cell cycle G1/S phase transition	44932	68/18903	0.0213935	0.0484919	0.0137897	1956	1
Ciliated_Ependymal	Ciliated_Ependymal	GO:0032922	circadian regulation of gene expression	44932	71/18903	0.0223285	0.0496308	0.0141136	5465	1
Ciliated_Ependymal	Ciliated_Ependymal	GO:1901607	alpha-amino acid biosynthetic process	44932	71/18903	0.0223285	0.0496308	0.0141136	587	1
dSPN	dSPN	GO:0034599	cellular response to oxidative stress	45085	288/18903	3.24136e-10	3.87343e-07	1.1703e-07	1956/3091/5594/5599/4780/142	6
dSPN	dSPN	GO:0010038	response to metal ion	45085	360/18903	1.24133e-09	4.94463e-07	1.49395e-07	1956/3091/5594/5599/4780/142	6
dSPN	dSPN	GO:0006979	response to oxidative stress	45085	434/18903	3.81204e-09	1.13885e-06	3.44087e-07	1956/3091/5594/5599/4780/142	6
dSPN	dSPN	GO:0071248	cellular response to metal ion	45054	198/18903	6.54417e-09	1.51427e-06	4.57516e-07	1956/5594/5599/4780/142	5
dSPN	dSPN	GO:0000302	response to reactive oxygen species	45054	204/18903	7.60303e-09	1.51427e-06	4.57516e-07	1956/3091/5594/5599/4780	5
dSPN	dSPN	GO:1902175	regulation of oxidative stress-induced intrinsic apoptotic signaling pathway	44993	29/18903	1.8086e-07	2.7016e-05	8.16251e-06	3091/4780/142	3
dSPN	dSPN	GO:0001890	placenta development	45024	150/18903	2.60138e-07	3.10865e-05	9.39235e-06	1956/3091/5594/142	4
dSPN	dSPN	GO:1903829	positive regulation of protein localization	45054	451/18903	3.99135e-07	3.97472e-05	1.20091e-05	1956/2932/3091/5599/142	5
dSPN	dSPN	GO:0008631	intrinsic apoptotic signaling pathway in response to oxidative stress	44993	45/18903	7.00127e-07	6.43578e-05	1.94448e-05	3091/4780/142	3
dSPN	dSPN	GO:0007623	circadian rhythm	45024	210/18903	1.0007e-06	8.54171e-05	2.58076e-05	2932/5927/5599/142	4
dSPN	dSPN	GO:0048863	stem cell differentiation	45024	248/18903	1.94239e-06	0.000145073	4.38317e-05	2932/3091/5594/4780	4
dSPN	dSPN	GO:0010822	positive regulation of mitochondrion organization	44993	76/18903	3.44726e-06	0.000242322	7.32142e-05	2932/3091/5599	3
dSPN	dSPN	GO:1903201	regulation of oxidative stress-induced cell death	44993	80/18903	4.02563e-06	0.000267257	8.07479e-05	3091/4780/142	3
dSPN	dSPN	GO:0018105	peptidyl-serine phosphorylation	45024	313/18903	4.89868e-06	0.000292696	8.84341e-05	1956/2932/5594/5599	4
dSPN	dSPN	GO:0009416	response to light stimulus	45024	321/18903	5.41422e-06	0.000294091	8.88554e-05	1956/3091/5599/142	4
dSPN	dSPN	GO:0061418	regulation of transcription from RNA polymerase II promoter in response to hypoxia	44965	11/18903	8.60369e-06	0.000393028	0.000118748	3091/4780	2
dSPN	dSPN	GO:1902882	regulation of response to oxidative stress	44993	104/18903	8.88012e-06	0.000393028	0.000118748	3091/4780/142	3
dSPN	dSPN	GO:0150065	regulation of deacetylase activity	44965	12/18903	1.03222e-05	0.000411169	0.000124229	5927/5599	2
dSPN	dSPN	GO:1901030	positive regulation of mitochondrial outer membrane permeabilization involved in apoptotic signaling pathway	44965	12/18903	1.03222e-05	0.000411169	0.000124229	2932/5599	2
dSPN	dSPN	GO:0021987	cerebral cortex development	44993	117/18903	1.26522e-05	0.000472481	0.000142753	1956/2932/3091	3
dSPN	dSPN	GO:0042752	regulation of circadian rhythm	44993	120/18903	1.36513e-05	0.000479804	0.000144966	2932/5599/142	3
dSPN	dSPN	GO:0001503	ossification	45024	429/18903	1.70353e-05	0.000581633	0.000175732	1956/2932/3091/5594	4
dSPN	dSPN	GO:0009267	cellular response to starvation	44993	175/18903	4.22123e-05	0.00114338	0.000345457	5594/5599/4780	3
dSPN	dSPN	GO:0060571	morphogenesis of an epithelial fold	44965	24/18903	4.30562e-05	0.00114338	0.000345457	1956/3091	2
dSPN	dSPN	GO:2000737	negative regulation of stem cell differentiation	44965	27/18903	5.47215e-05	0.00139132	0.000420369	2932/4780	2
dSPN	dSPN	GO:0042594	response to starvation	44993	211/18903	7.36773e-05	0.00179682	0.000542885	5594/5599/4780	3
dSPN	dSPN	GO:0002068	glandular epithelial cell development	44965	37/18903	0.000103611	0.00229287	0.00069276	2932/3091	2
dSPN	dSPN	GO:0051403	stress-activated MAPK cascade	44993	239/18903	0.000106655	0.00231732	0.000700145	1956/5594/5599	3
dSPN	dSPN	GO:0048762	mesenchymal cell differentiation	44993	252/18903	0.000124779	0.00257089	0.000776758	2932/3091/5594	3
dSPN	dSPN	GO:0050999	regulation of nitric-oxide synthase activity	44965	42/18903	0.000133806	0.002579	0.000779209	1956/3091	2
dSPN	dSPN	GO:0071542	dopaminergic neuron differentiation	44965	42/18903	0.000133806	0.002579	0.000779209	2932/3091	2
dSPN	dSPN	GO:0071216	cellular response to biotic stimulus	44993	261/18903	0.00013844	0.00261435	0.00078989	2932/5594/5599	3
dSPN	dSPN	GO:0031063	regulation of histone deacetylation	44965	44/18903	0.000146953	0.00266074	0.000803907	5927/5599	2
dSPN	dSPN	GO:1904646	cellular response to amyloid-beta	44965	45/18903	0.000153756	0.00270203	0.000816381	2932/142	2
dSPN	dSPN	GO:0007611	learning or memory	44993	273/18903	0.000158127	0.00273858	0.000827423	1956/3091/5594	3
dSPN	dSPN	GO:0070849	response to epidermal growth factor	44965	47/18903	0.000167818	0.00278531	0.000841542	1956/5594	2
dSPN	dSPN	GO:0048546	digestive tract morphogenesis	44965	49/18903	0.000182488	0.00290765	0.000878506	1956/3091	2
dSPN	dSPN	GO:0051222	positive regulation of protein transport	44993	294/18903	0.000196824	0.00302989	0.000915441	2932/3091/5599	3
dSPN	dSPN	GO:1905710	positive regulation of membrane permeability	44965	52/18903	0.000205634	0.00307166	0.00092806	2932/5599	2
dSPN	dSPN	GO:0051054	positive regulation of DNA metabolic process	44993	301/18903	0.000210975	0.00311254	0.00094041	1956/5594/142	3
dSPN	dSPN	GO:1904951	positive regulation of establishment of protein localization	44993	310/18903	0.000230124	0.00323558	0.000977584	2932/3091/5599	3
dSPN	dSPN	GO:1904645	response to amyloid-beta	44965	55/18903	0.000230146	0.00323558	0.000977584	2932/142	2
dSPN	dSPN	GO:1901214	regulation of neuron death	44993	325/18903	0.000264494	0.00355136	0.00107299	2932/3091/142	3
dSPN	dSPN	GO:0071496	cellular response to external stimulus	44993	328/18903	0.000271746	0.00360819	0.00109016	5594/5599/4780	3
dSPN	dSPN	GO:0032386	regulation of intracellular transport	44993	336/18903	0.000291715	0.00372018	0.001124	2932/5594/5599	3
dSPN	dSPN	GO:0010506	regulation of autophagy	44993	344/18903	0.000312616	0.00393238	0.00118811	2932/3091/5599	3
dSPN	dSPN	GO:0051205	protein insertion into membrane	44965	67/18903	0.000341791	0.00425459	0.00128547	1956/5599	2
dSPN	dSPN	GO:0042176	regulation of protein catabolic process	44993	361/18903	0.000360211	0.00442036	0.00133555	1956/2932/4780	3
dSPN	dSPN	GO:0061180	mammary gland epithelium development	44965	69/18903	0.000362507	0.00442036	0.00133555	3091/5594	2
dSPN	dSPN	GO:0070997	neuron death	44993	368/18903	0.000381099	0.00460014	0.00138987	2932/3091/142	3
dSPN	dSPN	GO:0051098	regulation of binding	44993	372/18903	0.000393381	0.00469115	0.00141737	2932/5599/142	3
dSPN	dSPN	GO:1903578	regulation of ATP metabolic process	44965	73/18903	0.000405738	0.00470735	0.00142226	3091/142	2
dSPN	dSPN	GO:0043536	positive regulation of blood vessel endothelial cell migration	44965	75/18903	0.000428252	0.00487643	0.00147335	3091/4780	2
dSPN	dSPN	GO:0001701	in utero embryonic development	44993	393/18903	0.000462083	0.00516065	0.00155922	1956/3091/5594	3
dSPN	dSPN	GO:0043434	response to peptide hormone	44993	421/18903	0.000565157	0.00608434	0.0018383	2932/4780/142	3
dSPN	dSPN	GO:1903351	cellular response to dopamine	44965	91/18903	0.000629822	0.00654467	0.00197738	2932/5594	2
dSPN	dSPN	GO:1903350	response to dopamine	44965	92/18903	0.000643682	0.00661022	0.00199719	2932/5594	2
dSPN	dSPN	GO:0032436	positive regulation of proteasomal ubiquitin-dependent protein catabolic process	44965	94/18903	0.000671844	0.00674667	0.00203841	2932/4780	2
dSPN	dSPN	GO:1900542	regulation of purine nucleotide metabolic process	44965	94/18903	0.000671844	0.00674667	0.00203841	3091/142	2
dSPN	dSPN	GO:0048568	embryonic organ development	44993	449/18903	0.000682043	0.00679201	0.00205211	1956/3091/5594	3
dSPN	dSPN	GO:0060291	long-term synaptic potentiation	44965	104/18903	0.000821501	0.00757988	0.00229015	2932/5594	2
dSPN	dSPN	GO:0050673	epithelial cell proliferation	44993	481/18903	0.000833503	0.00757988	0.00229015	1956/3091/5594	3
dSPN	dSPN	GO:0008637	apoptotic mitochondrial changes	44965	108/18903	0.000885476	0.00778047	0.00235076	2932/5599	2
dSPN	dSPN	GO:0007006	mitochondrial membrane organization	44965	120/18903	0.00109142	0.00931607	0.00281472	2932/5599	2
dSPN	dSPN	GO:0030278	regulation of ossification	44965	122/18903	0.00112778	0.00942449	0.00284748	3091/5594	2
dSPN	dSPN	GO:0038127	ERBB signaling pathway	44965	126/18903	0.00120224	0.00997696	0.0030144	1956/5594	2
dSPN	dSPN	GO:0043467	regulation of generation of precursor metabolites and energy	44965	134/18903	0.0013581	0.0108922	0.00329091	2932/3091	2
dSPN	dSPN	GO:0098732	macromolecule deacylation	44965	137/18903	0.00141892	0.0110824	0.00334841	5927/5599	2
dSPN	dSPN	GO:2000377	regulation of reactive oxygen species metabolic process	44965	149/18903	0.00167511	0.0126693	0.00382786	3091/4780	2
dSPN	dSPN	GO:0071456	cellular response to hypoxia	44965	151/18903	0.0017198	0.0128448	0.00388087	3091/4780	2
dSPN	dSPN	GO:2001022	positive regulation of response to DNA damage stimulus	44965	166/18903	0.0020731	0.0148345	0.00448203	1956/142	2
dSPN	dSPN	GO:0043534	blood vessel endothelial cell migration	44965	177/18903	0.00235235	0.0158817	0.00479842	3091/4780	2
dSPN	dSPN	GO:0032200	telomere organization	44965	185/18903	0.00256607	0.0172272	0.00520497	5594/142	2
dSPN	dSPN	GO:0006109	regulation of carbohydrate metabolic process	44965	186/18903	0.00259341	0.0173037	0.00522806	2932/3091	2
dSPN	dSPN	GO:0045766	positive regulation of angiogenesis	44965	187/18903	0.00262089	0.0173037	0.00522806	3091/4780	2
dSPN	dSPN	GO:1904018	positive regulation of vasculature development	44965	187/18903	0.00262089	0.0173037	0.00522806	3091/4780	2
dSPN	dSPN	GO:0006839	mitochondrial transport	44965	189/18903	0.00267627	0.0175722	0.00530919	2932/5599	2
dSPN	dSPN	GO:0046034	ATP metabolic process	44965	217/18903	0.00350948	0.0217014	0.00655676	3091/142	2
dSPN	dSPN	GO:0043523	regulation of neuron apoptotic process	44965	218/18903	0.00354122	0.0217014	0.00655676	3091/142	2
dSPN	dSPN	GO:0071222	cellular response to lipopolysaccharide	44965	222/18903	0.00366956	0.0223731	0.00675971	5594/5599	2
dSPN	dSPN	GO:0050679	positive regulation of epithelial cell proliferation	44965	224/18903	0.00373454	0.0226537	0.00684449	1956/3091	2
dSPN	dSPN	GO:0071356	cellular response to tumor necrosis factor	44965	234/18903	0.00406756	0.0237041	0.00716187	5594/4780	2
dSPN	dSPN	GO:0072593	reactive oxygen species metabolic process	44965	235/18903	0.0041016	0.0237041	0.00716187	3091/4780	2
dSPN	dSPN	GO:0033483	gas homeostasis	44934	10/18903	0.00422509	0.0237041	0.00716187	3091	1
dSPN	dSPN	GO:0046886	positive regulation of hormone biosynthetic process	44934	10/18903	0.00422509	0.0237041	0.00716187	3091	1
dSPN	dSPN	GO:0070099	regulation of chemokine-mediated signaling pathway	44934	10/18903	0.00422509	0.0237041	0.00716187	3091	1
dSPN	dSPN	GO:0070874	negative regulation of glycogen metabolic process	44934	10/18903	0.00422509	0.0237041	0.00716187	2932	1
dSPN	dSPN	GO:1904181	positive regulation of membrane depolarization	44934	10/18903	0.00422509	0.0237041	0.00716187	142	1
dSPN	dSPN	GO:2000121	regulation of removal of superoxide radicals	44934	10/18903	0.00422509	0.0237041	0.00716187	4780	1
dSPN	dSPN	GO:2001054	negative regulation of mesenchymal cell apoptotic process	44934	10/18903	0.00422509	0.0237041	0.00716187	3091	1
dSPN	dSPN	GO:0045088	regulation of innate immune response	44965	240/18903	0.00427384	0.0238656	0.00721066	4780/142	2
dSPN	dSPN	GO:0009205	purine ribonucleoside triphosphate metabolic process	44965	242/18903	0.00434367	0.0241427	0.00729439	3091/142	2
dSPN	dSPN	GO:0033148	positive regulation of intracellular estrogen receptor signaling pathway	44934	11/18903	0.00464673	0.0247895	0.0074898	142	1
dSPN	dSPN	GO:0042762	regulation of sulfur metabolic process	44934	11/18903	0.00464673	0.0247895	0.0074898	4780	1
dSPN	dSPN	GO:0060020	Bergmann glial cell differentiation	44934	11/18903	0.00464673	0.0247895	0.0074898	5594	1
dSPN	dSPN	GO:0060439	trachea morphogenesis	44934	11/18903	0.00464673	0.0247895	0.0074898	5594	1
dSPN	dSPN	GO:0072584	caveolin-mediated endocytosis	44934	11/18903	0.00464673	0.0247895	0.0074898	5594	1
dSPN	dSPN	GO:0033044	regulation of chromosome organization	44965	252/18903	0.00470086	0.0249668	0.00754336	5594/142	2
dSPN	dSPN	GO:0034612	response to tumor necrosis factor	44965	254/18903	0.00477389	0.0252425	0.00762666	5594/4780	2
dSPN	dSPN	GO:0051402	neuron apoptotic process	44965	255/18903	0.00481061	0.0253246	0.00765146	3091/142	2
dSPN	dSPN	GO:0060828	regulation of canonical Wnt signaling pathway	44965	260/18903	0.00499618	0.0253411	0.00765647	1956/2932	2
dSPN	dSPN	GO:0034976	response to endoplasmic reticulum stress	44965	261/18903	0.00503369	0.0253411	0.00765647	2932/4780	2
dSPN	dSPN	GO:0000012	single strand break repair	44934	12/18903	0.00506823	0.0253411	0.00765647	142	1
dSPN	dSPN	GO:0010749	regulation of nitric oxide mediated signal transduction	44934	12/18903	0.00506823	0.0253411	0.00765647	1956	1
dSPN	dSPN	GO:0034454	microtubule anchoring at centrosome	44934	12/18903	0.00506823	0.0253411	0.00765647	2932	1
dSPN	dSPN	GO:0061517	macrophage proliferation	44934	12/18903	0.00506823	0.0253411	0.00765647	5594	1
dSPN	dSPN	GO:1903800	positive regulation of miRNA maturation	44934	12/18903	0.00506823	0.0253411	0.00765647	1956	1
dSPN	dSPN	GO:0090596	sensory organ morphogenesis	44965	272/18903	0.00545502	0.0262401	0.00792808	3091/5594	2
dSPN	dSPN	GO:0007183	SMAD protein complex assembly	44934	13/18903	0.00548956	0.0262401	0.00792808	142	1
dSPN	dSPN	GO:0034616	response to laminar fluid shear stress	44934	13/18903	0.00548956	0.0262401	0.00792808	4780	1
dSPN	dSPN	GO:0042541	hemoglobin biosynthetic process	44934	13/18903	0.00548956	0.0262401	0.00792808	3091	1
dSPN	dSPN	GO:0061029	eyelid development in camera-type eye	44934	13/18903	0.00548956	0.0262401	0.00792808	1956	1
dSPN	dSPN	GO:0070243	regulation of thymocyte apoptotic process	44934	13/18903	0.00548956	0.0262401	0.00792808	3091	1
dSPN	dSPN	GO:1903599	positive regulation of autophagy of mitochondrion	44934	13/18903	0.00548956	0.0262401	0.00792808	3091	1
dSPN	dSPN	GO:1901533	negative regulation of hematopoietic progenitor cell differentiation	44934	14/18903	0.00591074	0.0274838	0.00830385	4780	1
dSPN	dSPN	GO:1904044	response to aldosterone	44934	14/18903	0.00591074	0.0274838	0.00830385	142	1
dSPN	dSPN	GO:0006260	DNA replication	44965	286/18903	0.0060142	0.0278565	0.00841644	1956/142	2
dSPN	dSPN	GO:0006206	pyrimidine nucleobase metabolic process	44934	15/18903	0.00633176	0.0280833	0.00848497	5594	1
dSPN	dSPN	GO:0032352	positive regulation of hormone metabolic process	44934	15/18903	0.00633176	0.0280833	0.00848497	3091	1
dSPN	dSPN	GO:0048308	organelle inheritance	44934	15/18903	0.00633176	0.0280833	0.00848497	5594	1
dSPN	dSPN	GO:0048313	Golgi inheritance	44934	15/18903	0.00633176	0.0280833	0.00848497	5594	1
dSPN	dSPN	GO:0070885	negative regulation of calcineurin-NFAT signaling cascade	44934	15/18903	0.00633176	0.0280833	0.00848497	2932	1
dSPN	dSPN	GO:0097152	mesenchymal cell apoptotic process	44934	15/18903	0.00633176	0.0280833	0.00848497	3091	1
dSPN	dSPN	GO:0106057	negative regulation of calcineurin-mediated signaling	44934	15/18903	0.00633176	0.0280833	0.00848497	2932	1
dSPN	dSPN	GO:0001666	response to hypoxia	44965	296/18903	0.00642921	0.0283502	0.00856562	3091/4780	2
dSPN	dSPN	GO:0006750	glutathione biosynthetic process	44934	16/18903	0.00675263	0.0295582	0.00893061	4780	1
dSPN	dSPN	GO:0045187	regulation of circadian sleep/wake cycle, sleep	44934	16/18903	0.00675263	0.0295582	0.00893061	142	1
dSPN	dSPN	GO:0034504	protein localization to nucleus	44965	306/18903	0.00685713	0.0299061	0.00903572	2932/142	2
dSPN	dSPN	GO:0006089	lactate metabolic process	44934	17/18903	0.00717334	0.0299725	0.00905579	3091	1
dSPN	dSPN	GO:0009404	toxin metabolic process	44934	17/18903	0.00717334	0.0299725	0.00905579	4780	1
dSPN	dSPN	GO:0030949	positive regulation of vascular endothelial growth factor receptor signaling pathway	44934	17/18903	0.00717334	0.0299725	0.00905579	3091	1
dSPN	dSPN	GO:0090594	inflammatory response to wounding	44934	17/18903	0.00717334	0.0299725	0.00905579	3091	1
dSPN	dSPN	GO:1900034	regulation of cellular response to heat	44934	17/18903	0.00717334	0.0299725	0.00905579	2932	1
dSPN	dSPN	GO:1903358	regulation of Golgi organization	44934	17/18903	0.00717334	0.0299725	0.00905579	5594	1
dSPN	dSPN	GO:0016236	macroautophagy	44965	317/18903	0.00734265	0.030452	0.00920066	3091/5599	2
dSPN	dSPN	GO:0019896	axonal transport of mitochondrion	44934	18/18903	0.0075939	0.030452	0.00920066	3091	1
dSPN	dSPN	GO:0036499	PERK-mediated unfolded protein response	44934	18/18903	0.0075939	0.030452	0.00920066	4780	1
dSPN	dSPN	GO:0060391	positive regulation of SMAD protein signal transduction	44934	18/18903	0.0075939	0.030452	0.00920066	142	1
dSPN	dSPN	GO:0010759	positive regulation of macrophage chemotaxis	44934	19/18903	0.0080143	0.0311851	0.00942215	5594	1
dSPN	dSPN	GO:0070242	thymocyte apoptotic process	44934	19/18903	0.0080143	0.0311851	0.00942215	3091	1
dSPN	dSPN	GO:2000434	regulation of protein neddylation	44934	19/18903	0.0080143	0.0311851	0.00942215	3091	1
dSPN	dSPN	GO:0015980	energy derivation by oxidation of organic compounds	44965	333/18903	0.00807629	0.0311851	0.00942215	2932/3091	2
dSPN	dSPN	GO:0071214	cellular response to abiotic stimulus	44965	335/18903	0.00817027	0.0311851	0.00942215	5599/142	2
dSPN	dSPN	GO:0104004	cellular response to environmental stimulus	44965	335/18903	0.00817027	0.0311851	0.00942215	5599/142	2
dSPN	dSPN	GO:0062012	regulation of small molecule metabolic process	44965	339/18903	0.00835973	0.0311851	0.00942215	3091/142	2
dSPN	dSPN	GO:0007171	activation of transmembrane receptor protein tyrosine kinase activity	44934	20/18903	0.00843454	0.0311851	0.00942215	1956	1
dSPN	dSPN	GO:0010940	positive regulation of necrotic cell death	44934	20/18903	0.00843454	0.0311851	0.00942215	142	1
dSPN	dSPN	GO:0030011	maintenance of cell polarity	44934	20/18903	0.00843454	0.0311851	0.00942215	2932	1
dSPN	dSPN	GO:0051882	mitochondrial depolarization	44934	20/18903	0.00843454	0.0311851	0.00942215	142	1
dSPN	dSPN	GO:0097709	connective tissue replacement	44934	20/18903	0.00843454	0.0311851	0.00942215	3091	1
dSPN	dSPN	GO:0002768	immune response-regulating cell surface receptor signaling pathway	44965	341/18903	0.00845521	0.0311851	0.00942215	5594/5599	2
dSPN	dSPN	GO:0030502	negative regulation of bone mineralization	44934	21/18903	0.00885463	0.0317756	0.00960056	3091	1
dSPN	dSPN	GO:0045821	positive regulation of glycolytic process	44934	21/18903	0.00885463	0.0317756	0.00960056	3091	1
dSPN	dSPN	GO:0071498	cellular response to fluid shear stress	44934	21/18903	0.00885463	0.0317756	0.00960056	4780	1
dSPN	dSPN	GO:0031346	positive regulation of cell projection organization	44965	352/18903	0.00898929	0.0321623	0.00971738	2932/4780	2
dSPN	dSPN	GO:0023019	signal transduction involved in regulation of gene expression	44934	22/18903	0.00927456	0.0327902	0.00990712	142	1
dSPN	dSPN	GO:0051000	positive regulation of nitric-oxide synthase activity	44934	22/18903	0.00927456	0.0327902	0.00990712	3091	1
dSPN	dSPN	GO:0002831	regulation of response to biotic stimulus	44965	361/18903	0.00943744	0.0331698	0.0100218	4780/142	2
dSPN	dSPN	GO:0032042	mitochondrial DNA metabolic process	44934	23/18903	0.00969434	0.0334819	0.0101161	142	1
dSPN	dSPN	GO:0090132	epithelium migration	44965	369/18903	0.00984419	0.0337603	0.0102002	3091/4780	2
dSPN	dSPN	GO:0051346	negative regulation of hydrolase activity	44965	373/18903	0.0100505	0.0337603	0.0102002	2932/5927	2
dSPN	dSPN	GO:0090130	tissue migration	44965	374/18903	0.0101024	0.0337603	0.0102002	3091/4780	2
dSPN	dSPN	GO:0014850	response to muscle activity	44934	24/18903	0.010114	0.0337603	0.0102002	3091	1
dSPN	dSPN	GO:2000637	positive regulation of miRNA-mediated gene silencing	44934	24/18903	0.010114	0.0337603	0.0102002	1956	1
dSPN	dSPN	GO:0046716	muscle cell cellular homeostasis	44934	25/18903	0.0105334	0.0340201	0.0102787	3091	1
dSPN	dSPN	GO:1901984	negative regulation of protein acetylation	44934	25/18903	0.0105334	0.0340201	0.0102787	2932	1
dSPN	dSPN	GO:0050878	regulation of body fluid levels	44965	390/18903	0.0109492	0.0343531	0.0103793	3091/4780	2
dSPN	dSPN	GO:0032515	negative regulation of phosphoprotein phosphatase activity	44934	26/18903	0.0109527	0.0343531	0.0103793	2932	1
dSPN	dSPN	GO:1904753	negative regulation of vascular associated smooth muscle cell migration	44934	26/18903	0.0109527	0.0343531	0.0103793	4780	1
dSPN	dSPN	GO:1905523	positive regulation of macrophage migration	44934	26/18903	0.0109527	0.0343531	0.0103793	5594	1
dSPN	dSPN	GO:0016540	protein autoprocessing	44934	27/18903	0.0113719	0.0349719	0.0105663	142	1
dSPN	dSPN	GO:0035774	positive regulation of insulin secretion involved in cellular response to glucose stimulus	44934	27/18903	0.0113719	0.0349719	0.0105663	3091	1
dSPN	dSPN	GO:0042059	negative regulation of epidermal growth factor receptor signaling pathway	44934	27/18903	0.0113719	0.0349719	0.0105663	1956	1
dSPN	dSPN	GO:0045116	protein neddylation	44934	27/18903	0.0113719	0.0349719	0.0105663	3091	1
dSPN	dSPN	GO:0002052	positive regulation of neuroblast proliferation	44934	28/18903	0.0117909	0.03505	0.0105899	3091	1
dSPN	dSPN	GO:0030194	positive regulation of blood coagulation	44934	28/18903	0.0117909	0.03505	0.0105899	4780	1
dSPN	dSPN	GO:0045724	positive regulation of cilium assembly	44934	28/18903	0.0117909	0.03505	0.0105899	2932	1
dSPN	dSPN	GO:1900017	positive regulation of cytokine production involved in inflammatory response	44934	28/18903	0.0117909	0.03505	0.0105899	3091	1
dSPN	dSPN	GO:1900048	positive regulation of hemostasis	44934	28/18903	0.0117909	0.03505	0.0105899	4780	1
dSPN	dSPN	GO:0043254	regulation of protein-containing complex assembly	44965	410/18903	0.0120511	0.0354142	0.0106999	2932/142	2
dSPN	dSPN	GO:0010575	positive regulation of vascular endothelial growth factor production	44934	29/18903	0.0122097	0.0354142	0.0106999	3091	1
dSPN	dSPN	GO:0030431	sleep	44934	29/18903	0.0122097	0.0354142	0.0106999	142	1
dSPN	dSPN	GO:0044030	regulation of DNA methylation	44934	29/18903	0.0122097	0.0354142	0.0106999	142	1
dSPN	dSPN	GO:0007202	activation of phospholipase C activity	44934	30/18903	0.0126284	0.0360166	0.0108819	1956	1
dSPN	dSPN	GO:0010962	regulation of glucan biosynthetic process	44934	30/18903	0.0126284	0.0360166	0.0108819	2932	1
dSPN	dSPN	GO:0050820	positive regulation of coagulation	44934	30/18903	0.0126284	0.0360166	0.0108819	4780	1
dSPN	dSPN	GO:0016032	viral process	44965	421/18903	0.0126775	0.0360705	0.0108982	1956/2932	2
dSPN	dSPN	GO:0001558	regulation of cell growth	44965	422/18903	0.0127352	0.0361485	0.0109218	1956/2932	2
dSPN	dSPN	GO:0000002	mitochondrial genome maintenance	44934	31/18903	0.013047	0.0364278	0.0110062	142	1
dSPN	dSPN	GO:0110150	negative regulation of biomineralization	44934	31/18903	0.013047	0.0364278	0.0110062	3091	1
dSPN	dSPN	GO:0042391	regulation of membrane potential	44965	431/18903	0.0132594	0.0364877	0.0110242	2932/142	2
dSPN	dSPN	GO:0010667	negative regulation of cardiac muscle cell apoptotic process	44934	32/18903	0.0134653	0.0364877	0.0110242	4780	1
dSPN	dSPN	GO:0060544	regulation of necroptotic process	44934	32/18903	0.0134653	0.0364877	0.0110242	142	1
dSPN	dSPN	GO:0071539	protein localization to centrosome	44934	32/18903	0.0134653	0.0364877	0.0110242	2932	1
dSPN	dSPN	GO:0045936	negative regulation of phosphate metabolic process	44965	440/18903	0.0137932	0.0369124	0.0111526	2932/142	2
dSPN	dSPN	GO:0010563	negative regulation of phosphorus metabolic process	44965	441/18903	0.013853	0.0369124	0.0111526	2932/142	2
dSPN	dSPN	GO:0001782	B cell homeostasis	44934	33/18903	0.0138836	0.0369124	0.0111526	3091	1
dSPN	dSPN	GO:0051204	protein insertion into mitochondrial membrane	44934	33/18903	0.0138836	0.0369124	0.0111526	5599	1
dSPN	dSPN	GO:0042060	wound healing	44965	442/18903	0.0139131	0.0369124	0.0111526	3091/4780	2
dSPN	dSPN	GO:0010975	regulation of neuron projection development	44965	446/18903	0.0141542	0.0369124	0.0111526	2932/4780	2
dSPN	dSPN	GO:0045648	positive regulation of erythrocyte differentiation	44934	34/18903	0.0143016	0.0369124	0.0111526	3091	1
dSPN	dSPN	GO:0051973	positive regulation of telomerase activity	44934	34/18903	0.0143016	0.0369124	0.0111526	5594	1
dSPN	dSPN	GO:2000352	negative regulation of endothelial cell apoptotic process	44934	35/18903	0.0147195	0.0371878	0.0112358	4780	1
dSPN	dSPN	GO:0198738	cell-cell signaling by wnt	44965	458/18903	0.014889	0.0374575	0.0113173	1956/2932	2
dSPN	dSPN	GO:0010613	positive regulation of cardiac muscle hypertrophy	44934	36/18903	0.0151373	0.0376855	0.0113862	142	1
dSPN	dSPN	GO:0046326	positive regulation of glucose import	44934	37/18903	0.0155549	0.0379349	0.0114615	4780	1
dSPN	dSPN	GO:0023061	signal release	44965	470/18903	0.0156403	0.0380654	0.0115009	2932/3091	2
dSPN	dSPN	GO:0019693	ribose phosphate metabolic process	44965	475/18903	0.0159582	0.0386375	0.0116738	3091/142	2
dSPN	dSPN	GO:0032885	regulation of polysaccharide biosynthetic process	44934	38/18903	0.0159723	0.0386375	0.0116738	2932	1
dSPN	dSPN	GO:0022411	cellular component disassembly	44965	483/18903	0.0164727	0.0393698	0.011895	2932/3091	2
dSPN	dSPN	GO:0045740	positive regulation of DNA replication	44934	40/18903	0.0168068	0.0394579	0.0119217	1956	1
dSPN	dSPN	GO:0048246	macrophage chemotaxis	44934	40/18903	0.0168068	0.0394579	0.0119217	5594	1
dSPN	dSPN	GO:0071392	cellular response to estradiol stimulus	44934	40/18903	0.0168068	0.0394579	0.0119217	1956	1
dSPN	dSPN	GO:1902692	regulation of neuroblast proliferation	44934	40/18903	0.0168068	0.0394579	0.0119217	3091	1
dSPN	dSPN	GO:0016049	cell growth	44965	493/18903	0.0171261	0.0398112	0.0120284	1956/2932	2
dSPN	dSPN	GO:0045454	cell redox homeostasis	44934	41/18903	0.0172238	0.0398112	0.0120284	4780	1
dSPN	dSPN	GO:0030003	cellular cation homeostasis	44965	499/18903	0.0175235	0.0403841	0.0122015	3091/5594	2
dSPN	dSPN	GO:0045022	early endosome to late endosome transport	44934	42/18903	0.0176406	0.0403841	0.0122015	5594	1
dSPN	dSPN	GO:0071604	transforming growth factor beta production	44934	42/18903	0.0176406	0.0403841	0.0122015	3091	1
dSPN	dSPN	GO:1900274	regulation of phospholipase C activity	44934	42/18903	0.0176406	0.0403841	0.0122015	1956	1
dSPN	dSPN	GO:0007595	lactation	44934	43/18903	0.0180573	0.0411018	0.0124183	3091	1
dSPN	dSPN	GO:0071364	cellular response to epidermal growth factor stimulus	44934	43/18903	0.0180573	0.0411018	0.0124183	1956	1
dSPN	dSPN	GO:0005978	glycogen biosynthetic process	44934	45/18903	0.0188901	0.0421151	0.0127245	2932	1
dSPN	dSPN	GO:0009250	glucan biosynthetic process	44934	45/18903	0.0188901	0.0421151	0.0127245	2932	1
dSPN	dSPN	GO:0098927	vesicle-mediated transport between endosomal compartments	44934	45/18903	0.0188901	0.0421151	0.0127245	5594	1
dSPN	dSPN	GO:0010677	negative regulation of cellular carbohydrate metabolic process	44934	46/18903	0.0193063	0.0423323	0.0127901	2932	1
dSPN	dSPN	GO:0042398	cellular modified amino acid biosynthetic process	44934	46/18903	0.0193063	0.0423323	0.0127901	4780	1
dSPN	dSPN	GO:0070266	necroptotic process	44934	46/18903	0.0193063	0.0423323	0.0127901	142	1
dSPN	dSPN	GO:2000273	positive regulation of signaling receptor activity	44934	46/18903	0.0193063	0.0423323	0.0127901	3091	1
dSPN	dSPN	GO:0008542	visual learning	44934	47/18903	0.0197224	0.042542	0.0128535	3091	1
dSPN	dSPN	GO:0031297	replication fork processing	44934	48/18903	0.0201383	0.0428208	0.0129377	142	1
dSPN	dSPN	GO:1904738	vascular associated smooth muscle cell migration	44934	48/18903	0.0201383	0.0428208	0.0129377	4780	1
dSPN	dSPN	GO:0031281	positive regulation of cyclase activity	44934	49/18903	0.020554	0.0432431	0.0130653	5599	1
dSPN	dSPN	GO:0035094	response to nicotine	44934	49/18903	0.020554	0.0432431	0.0130653	5594	1
dSPN	dSPN	GO:0043330	response to exogenous dsRNA	44934	49/18903	0.020554	0.0432431	0.0130653	5594	1
dSPN	dSPN	GO:0045737	positive regulation of cyclin-dependent protein serine/threonine kinase activity	44934	50/18903	0.0209696	0.0437325	0.0132132	1956	1
dSPN	dSPN	GO:0060324	face development	44934	51/18903	0.0213851	0.0442131	0.0133584	5594	1
dSPN	dSPN	GO:0060425	lung morphogenesis	44934	51/18903	0.0213851	0.0442131	0.0133584	5594	1
dSPN	dSPN	GO:0048146	positive regulation of fibroblast proliferation	44934	53/18903	0.0222155	0.0449958	0.0135949	1956	1
dSPN	dSPN	GO:0010659	cardiac muscle cell apoptotic process	44934	55/18903	0.0230453	0.0458985	0.0138676	4780	1
dSPN	dSPN	GO:1900087	positive regulation of G1/S transition of mitotic cell cycle	44934	55/18903	0.0230453	0.0458985	0.0138676	1956	1
dSPN	dSPN	GO:2000179	positive regulation of neural precursor cell proliferation	44934	55/18903	0.0230453	0.0458985	0.0138676	3091	1
dSPN	dSPN	GO:0001954	positive regulation of cell-matrix adhesion	44934	56/18903	0.02346	0.046415	0.0140236	2932	1
dSPN	dSPN	GO:0006749	glutathione metabolic process	44934	57/18903	0.0238745	0.0466939	0.0141079	4780	1
dSPN	dSPN	GO:0010332	response to gamma radiation	44934	57/18903	0.0238745	0.0466939	0.0141079	142	1
dSPN	dSPN	GO:0019748	secondary metabolic process	44934	60/18903	0.0251171	0.0477185	0.0144175	4780	1
dSPN	dSPN	GO:1905517	macrophage migration	44934	60/18903	0.0251171	0.0477185	0.0144175	5594	1
dSPN	dSPN	GO:2000300	regulation of synaptic vesicle exocytosis	44934	60/18903	0.0251171	0.0477185	0.0144175	2932	1
dSPN	dSPN	GO:0060135	maternal process involved in female pregnancy	44934	61/18903	0.025531	0.0481983	0.0145624	142	1
dSPN	dSPN	GO:0061614	miRNA transcription	44934	62/18903	0.0259447	0.0485955	0.0146825	3091	1
dSPN	dSPN	GO:0090303	positive regulation of wound healing	44934	62/18903	0.0259447	0.0485955	0.0146825	4780	1
dSPN	dSPN	GO:0001947	heart looping	44934	64/18903	0.0267717	0.0497546	0.0150327	3091	1
dSPN	dSPN	GO:0098930	axonal transport	44934	64/18903	0.0267717	0.0497546	0.0150327	3091	1
Endothelial	Endothelial	GO:0060571	morphogenesis of an epithelial fold	44959	24/18903	1.5449e-06	0.000848151	1.30097e-05	1956/3091	2
Endothelial	Endothelial	GO:0050999	regulation of nitric-oxide synthase activity	44959	42/18903	4.81942e-06	0.00120462	1.84775e-05	1956/3091	2
Endothelial	Endothelial	GO:0048546	digestive tract morphogenesis	44959	49/18903	6.58262e-06	0.00120462	1.84775e-05	1956/3091	2
Endothelial	Endothelial	GO:0001892	embryonic placenta development	44959	87/18903	2.09401e-05	0.00229923	3.52676e-05	1956/3091	2
Endothelial	Endothelial	GO:0021987	cerebral cortex development	44959	117/18903	3.79844e-05	0.00297906	4.56955e-05	1956/3091	2
Endothelial	Endothelial	GO:0000302	response to reactive oxygen species	44959	204/18903	0.000115901	0.00530248	8.13341e-05	1956/3091	2
Endothelial	Endothelial	GO:0050679	positive regulation of epithelial cell proliferation	44959	224/18903	0.000139802	0.00590396	9.05602e-05	1956/3091	2
Endothelial	Endothelial	GO:0007611	learning or memory	44959	273/18903	0.000207823	0.00760631	0.000116672	1956/3091	2
Endothelial	Endothelial	GO:0034599	cellular response to oxidative stress	44959	288/18903	0.000231332	0.00793758	0.000121754	1956/3091	2
Endothelial	Endothelial	GO:0009416	response to light stimulus	44959	321/18903	0.000287486	0.00876832	0.000134496	1956/3091	2
Endothelial	Endothelial	GO:0043010	camera-type eye development	44959	340/18903	0.000322582	0.00911762	0.000139854	1956/3091	2
Endothelial	Endothelial	GO:0010038	response to metal ion	44959	360/18903	0.000361708	0.00933757	0.000143228	1956/3091	2
Endothelial	Endothelial	GO:0001701	in utero embryonic development	44959	393/18903	0.000431162	0.00933757	0.000143228	1956/3091	2
Endothelial	Endothelial	GO:0001503	ossification	44959	429/18903	0.000513881	0.0094915	0.000145589	1956/3091	2
Endothelial	Endothelial	GO:0006979	response to oxidative stress	44959	434/18903	0.000525944	0.0094915	0.000145589	1956/3091	2
Endothelial	Endothelial	GO:0048732	gland development	44959	441/18903	0.000543066	0.0094915	0.000145589	1956/3091	2
Endothelial	Endothelial	GO:0048568	embryonic organ development	44959	449/18903	0.000562971	0.0094915	0.000145589	1956/3091	2
Endothelial	Endothelial	GO:1903829	positive regulation of protein localization	44959	451/18903	0.000568003	0.0094915	0.000145589	1956/3091	2
Endothelial	Endothelial	GO:0050673	epithelial cell proliferation	44959	481/18903	0.000646172	0.0104338	0.000160042	1956/3091	2
Endothelial	Endothelial	GO:0033483	gas homeostasis	44928	10/18903	0.00105778	0.0152822	0.000234411	3091	1
Endothelial	Endothelial	GO:0046886	positive regulation of hormone biosynthetic process	44928	10/18903	0.00105778	0.0152822	0.000234411	3091	1
Endothelial	Endothelial	GO:0070099	regulation of chemokine-mediated signaling pathway	44928	10/18903	0.00105778	0.0152822	0.000234411	3091	1
Endothelial	Endothelial	GO:2001054	negative regulation of mesenchymal cell apoptotic process	44928	10/18903	0.00105778	0.0152822	0.000234411	3091	1
Endothelial	Endothelial	GO:0002069	columnar/cuboidal epithelial cell maturation	44928	11/18903	0.00116353	0.0159694	0.000244953	3091	1
Endothelial	Endothelial	GO:0061418	regulation of transcription from RNA polymerase II promoter in response to hypoxia	44928	11/18903	0.00116353	0.0159694	0.000244953	3091	1
Endothelial	Endothelial	GO:0010749	regulation of nitric oxide mediated signal transduction	44928	12/18903	0.00126927	0.0160612	0.000246362	1956	1
Endothelial	Endothelial	GO:1903800	positive regulation of miRNA maturation	44928	12/18903	0.00126927	0.0160612	0.000246362	1956	1
Endothelial	Endothelial	GO:0042541	hemoglobin biosynthetic process	44928	13/18903	0.00137501	0.0160612	0.000246362	3091	1
Endothelial	Endothelial	GO:0070243	regulation of thymocyte apoptotic process	44928	13/18903	0.00137501	0.0160612	0.000246362	3091	1
Endothelial	Endothelial	GO:1903599	positive regulation of autophagy of mitochondrion	44928	13/18903	0.00137501	0.0160612	0.000246362	3091	1
Endothelial	Endothelial	GO:1905208	negative regulation of cardiocyte differentiation	44928	14/18903	0.00148074	0.0165903	0.000254477	1956	1
Endothelial	Endothelial	GO:0032352	positive regulation of hormone metabolic process	44928	15/18903	0.00158646	0.0167008	0.000256172	3091	1
Endothelial	Endothelial	GO:0097152	mesenchymal cell apoptotic process	44928	15/18903	0.00158646	0.0167008	0.000256172	3091	1
Endothelial	Endothelial	GO:0006089	lactate metabolic process	44928	17/18903	0.0017979	0.0167008	0.000256172	3091	1
Endothelial	Endothelial	GO:0030949	positive regulation of vascular endothelial growth factor receptor signaling pathway	44928	17/18903	0.0017979	0.0167008	0.000256172	3091	1
Endothelial	Endothelial	GO:0090594	inflammatory response to wounding	44928	17/18903	0.0017979	0.0167008	0.000256172	3091	1
Endothelial	Endothelial	GO:0019896	axonal transport of mitochondrion	44928	18/18903	0.0019036	0.0167008	0.000256172	3091	1
Endothelial	Endothelial	GO:0038128	ERBB2 signaling pathway	44928	18/18903	0.0019036	0.0167008	0.000256172	1956	1
Endothelial	Endothelial	GO:0060644	mammary gland epithelial cell differentiation	44928	18/18903	0.0019036	0.0167008	0.000256172	3091	1
Endothelial	Endothelial	GO:0070242	thymocyte apoptotic process	44928	19/18903	0.00200931	0.0167008	0.000256172	3091	1
Endothelial	Endothelial	GO:1902176	negative regulation of oxidative stress-induced intrinsic apoptotic signaling pathway	44928	19/18903	0.00200931	0.0167008	0.000256172	3091	1
Endothelial	Endothelial	GO:2000434	regulation of protein neddylation	44928	19/18903	0.00200931	0.0167008	0.000256172	3091	1
Endothelial	Endothelial	GO:0007171	activation of transmembrane receptor protein tyrosine kinase activity	44928	20/18903	0.002115	0.0167008	0.000256172	1956	1
Endothelial	Endothelial	GO:0097709	connective tissue replacement	44928	20/18903	0.002115	0.0167008	0.000256172	3091	1
Endothelial	Endothelial	GO:0030502	negative regulation of bone mineralization	44928	21/18903	0.00222069	0.0167008	0.000256172	3091	1
Endothelial	Endothelial	GO:0038083	peptidyl-tyrosine autophosphorylation	44928	21/18903	0.00222069	0.0167008	0.000256172	1956	1
Endothelial	Endothelial	GO:0045821	positive regulation of glycolytic process	44928	21/18903	0.00222069	0.0167008	0.000256172	3091	1
Endothelial	Endothelial	GO:1901522	positive regulation of transcription from RNA polymerase II promoter involved in cellular response to chemical stimulus	44928	21/18903	0.00222069	0.0167008	0.000256172	3091	1
Endothelial	Endothelial	GO:1903204	negative regulation of oxidative stress-induced neuron death	44928	21/18903	0.00222069	0.0167008	0.000256172	3091	1
Endothelial	Endothelial	GO:0051000	positive regulation of nitric-oxide synthase activity	44928	22/18903	0.00232638	0.0170291	0.000261208	3091	1
Endothelial	Endothelial	GO:0014850	response to muscle activity	44928	24/18903	0.00253773	0.0172765	0.000265003	3091	1
Endothelial	Endothelial	GO:2000637	positive regulation of miRNA-mediated gene silencing	44928	24/18903	0.00253773	0.0172765	0.000265003	1956	1
Endothelial	Endothelial	GO:0046716	muscle cell cellular homeostasis	44928	25/18903	0.0026434	0.0172765	0.000265003	3091	1
Endothelial	Endothelial	GO:0060148	positive regulation of post-transcriptional gene silencing	44928	25/18903	0.0026434	0.0172765	0.000265003	1956	1
Endothelial	Endothelial	GO:1900370	positive regulation of post-transcriptional gene silencing by RNA	44928	25/18903	0.0026434	0.0172765	0.000265003	1956	1
Endothelial	Endothelial	GO:0035774	positive regulation of insulin secretion involved in cellular response to glucose stimulus	44928	27/18903	0.00285472	0.0173531	0.000266177	3091	1
Endothelial	Endothelial	GO:0042059	negative regulation of epidermal growth factor receptor signaling pathway	44928	27/18903	0.00285472	0.0173531	0.000266177	1956	1
Endothelial	Endothelial	GO:0045116	protein neddylation	44928	27/18903	0.00285472	0.0173531	0.000266177	3091	1
Endothelial	Endothelial	GO:0002052	positive regulation of neuroblast proliferation	44928	28/18903	0.00296038	0.0173531	0.000266177	3091	1
Endothelial	Endothelial	GO:1900017	positive regulation of cytokine production involved in inflammatory response	44928	28/18903	0.00296038	0.0173531	0.000266177	3091	1
Endothelial	Endothelial	GO:0010575	positive regulation of vascular endothelial growth factor production	44928	29/18903	0.00306602	0.0173531	0.000266177	3091	1
Endothelial	Endothelial	GO:0007202	activation of phospholipase C activity	44928	30/18903	0.00317166	0.0174124	0.000267088	1956	1
Endothelial	Endothelial	GO:0110150	negative regulation of biomineralization	44928	31/18903	0.0032773	0.0174683	0.000267945	3091	1
Endothelial	Endothelial	GO:1903715	regulation of aerobic respiration	44928	32/18903	0.00338293	0.017521	0.000268753	3091	1
Endothelial	Endothelial	GO:0001782	B cell homeostasis	44928	33/18903	0.00348855	0.0175708	0.000269516	3091	1
Endothelial	Endothelial	GO:0045648	positive regulation of erythrocyte differentiation	44928	34/18903	0.00359417	0.0176179	0.000270239	3091	1
Endothelial	Endothelial	GO:1903580	positive regulation of ATP metabolic process	44928	36/18903	0.00380539	0.018326	0.0002811	3091	1
Endothelial	Endothelial	GO:0071276	cellular response to cadmium ion	44928	37/18903	0.00391099	0.0183516	0.000281493	1956	1
Endothelial	Endothelial	GO:0030279	negative regulation of ossification	44928	39/18903	0.00412218	0.0185684	0.000284818	3091	1
Endothelial	Endothelial	GO:0045740	positive regulation of DNA replication	44928	40/18903	0.00422777	0.0185684	0.000284818	1956	1
Endothelial	Endothelial	GO:0071392	cellular response to estradiol stimulus	44928	40/18903	0.00422777	0.0185684	0.000284818	1956	1
Endothelial	Endothelial	GO:1902692	regulation of neuroblast proliferation	44928	40/18903	0.00422777	0.0185684	0.000284818	3091	1
Endothelial	Endothelial	GO:0071542	dopaminergic neuron differentiation	44928	42/18903	0.00443892	0.0188912	0.00028977	3091	1
Endothelial	Endothelial	GO:0071604	transforming growth factor beta production	44928	42/18903	0.00443892	0.0188912	0.00028977	3091	1
Endothelial	Endothelial	GO:1900274	regulation of phospholipase C activity	44928	42/18903	0.00443892	0.0188912	0.00028977	1956	1
Endothelial	Endothelial	GO:0007595	lactation	44928	43/18903	0.00454449	0.0189578	0.000290791	3091	1
Endothelial	Endothelial	GO:0071364	cellular response to epidermal growth factor stimulus	44928	43/18903	0.00454449	0.0189578	0.000290791	1956	1
Endothelial	Endothelial	GO:0008631	intrinsic apoptotic signaling pathway in response to oxidative stress	44928	45/18903	0.00475561	0.0189578	0.000290791	3091	1
Endothelial	Endothelial	GO:2000273	positive regulation of signaling receptor activity	44928	46/18903	0.00486116	0.0189578	0.000290791	3091	1
Endothelial	Endothelial	GO:0070849	response to epidermal growth factor	44928	47/18903	0.0049667	0.0189578	0.000290791	1956	1
Endothelial	Endothelial	GO:0045981	positive regulation of nucleotide metabolic process	44928	48/18903	0.00507225	0.0189578	0.000290791	3091	1
Endothelial	Endothelial	GO:1900544	positive regulation of purine nucleotide metabolic process	44928	48/18903	0.00507225	0.0189578	0.000290791	3091	1
Endothelial	Endothelial	GO:2000378	negative regulation of reactive oxygen species metabolic process	44928	49/18903	0.00517778	0.0189578	0.000290791	3091	1
Endothelial	Endothelial	GO:0048146	positive regulation of fibroblast proliferation	44928	53/18903	0.00559986	0.0196924	0.00030206	1956	1
Endothelial	Endothelial	GO:1900087	positive regulation of G1/S transition of mitotic cell cycle	44928	55/18903	0.00581087	0.0196924	0.00030206	1956	1
Endothelial	Endothelial	GO:2000179	positive regulation of neural precursor cell proliferation	44928	55/18903	0.00581087	0.0196924	0.00030206	3091	1
Endothelial	Endothelial	GO:0043470	regulation of carbohydrate catabolic process	44928	56/18903	0.00591637	0.0197633	0.000303147	3091	1
Endothelial	Endothelial	GO:2000630	positive regulation of miRNA metabolic process	44928	56/18903	0.00591637	0.0197633	0.000303147	3091	1
Endothelial	Endothelial	GO:0001755	neural crest cell migration	44928	59/18903	0.00623282	0.0197633	0.000303147	3091	1
Endothelial	Endothelial	GO:0090497	mesenchymal cell migration	44928	61/18903	0.00644376	0.0197633	0.000303147	3091	1
Endothelial	Endothelial	GO:0061614	miRNA transcription	44928	62/18903	0.00654922	0.0198648	0.000304703	3091	1
Endothelial	Endothelial	GO:0001947	heart looping	44928	64/18903	0.00676013	0.0200611	0.000307716	3091	1
Endothelial	Endothelial	GO:0060760	positive regulation of response to cytokine stimulus	44928	65/18903	0.00686557	0.0200921	0.00030819	3091	1
Endothelial	Endothelial	GO:0006879	cellular iron ion homeostasis	44928	66/18903	0.00697101	0.0200921	0.00030819	3091	1
Endothelial	Endothelial	GO:0051205	protein insertion into membrane	44928	67/18903	0.00707645	0.0200921	0.00030819	1956	1
Endothelial	Endothelial	GO:1902808	positive regulation of cell cycle G1/S phase transition	44928	68/18903	0.00718187	0.0200921	0.00030819	1956	1
Endothelial	Endothelial	GO:0061371	determination of heart left/right asymmetry	44928	69/18903	0.0072873	0.0200921	0.00030819	3091	1
Endothelial	Endothelial	GO:0003208	cardiac ventricle morphogenesis	44928	71/18903	0.00749813	0.0202782	0.000311045	3091	1
Endothelial	Endothelial	GO:0016239	positive regulation of macroautophagy	44928	75/18903	0.00791972	0.0208035	0.000319102	3091	1
Endothelial	Endothelial	GO:0043536	positive regulation of blood vessel endothelial cell migration	44928	75/18903	0.00791972	0.0208035	0.000319102	3091	1
Endothelial	Endothelial	GO:0010822	positive regulation of mitochondrion organization	44928	76/18903	0.0080251	0.020956	0.000321442	3091	1
Endothelial	Endothelial	GO:0071230	cellular response to amino acid stimulus	44928	80/18903	0.00844658	0.0211743	0.00032479	1956	1
Endothelial	Endothelial	GO:0035050	embryonic heart tube development	44928	84/18903	0.00886797	0.0217344	0.000333382	3091	1
Endothelial	Endothelial	GO:0055072	iron ion homeostasis	44928	88/18903	0.00928926	0.0221933	0.000340421	3091	1
Endothelial	Endothelial	GO:0007589	body fluid secretion	44928	89/18903	0.00939458	0.0221933	0.000340421	3091	1
Endothelial	Endothelial	GO:0048864	stem cell development	44928	89/18903	0.00939458	0.0221933	0.000340421	3091	1
Endothelial	Endothelial	GO:0071229	cellular response to acid chemical	44928	89/18903	0.00939458	0.0221933	0.000340421	1956	1
Endothelial	Endothelial	GO:0010586	miRNA metabolic process	44928	90/18903	0.00949988	0.0221933	0.000340421	3091	1
Endothelial	Endothelial	GO:0001942	hair follicle development	44928	91/18903	0.00960518	0.0222312	0.000341003	1956	1
Endothelial	Endothelial	GO:0061726	mitochondrion disassembly	44928	93/18903	0.00981576	0.0222312	0.000341003	3091	1
Endothelial	Endothelial	GO:0002793	positive regulation of peptide secretion	44928	94/18903	0.00992104	0.0222312	0.000341003	3091	1
Endothelial	Endothelial	GO:0022404	molting cycle process	44928	94/18903	0.00992104	0.0222312	0.000341003	1956	1
Endothelial	Endothelial	GO:0022405	hair cycle process	44928	94/18903	0.00992104	0.0222312	0.000341003	1956	1
Endothelial	Endothelial	GO:0014020	primary neural tube formation	44928	98/18903	0.0103421	0.0222823	0.000341785	3091	1
Endothelial	Endothelial	GO:1990868	response to chemokine	44928	98/18903	0.0103421	0.0222823	0.000341785	3091	1
Endothelial	Endothelial	GO:0002532	production of molecular mediator involved in inflammatory response	44928	100/18903	0.0105526	0.0222823	0.000341785	3091	1
Endothelial	Endothelial	GO:0006165	nucleoside diphosphate phosphorylation	44928	100/18903	0.0105526	0.0222823	0.000341785	3091	1
Endothelial	Endothelial	GO:0046939	nucleotide phosphorylation	44928	102/18903	0.0107631	0.0223129	0.000342255	3091	1
Endothelial	Endothelial	GO:0048144	fibroblast proliferation	44928	103/18903	0.0108683	0.0223129	0.000342255	1956	1
Endothelial	Endothelial	GO:1902882	regulation of response to oxidative stress	44928	104/18903	0.0109736	0.0223129	0.000342255	3091	1
Endothelial	Endothelial	GO:0032963	collagen metabolic process	44928	107/18903	0.0112892	0.0225832	0.000346401	3091	1
Endothelial	Endothelial	GO:0006090	pyruvate metabolic process	44928	108/18903	0.0113944	0.0225832	0.000346401	3091	1
Endothelial	Endothelial	GO:0090263	positive regulation of canonical Wnt signaling pathway	44928	108/18903	0.0113944	0.0225832	0.000346401	1956	1
Endothelial	Endothelial	GO:0042177	negative regulation of protein catabolic process	44928	111/18903	0.01171	0.0227971	0.000349683	1956	1
Endothelial	Endothelial	GO:0071347	cellular response to interleukin-1	44928	111/18903	0.01171	0.0227971	0.000349683	3091	1
Endothelial	Endothelial	GO:0002062	chondrocyte differentiation	44928	114/18903	0.0120255	0.0231236	0.00035469	3091	1
Endothelial	Endothelial	GO:0098586	cellular response to virus	44928	116/18903	0.0122358	0.0231236	0.00035469	3091	1
Endothelial	Endothelial	GO:0043200	response to amino acid	44928	118/18903	0.0124462	0.0232413	0.000356496	1956	1
Endothelial	Endothelial	GO:0032355	response to estradiol	44928	121/18903	0.0127616	0.0235812	0.00036171	1956	1
Endothelial	Endothelial	GO:0045931	positive regulation of mitotic cell cycle	44928	129/18903	0.0136024	0.023935	0.000367137	1956	1
Endothelial	Endothelial	GO:0007368	determination of left/right symmetry	44928	131/18903	0.0138126	0.0240733	0.000369258	3091	1
Endothelial	Endothelial	GO:0001101	response to acid chemical	44928	133/18903	0.0140227	0.0242854	0.000372511	1956	1
Endothelial	Endothelial	GO:0071333	cellular response to glucose stimulus	44928	136/18903	0.0143379	0.0245984	0.000377312	3091	1
Endothelial	Endothelial	GO:0071331	cellular response to hexose stimulus	44928	138/18903	0.0145479	0.024727	0.000379285	3091	1
Endothelial	Endothelial	GO:0046328	regulation of JNK cascade	44928	141/18903	0.014863	0.0248018	0.000380432	1956	1
Endothelial	Endothelial	GO:0070555	response to interleukin-1	44928	141/18903	0.014863	0.0248018	0.000380432	3091	1
Endothelial	Endothelial	GO:0061351	neural precursor cell proliferation	44928	149/18903	0.015703	0.0251553	0.000385854	3091	1
Endothelial	Endothelial	GO:0046718	viral entry into host cell	44928	151/18903	0.0159129	0.0251763	0.000386177	1956	1
Endothelial	Endothelial	GO:0071456	cellular response to hypoxia	44928	151/18903	0.0159129	0.0251763	0.000386177	3091	1
Endothelial	Endothelial	GO:0062013	positive regulation of small molecule metabolic process	44928	152/18903	0.0160179	0.0251972	0.000386497	3091	1
Endothelial	Endothelial	GO:0043524	negative regulation of neuron apoptotic process	44928	154/18903	0.0162278	0.0253819	0.00038933	3091	1
Endothelial	Endothelial	GO:0016052	carbohydrate catabolic process	44928	155/18903	0.0163327	0.0254013	0.000389628	3091	1
Endothelial	Endothelial	GO:0001678	cellular glucose homeostasis	44928	158/18903	0.0166475	0.0256186	0.000392961	3091	1
Endothelial	Endothelial	GO:2001022	positive regulation of response to DNA damage stimulus	44928	166/18903	0.0174867	0.0264596	0.000405862	1956	1
Endothelial	Endothelial	GO:0030307	positive regulation of cell growth	44928	167/18903	0.0175916	0.0264596	0.000405862	1956	1
Endothelial	Endothelial	GO:0043534	blood vessel endothelial cell migration	44928	177/18903	0.01864	0.0272164	0.000417469	3091	1
Endothelial	Endothelial	GO:0110148	biomineralization	44928	181/18903	0.0190592	0.0274056	0.000420372	3091	1
Endothelial	Endothelial	GO:0044000	movement in host	44928	183/18903	0.0192688	0.0274056	0.000420372	1956	1
Endothelial	Endothelial	GO:0045766	positive regulation of angiogenesis	44928	187/18903	0.0196879	0.0275029	0.000421864	3091	1
Endothelial	Endothelial	GO:1904018	positive regulation of vasculature development	44928	187/18903	0.0196879	0.0275029	0.000421864	3091	1
Endothelial	Endothelial	GO:0009060	aerobic respiration	44928	194/18903	0.0204211	0.0282397	0.000433166	3091	1
Endothelial	Endothelial	GO:0009749	response to glucose	44928	194/18903	0.0204211	0.0282397	0.000433166	3091	1
Endothelial	Endothelial	GO:0051701	biological process involved in interaction with host	44928	203/18903	0.0213633	0.0290308	0.000445301	1956	1
Endothelial	Endothelial	GO:0046034	ATP metabolic process	44928	217/18903	0.0228281	0.0303375	0.000465344	3091	1
Endothelial	Endothelial	GO:1901215	negative regulation of neuron death	44928	218/18903	0.0229327	0.0303375	0.000465344	3091	1
Endothelial	Endothelial	GO:0070374	positive regulation of ERK1 and ERK2 cascade	44928	223/18903	0.0234556	0.0309546	0.000474809	1956	1
Endothelial	Endothelial	GO:0072593	reactive oxygen species metabolic process	44928	235/18903	0.0247099	0.0317698	0.000487314	3091	1
Endothelial	Endothelial	GO:0042593	glucose homeostasis	44928	248/18903	0.0260678	0.032786	0.000502902	3091	1
Endothelial	Endothelial	GO:0033500	carbohydrate homeostasis	44928	249/18903	0.0261722	0.032786	0.000502902	3091	1
Endothelial	Endothelial	GO:0045926	negative regulation of growth	44928	249/18903	0.0261722	0.032786	0.000502902	3091	1
Endothelial	Endothelial	GO:0000082	G1/S transition of mitotic cell cycle	44928	250/18903	0.0262766	0.032786	0.000502902	1956	1
Endothelial	Endothelial	GO:0071695	anatomical structure maturation	44928	250/18903	0.0262766	0.032786	0.000502902	3091	1
Endothelial	Endothelial	GO:0051402	neuron apoptotic process	44928	255/18903	0.0267986	0.0331361	0.000508271	3091	1
Endothelial	Endothelial	GO:0045927	positive regulation of growth	44928	261/18903	0.0274247	0.0335327	0.000514355	1956	1
Endothelial	Endothelial	GO:0061448	connective tissue development	44928	274/18903	0.0287808	0.0348032	0.000533842	3091	1
Endothelial	Endothelial	GO:1903532	positive regulation of secretion by cell	44928	278/18903	0.0291978	0.0352299	0.000540387	3091	1
Endothelial	Endothelial	GO:0044843	cell cycle G1/S phase transition	44928	280/18903	0.0294063	0.0353262	0.000541864	1956	1
Endothelial	Endothelial	GO:0072659	protein localization to plasma membrane	44928	285/18903	0.0299274	0.0357955	0.000549064	1956	1
Endothelial	Endothelial	GO:0006260	DNA replication	44928	286/18903	0.0300316	0.0358421	0.000549778	1956	1
Endothelial	Endothelial	GO:0001666	response to hypoxia	44928	296/18903	0.0310734	0.0365295	0.000560323	3091	1
Endothelial	Endothelial	GO:0042886	amide transport	44928	296/18903	0.0310734	0.0365295	0.000560323	3091	1
Endothelial	Endothelial	GO:0009914	hormone transport	44928	300/18903	0.0314899	0.0368614	0.000565413	3091	1
Endothelial	Endothelial	GO:0021700	developmental maturation	44928	304/18903	0.0319064	0.037033	0.000568046	3091	1
Endothelial	Endothelial	GO:0010720	positive regulation of cell development	44928	307/18903	0.0322187	0.037238	0.00057119	3091	1
Endothelial	Endothelial	GO:1904951	positive regulation of establishment of protein localization	44928	310/18903	0.0325309	0.0373629	0.000573106	3091	1
Endothelial	Endothelial	GO:0016236	macroautophagy	44928	317/18903	0.0332593	0.0377259	0.000578674	3091	1
Endothelial	Endothelial	GO:0009895	negative regulation of catabolic process	44928	332/18903	0.0348191	0.0391281	0.000600182	1956	1
Endothelial	Endothelial	GO:0060249	anatomical structure homeostasis	44928	333/18903	0.0349231	0.0391281	0.000600182	3091	1
Endothelial	Endothelial	GO:0090287	regulation of cellular response to growth factor stimulus	44928	338/18903	0.0354427	0.0393092	0.00060296	3091	1
Endothelial	Endothelial	GO:0035592	establishment of protein localization to extracellular region	44928	360/18903	0.0377275	0.0411588	0.00063133	3091	1
Endothelial	Endothelial	GO:0008544	epidermis development	44928	362/18903	0.0379351	0.0411588	0.00063133	1956	1
Endothelial	Endothelial	GO:0070997	neuron death	44928	368/18903	0.0385576	0.0415877	0.000637909	3091	1
Endothelial	Endothelial	GO:0071692	protein localization to extracellular region	44928	368/18903	0.0385576	0.0415877	0.000637909	3091	1
Endothelial	Endothelial	GO:0090132	epithelium migration	44928	369/18903	0.0386614	0.0416178	0.000638372	3091	1
Endothelial	Endothelial	GO:0050878	regulation of body fluid levels	44928	390/18903	0.0408387	0.0434505	0.000666482	3091	1
Endothelial	Endothelial	GO:0007018	microtubule-based movement	44928	415/18903	0.0434275	0.0456738	0.000700585	3091	1
Endothelial	Endothelial	GO:0034470	ncRNA processing	44928	439/18903	0.0459095	0.0476452	0.000730825	1956	1
Endothelial	Endothelial	GO:0042060	wound healing	44928	442/18903	0.0462195	0.0478765	0.000734372	3091	1
Endothelial	Endothelial	GO:0198738	cell-cell signaling by wnt	44928	458/18903	0.0478721	0.0491249	0.000753521	1956	1
FOXP2_OLFM3_Neuron	FOXP2_OLFM3_Neuron	GO:0035051	cardiocyte differentiation	44991	159/18903	1.1465e-05	0.00460365	0.00119846	1956/5594/5465	3
FOXP2_OLFM3_Neuron	FOXP2_OLFM3_Neuron	GO:0032872	regulation of stress-activated MAPK cascade	44991	195/18903	2.1132e-05	0.00460365	0.00119846	1956/3265/5594	3
FOXP2_OLFM3_Neuron	FOXP2_OLFM3_Neuron	GO:0070302	regulation of stress-activated protein kinase signaling cascade	44991	198/18903	2.21196e-05	0.00460365	0.00119846	1956/3265/5594	3
FOXP2_OLFM3_Neuron	FOXP2_OLFM3_Neuron	GO:0048167	regulation of synaptic plasticity	44991	207/18903	2.52647e-05	0.00460365	0.00119846	2932/3265/5594	3
FOXP2_OLFM3_Neuron	FOXP2_OLFM3_Neuron	GO:1901215	negative regulation of neuron death	44991	218/18903	2.9493e-05	0.00460365	0.00119846	2932/3265/5465	3
FOXP2_OLFM3_Neuron	FOXP2_OLFM3_Neuron	GO:0051403	stress-activated MAPK cascade	44991	239/18903	3.88131e-05	0.00460365	0.00119846	1956/3265/5594	3
FOXP2_OLFM3_Neuron	FOXP2_OLFM3_Neuron	GO:0031098	stress-activated protein kinase signaling cascade	44991	246/18903	4.2304e-05	0.00460365	0.00119846	1956/3265/5594	3
FOXP2_OLFM3_Neuron	FOXP2_OLFM3_Neuron	GO:0071276	cellular response to cadmium ion	44963	37/18903	5.56431e-05	0.00460365	0.00119846	1956/5594	2
FOXP2_OLFM3_Neuron	FOXP2_OLFM3_Neuron	GO:0010863	positive regulation of phospholipase C activity	44963	40/18903	6.514e-05	0.00460365	0.00119846	1956/3265	2
FOXP2_OLFM3_Neuron	FOXP2_OLFM3_Neuron	GO:0034599	cellular response to oxidative stress	44991	288/18903	6.76611e-05	0.00460365	0.00119846	4363/1956/5594	3
FOXP2_OLFM3_Neuron	FOXP2_OLFM3_Neuron	GO:1900274	regulation of phospholipase C activity	44963	42/18903	7.18843e-05	0.00460365	0.00119846	1956/3265	2
FOXP2_OLFM3_Neuron	FOXP2_OLFM3_Neuron	GO:1904646	cellular response to amyloid-beta	44963	45/18903	8.26194e-05	0.00460365	0.00119846	4363/2932	2
FOXP2_OLFM3_Neuron	FOXP2_OLFM3_Neuron	GO:0010677	negative regulation of cellular carbohydrate metabolic process	44963	46/18903	8.63626e-05	0.00460365	0.00119846	2932/5465	2
FOXP2_OLFM3_Neuron	FOXP2_OLFM3_Neuron	GO:0018105	peptidyl-serine phosphorylation	44991	313/18903	8.66666e-05	0.00460365	0.00119846	1956/2932/5594	3
FOXP2_OLFM3_Neuron	FOXP2_OLFM3_Neuron	GO:0070849	response to epidermal growth factor	44963	47/18903	9.01882e-05	0.00460365	0.00119846	1956/5594	2
FOXP2_OLFM3_Neuron	FOXP2_OLFM3_Neuron	GO:1901214	regulation of neuron death	44991	325/18903	9.69162e-05	0.00460365	0.00119846	2932/3265/5465	3
FOXP2_OLFM3_Neuron	FOXP2_OLFM3_Neuron	GO:0035094	response to nicotine	44963	49/18903	9.80864e-05	0.00460365	0.00119846	5594/5465	2
FOXP2_OLFM3_Neuron	FOXP2_OLFM3_Neuron	GO:0018209	peptidyl-serine modification	44991	332/18903	0.000103247	0.00460365	0.00119846	1956/2932/5594	3
FOXP2_OLFM3_Neuron	FOXP2_OLFM3_Neuron	GO:0032386	regulation of intracellular transport	44991	336/18903	0.000106984	0.00460365	0.00119846	2932/3265/5594	3
FOXP2_OLFM3_Neuron	FOXP2_OLFM3_Neuron	GO:0045912	negative regulation of carbohydrate metabolic process	44963	52/18903	0.000110551	0.00460365	0.00119846	2932/5465	2
FOXP2_OLFM3_Neuron	FOXP2_OLFM3_Neuron	GO:0070371	ERK1 and ERK2 cascade	44991	340/18903	0.000110809	0.00460365	0.00119846	1956/3265/5594	3
FOXP2_OLFM3_Neuron	FOXP2_OLFM3_Neuron	GO:0048146	positive regulation of fibroblast proliferation	44963	53/18903	0.00011487	0.00460365	0.00119846	1956/3265	2
FOXP2_OLFM3_Neuron	FOXP2_OLFM3_Neuron	GO:0062197	cellular response to chemical stress	44991	345/18903	0.000115715	0.00460365	0.00119846	4363/1956/5594	3
FOXP2_OLFM3_Neuron	FOXP2_OLFM3_Neuron	GO:0010518	positive regulation of phospholipase activity	44963	55/18903	0.000123754	0.00460365	0.00119846	1956/3265	2
FOXP2_OLFM3_Neuron	FOXP2_OLFM3_Neuron	GO:1904645	response to amyloid-beta	44963	55/18903	0.000123754	0.00460365	0.00119846	4363/2932	2
FOXP2_OLFM3_Neuron	FOXP2_OLFM3_Neuron	GO:0070997	neuron death	44991	368/18903	0.000140123	0.0050121	0.00130479	2932/3265/5465	3
FOXP2_OLFM3_Neuron	FOXP2_OLFM3_Neuron	GO:0046686	response to cadmium ion	44963	60/18903	0.000147401	0.00507714	0.00132172	1956/5594	2
FOXP2_OLFM3_Neuron	FOXP2_OLFM3_Neuron	GO:0016032	viral process	44991	421/18903	0.000208681	0.00624484	0.00162571	1956/2932/5465	3
FOXP2_OLFM3_Neuron	FOXP2_OLFM3_Neuron	GO:0001558	regulation of cell growth	44991	422/18903	0.00021015	0.00624484	0.00162571	1956/2932/5465	3
FOXP2_OLFM3_Neuron	FOXP2_OLFM3_Neuron	GO:0001503	ossification	44991	429/18903	0.000220621	0.00624484	0.00162571	1956/2932/5594	3
FOXP2_OLFM3_Neuron	FOXP2_OLFM3_Neuron	GO:2000628	regulation of miRNA metabolic process	44963	74/18903	0.000224487	0.00624484	0.00162571	3265/5465	2
FOXP2_OLFM3_Neuron	FOXP2_OLFM3_Neuron	GO:0006979	response to oxidative stress	44991	434/18903	0.000228306	0.00624484	0.00162571	4363/1956/5594	3
FOXP2_OLFM3_Neuron	FOXP2_OLFM3_Neuron	GO:1903829	positive regulation of protein localization	44991	451/18903	0.00025574	0.00642806	0.00167341	1956/2932/3265	3
FOXP2_OLFM3_Neuron	FOXP2_OLFM3_Neuron	GO:0050673	epithelial cell proliferation	44991	481/18903	0.00030925	0.00717186	0.00186704	1956/3265/5594	3
FOXP2_OLFM3_Neuron	FOXP2_OLFM3_Neuron	GO:0001892	embryonic placenta development	44963	87/18903	0.000310354	0.00717186	0.00186704	1956/5594	2
FOXP2_OLFM3_Neuron	FOXP2_OLFM3_Neuron	GO:0010586	miRNA metabolic process	44963	90/18903	0.000332114	0.00717186	0.00186704	3265/5465	2
FOXP2_OLFM3_Neuron	FOXP2_OLFM3_Neuron	GO:0016049	cell growth	44991	493/18903	0.000332545	0.00717186	0.00186704	1956/2932/5465	3
FOXP2_OLFM3_Neuron	FOXP2_OLFM3_Neuron	GO:1903351	cellular response to dopamine	44963	91/18903	0.00033953	0.00717186	0.00186704	2932/5594	2
FOXP2_OLFM3_Neuron	FOXP2_OLFM3_Neuron	GO:1903350	response to dopamine	44963	92/18903	0.000347026	0.00717186	0.00186704	2932/5594	2
FOXP2_OLFM3_Neuron	FOXP2_OLFM3_Neuron	GO:0032091	negative regulation of protein binding	44963	96/18903	0.000377817	0.00763848	0.00198851	2932/5465	2
FOXP2_OLFM3_Neuron	FOXP2_OLFM3_Neuron	GO:0048144	fibroblast proliferation	44963	103/18903	0.000434805	0.00808047	0.00210357	1956/3265	2
FOXP2_OLFM3_Neuron	FOXP2_OLFM3_Neuron	GO:0120034	positive regulation of plasma membrane bounded cell projection assembly	44963	111/18903	0.000504756	0.00838255	0.00218221	2932/3265	2
FOXP2_OLFM3_Neuron	FOXP2_OLFM3_Neuron	GO:0021987	cerebral cortex development	44963	117/18903	0.000560584	0.00898868	0.00234001	1956/2932	2
FOXP2_OLFM3_Neuron	FOXP2_OLFM3_Neuron	GO:0043406	positive regulation of MAP kinase activity	44963	117/18903	0.000560584	0.00898868	0.00234001	1956/3265	2
FOXP2_OLFM3_Neuron	FOXP2_OLFM3_Neuron	GO:0042752	regulation of circadian rhythm	44963	120/18903	0.000589578	0.00913845	0.002379	2932/5465	2
FOXP2_OLFM3_Neuron	FOXP2_OLFM3_Neuron	GO:0038127	ERBB signaling pathway	44963	126/18903	0.000649718	0.00974576	0.0025371	1956/5594	2
FOXP2_OLFM3_Neuron	FOXP2_OLFM3_Neuron	GO:0043467	regulation of generation of precursor metabolites and energy	44963	134/18903	0.00073436	0.0108301	0.00281938	2932/5465	2
FOXP2_OLFM3_Neuron	FOXP2_OLFM3_Neuron	GO:0035270	endocrine system development	44963	135/18903	0.000745297	0.0108301	0.00281938	2932/5594	2
FOXP2_OLFM3_Neuron	FOXP2_OLFM3_Neuron	GO:0050852	T cell receptor signaling pathway	44963	139/18903	0.00078984	0.0113008	0.00294191	3265/5594	2
FOXP2_OLFM3_Neuron	FOXP2_OLFM3_Neuron	GO:0090316	positive regulation of intracellular protein transport	44963	157/18903	0.00100592	0.0133644	0.00347912	2932/3265	2
FOXP2_OLFM3_Neuron	FOXP2_OLFM3_Neuron	GO:0009267	cellular response to starvation	44963	175/18903	0.00124744	0.0152647	0.00397383	5594/5465	2
FOXP2_OLFM3_Neuron	FOXP2_OLFM3_Neuron	GO:0043405	regulation of MAP kinase activity	44963	186/18903	0.00140747	0.0167814	0.00436867	1956/3265	2
FOXP2_OLFM3_Neuron	FOXP2_OLFM3_Neuron	GO:0000302	response to reactive oxygen species	44963	204/18903	0.00168956	0.0184858	0.00481237	1956/5594	2
FOXP2_OLFM3_Neuron	FOXP2_OLFM3_Neuron	GO:0007623	circadian rhythm	44963	210/18903	0.00178914	0.0192652	0.00501528	2932/5465	2
FOXP2_OLFM3_Neuron	FOXP2_OLFM3_Neuron	GO:0042594	response to starvation	44963	211/18903	0.001806	0.0192652	0.00501528	5594/5465	2
FOXP2_OLFM3_Neuron	FOXP2_OLFM3_Neuron	GO:0016051	carbohydrate biosynthetic process	44963	212/18903	0.00182294	0.0192652	0.00501528	2932/5465	2
FOXP2_OLFM3_Neuron	FOXP2_OLFM3_Neuron	GO:0070374	positive regulation of ERK1 and ERK2 cascade	44963	223/18903	0.00201435	0.0205632	0.00535318	1956/3265	2
FOXP2_OLFM3_Neuron	FOXP2_OLFM3_Neuron	GO:0050679	positive regulation of epithelial cell proliferation	44963	224/18903	0.00203221	0.0205632	0.00535318	1956/3265	2
FOXP2_OLFM3_Neuron	FOXP2_OLFM3_Neuron	GO:0048588	developmental cell growth	44963	229/18903	0.00212265	0.0205632	0.00535318	2932/5465	2
FOXP2_OLFM3_Neuron	FOXP2_OLFM3_Neuron	GO:0048863	stem cell differentiation	44963	248/18903	0.00248363	0.0235691	0.00613571	2932/5594	2
FOXP2_OLFM3_Neuron	FOXP2_OLFM3_Neuron	GO:0060828	regulation of canonical Wnt signaling pathway	44963	260/18903	0.00272566	0.0247438	0.00644151	1956/2932	2
FOXP2_OLFM3_Neuron	FOXP2_OLFM3_Neuron	GO:0071216	cellular response to biotic stimulus	44963	261/18903	0.00274632	0.0247438	0.00644151	2932/5594	2
FOXP2_OLFM3_Neuron	FOXP2_OLFM3_Neuron	GO:0032868	response to insulin	44963	269/18903	0.00291428	0.0253735	0.00660544	2932/5465	2
FOXP2_OLFM3_Neuron	FOXP2_OLFM3_Neuron	GO:0090150	establishment of protein localization to membrane	44963	270/18903	0.00293561	0.0253735	0.00660544	1956/3265	2
FOXP2_OLFM3_Neuron	FOXP2_OLFM3_Neuron	GO:0007611	learning or memory	44963	273/18903	0.00300005	0.0253735	0.00660544	1956/5594	2
FOXP2_OLFM3_Neuron	FOXP2_OLFM3_Neuron	GO:0042939	tripeptide transport	44932	10/18903	0.00317032	0.0253735	0.00660544	4363	1
FOXP2_OLFM3_Neuron	FOXP2_OLFM3_Neuron	GO:0070874	negative regulation of glycogen metabolic process	44932	10/18903	0.00317032	0.0253735	0.00660544	2932	1
FOXP2_OLFM3_Neuron	FOXP2_OLFM3_Neuron	GO:0043547	positive regulation of GTPase activity	44963	283/18903	0.00321971	0.0253735	0.00660544	2932/3265	2
FOXP2_OLFM3_Neuron	FOXP2_OLFM3_Neuron	GO:0010887	negative regulation of cholesterol storage	44932	11/18903	0.00348689	0.0253735	0.00660544	5465	1
FOXP2_OLFM3_Neuron	FOXP2_OLFM3_Neuron	GO:0032000	positive regulation of fatty acid beta-oxidation	44932	11/18903	0.00348689	0.0253735	0.00660544	5465	1
FOXP2_OLFM3_Neuron	FOXP2_OLFM3_Neuron	GO:0032096	negative regulation of response to food	44932	11/18903	0.00348689	0.0253735	0.00660544	5465	1
FOXP2_OLFM3_Neuron	FOXP2_OLFM3_Neuron	GO:0032099	negative regulation of appetite	44932	11/18903	0.00348689	0.0253735	0.00660544	5465	1
FOXP2_OLFM3_Neuron	FOXP2_OLFM3_Neuron	GO:0032105	negative regulation of response to extracellular stimulus	44932	11/18903	0.00348689	0.0253735	0.00660544	5465	1
FOXP2_OLFM3_Neuron	FOXP2_OLFM3_Neuron	GO:0032108	negative regulation of response to nutrient levels	44932	11/18903	0.00348689	0.0253735	0.00660544	5465	1
FOXP2_OLFM3_Neuron	FOXP2_OLFM3_Neuron	GO:0042167	heme catabolic process	44932	11/18903	0.00348689	0.0253735	0.00660544	4363	1
FOXP2_OLFM3_Neuron	FOXP2_OLFM3_Neuron	GO:0046149	pigment catabolic process	44932	11/18903	0.00348689	0.0253735	0.00660544	4363	1
FOXP2_OLFM3_Neuron	FOXP2_OLFM3_Neuron	GO:0060020	Bergmann glial cell differentiation	44932	11/18903	0.00348689	0.0253735	0.00660544	5594	1
FOXP2_OLFM3_Neuron	FOXP2_OLFM3_Neuron	GO:0060439	trachea morphogenesis	44932	11/18903	0.00348689	0.0253735	0.00660544	5594	1
FOXP2_OLFM3_Neuron	FOXP2_OLFM3_Neuron	GO:0072584	caveolin-mediated endocytosis	44932	11/18903	0.00348689	0.0253735	0.00660544	5594	1
FOXP2_OLFM3_Neuron	FOXP2_OLFM3_Neuron	GO:0034454	microtubule anchoring at centrosome	44932	12/18903	0.00380338	0.0253735	0.00660544	2932	1
FOXP2_OLFM3_Neuron	FOXP2_OLFM3_Neuron	GO:0061517	macrophage proliferation	44932	12/18903	0.00380338	0.0253735	0.00660544	5594	1
FOXP2_OLFM3_Neuron	FOXP2_OLFM3_Neuron	GO:1901030	positive regulation of mitochondrial outer membrane permeabilization involved in apoptotic signaling pathway	44932	12/18903	0.00380338	0.0253735	0.00660544	2932	1
FOXP2_OLFM3_Neuron	FOXP2_OLFM3_Neuron	GO:1903800	positive regulation of miRNA maturation	44932	12/18903	0.00380338	0.0253735	0.00660544	1956	1
FOXP2_OLFM3_Neuron	FOXP2_OLFM3_Neuron	GO:1904338	regulation of dopaminergic neuron differentiation	44932	12/18903	0.00380338	0.0253735	0.00660544	2932	1
FOXP2_OLFM3_Neuron	FOXP2_OLFM3_Neuron	GO:1904951	positive regulation of establishment of protein localization	44963	310/18903	0.00384978	0.0253735	0.00660544	2932/3265	2
FOXP2_OLFM3_Neuron	FOXP2_OLFM3_Neuron	GO:0050890	cognition	44963	314/18903	0.00394769	0.0253735	0.00660544	1956/5594	2
FOXP2_OLFM3_Neuron	FOXP2_OLFM3_Neuron	GO:0060326	cell chemotaxis	44963	319/18903	0.00407172	0.0253735	0.00660544	4363/5594	2
FOXP2_OLFM3_Neuron	FOXP2_OLFM3_Neuron	GO:0006787	porphyrin-containing compound catabolic process	44932	13/18903	0.00411979	0.0253735	0.00660544	4363	1
FOXP2_OLFM3_Neuron	FOXP2_OLFM3_Neuron	GO:0009235	cobalamin metabolic process	44932	13/18903	0.00411979	0.0253735	0.00660544	4363	1
FOXP2_OLFM3_Neuron	FOXP2_OLFM3_Neuron	GO:0010745	negative regulation of macrophage derived foam cell differentiation	44932	13/18903	0.00411979	0.0253735	0.00660544	5465	1
FOXP2_OLFM3_Neuron	FOXP2_OLFM3_Neuron	GO:0033015	tetrapyrrole catabolic process	44932	13/18903	0.00411979	0.0253735	0.00660544	4363	1
FOXP2_OLFM3_Neuron	FOXP2_OLFM3_Neuron	GO:0061029	eyelid development in camera-type eye	44932	13/18903	0.00411979	0.0253735	0.00660544	1956	1
FOXP2_OLFM3_Neuron	FOXP2_OLFM3_Neuron	GO:0061052	negative regulation of cell growth involved in cardiac muscle cell development	44932	13/18903	0.00411979	0.0253735	0.00660544	5465	1
FOXP2_OLFM3_Neuron	FOXP2_OLFM3_Neuron	GO:0015849	organic acid transport	44963	324/18903	0.00419758	0.0255473	0.00665068	4363/5465	2
FOXP2_OLFM3_Neuron	FOXP2_OLFM3_Neuron	GO:0071496	cellular response to external stimulus	44963	328/18903	0.00429959	0.0255473	0.00665068	5594/5465	2
FOXP2_OLFM3_Neuron	FOXP2_OLFM3_Neuron	GO:0009895	negative regulation of catabolic process	44963	332/18903	0.00440275	0.0255473	0.00665068	1956/5465	2
FOXP2_OLFM3_Neuron	FOXP2_OLFM3_Neuron	GO:0048638	regulation of developmental growth	44963	332/18903	0.00440275	0.0255473	0.00665068	2932/5465	2
FOXP2_OLFM3_Neuron	FOXP2_OLFM3_Neuron	GO:0045820	negative regulation of glycolytic process	44932	14/18903	0.00443611	0.0255473	0.00665068	5465	1
FOXP2_OLFM3_Neuron	FOXP2_OLFM3_Neuron	GO:0070141	response to UV-A	44932	14/18903	0.00443611	0.0255473	0.00665068	1956	1
FOXP2_OLFM3_Neuron	FOXP2_OLFM3_Neuron	GO:2001171	positive regulation of ATP biosynthetic process	44932	14/18903	0.00443611	0.0255473	0.00665068	5465	1
FOXP2_OLFM3_Neuron	FOXP2_OLFM3_Neuron	GO:1990778	protein localization to cell periphery	44963	337/18903	0.00453334	0.0255473	0.00665068	1956/3265	2
FOXP2_OLFM3_Neuron	FOXP2_OLFM3_Neuron	GO:0006206	pyrimidine nucleobase metabolic process	44932	15/18903	0.00475234	0.0255473	0.00665068	5594	1
FOXP2_OLFM3_Neuron	FOXP2_OLFM3_Neuron	GO:0048308	organelle inheritance	44932	15/18903	0.00475234	0.0255473	0.00665068	5594	1
FOXP2_OLFM3_Neuron	FOXP2_OLFM3_Neuron	GO:0048313	Golgi inheritance	44932	15/18903	0.00475234	0.0255473	0.00665068	5594	1
FOXP2_OLFM3_Neuron	FOXP2_OLFM3_Neuron	GO:0070885	negative regulation of calcineurin-NFAT signaling cascade	44932	15/18903	0.00475234	0.0255473	0.00665068	2932	1
FOXP2_OLFM3_Neuron	FOXP2_OLFM3_Neuron	GO:0106057	negative regulation of calcineurin-mediated signaling	44932	15/18903	0.00475234	0.0255473	0.00665068	2932	1
FOXP2_OLFM3_Neuron	FOXP2_OLFM3_Neuron	GO:0031346	positive regulation of cell projection organization	44963	352/18903	0.00493598	0.026382	0.00686797	2932/3265	2
FOXP2_OLFM3_Neuron	FOXP2_OLFM3_Neuron	GO:0099633	protein localization to postsynaptic specialization membrane	44932	16/18903	0.00506849	0.0264815	0.00689387	3265	1
FOXP2_OLFM3_Neuron	FOXP2_OLFM3_Neuron	GO:0099645	neurotransmitter receptor localization to postsynaptic specialization membrane	44932	16/18903	0.00506849	0.0264815	0.00689387	3265	1
FOXP2_OLFM3_Neuron	FOXP2_OLFM3_Neuron	GO:0042176	regulation of protein catabolic process	44963	361/18903	0.00518534	0.0267871	0.00697344	1956/2932	2
FOXP2_OLFM3_Neuron	FOXP2_OLFM3_Neuron	GO:0008544	epidermis development	44963	362/18903	0.00521341	0.0267871	0.00697344	1956/5465	2
FOXP2_OLFM3_Neuron	FOXP2_OLFM3_Neuron	GO:1900034	regulation of cellular response to heat	44932	17/18903	0.00538456	0.0270683	0.00704665	2932	1
FOXP2_OLFM3_Neuron	FOXP2_OLFM3_Neuron	GO:1903358	regulation of Golgi organization	44932	17/18903	0.00538456	0.0270683	0.00704665	5594	1
FOXP2_OLFM3_Neuron	FOXP2_OLFM3_Neuron	GO:0051346	negative regulation of hydrolase activity	44963	373/18903	0.00552686	0.0271872	0.0070776	2932/3265	2
FOXP2_OLFM3_Neuron	FOXP2_OLFM3_Neuron	GO:0043087	regulation of GTPase activity	44963	376/18903	0.00561384	0.0271872	0.0070776	2932/3265	2
FOXP2_OLFM3_Neuron	FOXP2_OLFM3_Neuron	GO:0045722	positive regulation of gluconeogenesis	44932	18/18903	0.00570055	0.0271872	0.0070776	5465	1
FOXP2_OLFM3_Neuron	FOXP2_OLFM3_Neuron	GO:1902683	regulation of receptor localization to synapse	44932	18/18903	0.00570055	0.0271872	0.0070776	3265	1
FOXP2_OLFM3_Neuron	FOXP2_OLFM3_Neuron	GO:0010759	positive regulation of macrophage chemotaxis	44932	19/18903	0.00601645	0.0276479	0.00719754	5594	1
FOXP2_OLFM3_Neuron	FOXP2_OLFM3_Neuron	GO:0097284	hepatocyte apoptotic process	44932	19/18903	0.00601645	0.0276479	0.00719754	5465	1
FOXP2_OLFM3_Neuron	FOXP2_OLFM3_Neuron	GO:1902894	negative regulation of miRNA transcription	44932	19/18903	0.00601645	0.0276479	0.00719754	5465	1
FOXP2_OLFM3_Neuron	FOXP2_OLFM3_Neuron	GO:2000251	positive regulation of actin cytoskeleton reorganization	44932	19/18903	0.00601645	0.0276479	0.00719754	3265	1
FOXP2_OLFM3_Neuron	FOXP2_OLFM3_Neuron	GO:0001701	in utero embryonic development	44963	393/18903	0.00611884	0.0276479	0.00719754	1956/5594	2
FOXP2_OLFM3_Neuron	FOXP2_OLFM3_Neuron	GO:0030011	maintenance of cell polarity	44932	20/18903	0.00633227	0.0276479	0.00719754	2932	1
FOXP2_OLFM3_Neuron	FOXP2_OLFM3_Neuron	GO:1903427	negative regulation of reactive oxygen species biosynthetic process	44932	20/18903	0.00633227	0.0276479	0.00719754	5465	1
FOXP2_OLFM3_Neuron	FOXP2_OLFM3_Neuron	GO:1903579	negative regulation of ATP metabolic process	44932	20/18903	0.00633227	0.0276479	0.00719754	5465	1
FOXP2_OLFM3_Neuron	FOXP2_OLFM3_Neuron	GO:0032098	regulation of appetite	44932	21/18903	0.006648	0.0282312	0.00734939	5465	1
FOXP2_OLFM3_Neuron	FOXP2_OLFM3_Neuron	GO:0070166	enamel mineralization	44932	21/18903	0.006648	0.0282312	0.00734939	5465	1
FOXP2_OLFM3_Neuron	FOXP2_OLFM3_Neuron	GO:0050727	regulation of inflammatory response	44963	414/18903	0.00677085	0.0284927	0.00741746	4363/5465	2
FOXP2_OLFM3_Neuron	FOXP2_OLFM3_Neuron	GO:0031331	positive regulation of cellular catabolic process	44963	429/18903	0.00725548	0.0296915	0.00772955	2932/5465	2
FOXP2_OLFM3_Neuron	FOXP2_OLFM3_Neuron	GO:1900543	negative regulation of purine nucleotide metabolic process	44932	23/18903	0.00727922	0.0296915	0.00772955	5465	1
FOXP2_OLFM3_Neuron	FOXP2_OLFM3_Neuron	GO:0006869	lipid transport	44963	433/18903	0.00738736	0.0300011	0.00781012	4363/5465	2
FOXP2_OLFM3_Neuron	FOXP2_OLFM3_Neuron	GO:0060571	morphogenesis of an epithelial fold	44932	24/18903	0.0075947	0.0301579	0.00785096	1956	1
FOXP2_OLFM3_Neuron	FOXP2_OLFM3_Neuron	GO:2000637	positive regulation of miRNA-mediated gene silencing	44932	24/18903	0.0075947	0.0301579	0.00785096	1956	1
FOXP2_OLFM3_Neuron	FOXP2_OLFM3_Neuron	GO:0045936	negative regulation of phosphate metabolic process	44963	440/18903	0.00762082	0.0301579	0.00785096	2932/5465	2
FOXP2_OLFM3_Neuron	FOXP2_OLFM3_Neuron	GO:0010563	negative regulation of phosphorus metabolic process	44963	441/18903	0.00765445	0.0301579	0.00785096	2932/5465	2
FOXP2_OLFM3_Neuron	FOXP2_OLFM3_Neuron	GO:0042060	wound healing	44963	442/18903	0.00768815	0.0301579	0.00785096	3265/5465	2
FOXP2_OLFM3_Neuron	FOXP2_OLFM3_Neuron	GO:0003323	type B pancreatic cell development	44932	25/18903	0.0079101	0.0301579	0.00785096	2932	1
FOXP2_OLFM3_Neuron	FOXP2_OLFM3_Neuron	GO:0060148	positive regulation of post-transcriptional gene silencing	44932	25/18903	0.0079101	0.0301579	0.00785096	1956	1
FOXP2_OLFM3_Neuron	FOXP2_OLFM3_Neuron	GO:1900370	positive regulation of post-transcriptional gene silencing by RNA	44932	25/18903	0.0079101	0.0301579	0.00785096	1956	1
FOXP2_OLFM3_Neuron	FOXP2_OLFM3_Neuron	GO:1901984	negative regulation of protein acetylation	44932	25/18903	0.0079101	0.0301579	0.00785096	2932	1
FOXP2_OLFM3_Neuron	FOXP2_OLFM3_Neuron	GO:0048568	embryonic organ development	44963	449/18903	0.00792596	0.0301579	0.00785096	1956/5594	2
FOXP2_OLFM3_Neuron	FOXP2_OLFM3_Neuron	GO:0009314	response to radiation	44963	452/18903	0.00802892	0.0301579	0.00785096	1956/3265	2
FOXP2_OLFM3_Neuron	FOXP2_OLFM3_Neuron	GO:0032515	negative regulation of phosphoprotein phosphatase activity	44932	26/18903	0.00822542	0.0301579	0.00785096	2932	1
FOXP2_OLFM3_Neuron	FOXP2_OLFM3_Neuron	GO:0033598	mammary gland epithelial cell proliferation	44932	26/18903	0.00822542	0.0301579	0.00785096	5594	1
FOXP2_OLFM3_Neuron	FOXP2_OLFM3_Neuron	GO:1905523	positive regulation of macrophage migration	44932	26/18903	0.00822542	0.0301579	0.00785096	5594	1
FOXP2_OLFM3_Neuron	FOXP2_OLFM3_Neuron	GO:0198738	cell-cell signaling by wnt	44963	458/18903	0.00823668	0.0301579	0.00785096	1956/2932	2
FOXP2_OLFM3_Neuron	FOXP2_OLFM3_Neuron	GO:0032103	positive regulation of response to external stimulus	44963	464/18903	0.00844692	0.0306167	0.00797039	4363/5594	2
FOXP2_OLFM3_Neuron	FOXP2_OLFM3_Neuron	GO:0042832	defense response to protozoan	44932	27/18903	0.00854065	0.0306167	0.00797039	3265	1
FOXP2_OLFM3_Neuron	FOXP2_OLFM3_Neuron	GO:2000737	negative regulation of stem cell differentiation	44932	27/18903	0.00854065	0.0306167	0.00797039	2932	1
FOXP2_OLFM3_Neuron	FOXP2_OLFM3_Neuron	GO:0001562	response to protozoan	44932	28/18903	0.0088558	0.0306167	0.00797039	3265	1
FOXP2_OLFM3_Neuron	FOXP2_OLFM3_Neuron	GO:0050996	positive regulation of lipid catabolic process	44932	28/18903	0.0088558	0.0306167	0.00797039	5465	1
FOXP2_OLFM3_Neuron	FOXP2_OLFM3_Neuron	GO:0010876	lipid localization	44963	483/18903	0.00912888	0.0313563	0.00816292	4363/5465	2
FOXP2_OLFM3_Neuron	FOXP2_OLFM3_Neuron	GO:0010962	regulation of glucan biosynthetic process	44932	30/18903	0.00948585	0.0315387	0.00821042	2932	1
FOXP2_OLFM3_Neuron	FOXP2_OLFM3_Neuron	GO:0071480	cellular response to gamma radiation	44932	30/18903	0.00948585	0.0315387	0.00821042	3265	1
FOXP2_OLFM3_Neuron	FOXP2_OLFM3_Neuron	GO:0033674	positive regulation of kinase activity	44963	496/18903	0.00960959	0.0315387	0.00821042	1956/3265	2
FOXP2_OLFM3_Neuron	FOXP2_OLFM3_Neuron	GO:0044089	positive regulation of cellular component biogenesis	44963	498/18903	0.00968456	0.0315387	0.00821042	2932/3265	2
FOXP2_OLFM3_Neuron	FOXP2_OLFM3_Neuron	GO:0003298	physiological muscle hypertrophy	44932	31/18903	0.00980075	0.0315387	0.00821042	5465	1
FOXP2_OLFM3_Neuron	FOXP2_OLFM3_Neuron	GO:0055022	negative regulation of cardiac muscle tissue growth	44932	31/18903	0.00980075	0.0315387	0.00821042	5465	1
FOXP2_OLFM3_Neuron	FOXP2_OLFM3_Neuron	GO:0061117	negative regulation of heart growth	44932	31/18903	0.00980075	0.0315387	0.00821042	5465	1
FOXP2_OLFM3_Neuron	FOXP2_OLFM3_Neuron	GO:1902042	negative regulation of extrinsic apoptotic signaling pathway via death domain receptors	44932	31/18903	0.00980075	0.0315387	0.00821042	2932	1
FOXP2_OLFM3_Neuron	FOXP2_OLFM3_Neuron	GO:0045070	positive regulation of viral genome replication	44932	32/18903	0.0101156	0.031782	0.00827375	5465	1
FOXP2_OLFM3_Neuron	FOXP2_OLFM3_Neuron	GO:0071539	protein localization to centrosome	44932	32/18903	0.0101156	0.031782	0.00827375	2932	1
FOXP2_OLFM3_Neuron	FOXP2_OLFM3_Neuron	GO:0070633	transepithelial transport	44932	33/18903	0.0104303	0.0325498	0.00847364	4363	1
FOXP2_OLFM3_Neuron	FOXP2_OLFM3_Neuron	GO:2000191	regulation of fatty acid transport	44932	33/18903	0.0104303	0.0325498	0.00847364	5465	1
FOXP2_OLFM3_Neuron	FOXP2_OLFM3_Neuron	GO:1900181	negative regulation of protein localization to nucleus	44932	34/18903	0.0107449	0.0325498	0.00847364	2932	1
FOXP2_OLFM3_Neuron	FOXP2_OLFM3_Neuron	GO:0006691	leukotriene metabolic process	44932	35/18903	0.0110595	0.0332859	0.00866526	4363	1
FOXP2_OLFM3_Neuron	FOXP2_OLFM3_Neuron	GO:0010614	negative regulation of cardiac muscle hypertrophy	44932	36/18903	0.011374	0.0334741	0.00871425	5465	1
FOXP2_OLFM3_Neuron	FOXP2_OLFM3_Neuron	GO:0062237	protein localization to postsynapse	44932	36/18903	0.011374	0.0334741	0.00871425	3265	1
FOXP2_OLFM3_Neuron	FOXP2_OLFM3_Neuron	GO:0035883	enteroendocrine cell differentiation	44932	37/18903	0.0116884	0.0339694	0.00884319	2932	1
FOXP2_OLFM3_Neuron	FOXP2_OLFM3_Neuron	GO:0010742	macrophage derived foam cell differentiation	44932	38/18903	0.0120027	0.0343462	0.00894128	5465	1
FOXP2_OLFM3_Neuron	FOXP2_OLFM3_Neuron	GO:0072337	modified amino acid transport	44932	38/18903	0.0120027	0.0343462	0.00894128	4363	1
FOXP2_OLFM3_Neuron	FOXP2_OLFM3_Neuron	GO:0045740	positive regulation of DNA replication	44932	40/18903	0.0126311	0.0350654	0.00912851	1956	1
FOXP2_OLFM3_Neuron	FOXP2_OLFM3_Neuron	GO:0051154	negative regulation of striated muscle cell differentiation	44932	40/18903	0.0126311	0.0350654	0.00912851	5465	1
FOXP2_OLFM3_Neuron	FOXP2_OLFM3_Neuron	GO:0071392	cellular response to estradiol stimulus	44932	40/18903	0.0126311	0.0350654	0.00912851	1956	1
FOXP2_OLFM3_Neuron	FOXP2_OLFM3_Neuron	GO:1900016	negative regulation of cytokine production involved in inflammatory response	44932	40/18903	0.0126311	0.0350654	0.00912851	5465	1
FOXP2_OLFM3_Neuron	FOXP2_OLFM3_Neuron	GO:0045022	early endosome to late endosome transport	44932	42/18903	0.0132591	0.0359504	0.00935891	5594	1
FOXP2_OLFM3_Neuron	FOXP2_OLFM3_Neuron	GO:0050999	regulation of nitric-oxide synthase activity	44932	42/18903	0.0132591	0.0359504	0.00935891	1956	1
FOXP2_OLFM3_Neuron	FOXP2_OLFM3_Neuron	GO:0071364	cellular response to epidermal growth factor stimulus	44932	43/18903	0.013573	0.0365882	0.00952493	1956	1
FOXP2_OLFM3_Neuron	FOXP2_OLFM3_Neuron	GO:0005978	glycogen biosynthetic process	44932	45/18903	0.0142006	0.0373066	0.00971196	2932	1
FOXP2_OLFM3_Neuron	FOXP2_OLFM3_Neuron	GO:0009250	glucan biosynthetic process	44932	45/18903	0.0142006	0.0373066	0.00971196	2932	1
FOXP2_OLFM3_Neuron	FOXP2_OLFM3_Neuron	GO:0098927	vesicle-mediated transport between endosomal compartments	44932	45/18903	0.0142006	0.0373066	0.00971196	5594	1
FOXP2_OLFM3_Neuron	FOXP2_OLFM3_Neuron	GO:0042088	T-helper 1 type immune response	44932	46/18903	0.0145142	0.0373709	0.00972869	3265	1
FOXP2_OLFM3_Neuron	FOXP2_OLFM3_Neuron	GO:0097178	ruffle assembly	44932	46/18903	0.0145142	0.0373709	0.00972869	3265	1
FOXP2_OLFM3_Neuron	FOXP2_OLFM3_Neuron	GO:0051180	vitamin transport	44932	47/18903	0.0148278	0.0373709	0.00972869	4363	1
FOXP2_OLFM3_Neuron	FOXP2_OLFM3_Neuron	GO:0045776	negative regulation of blood pressure	44932	48/18903	0.0151413	0.0375504	0.00977542	5465	1
FOXP2_OLFM3_Neuron	FOXP2_OLFM3_Neuron	GO:0043330	response to exogenous dsRNA	44932	49/18903	0.0154547	0.037724	0.00982062	5594	1
FOXP2_OLFM3_Neuron	FOXP2_OLFM3_Neuron	GO:0048546	digestive tract morphogenesis	44932	49/18903	0.0154547	0.037724	0.00982062	1956	1
FOXP2_OLFM3_Neuron	FOXP2_OLFM3_Neuron	GO:0060324	face development	44932	51/18903	0.0160812	0.0384461	0.0100086	5594	1
FOXP2_OLFM3_Neuron	FOXP2_OLFM3_Neuron	GO:0060425	lung morphogenesis	44932	51/18903	0.0160812	0.0384461	0.0100086	5594	1
FOXP2_OLFM3_Neuron	FOXP2_OLFM3_Neuron	GO:1905710	positive regulation of membrane permeability	44932	52/18903	0.0163944	0.0389943	0.0101513	2932	1
FOXP2_OLFM3_Neuron	FOXP2_OLFM3_Neuron	GO:0045332	phospholipid translocation	44932	53/18903	0.0167074	0.0392372	0.0102145	4363	1
FOXP2_OLFM3_Neuron	FOXP2_OLFM3_Neuron	GO:1900087	positive regulation of G1/S transition of mitotic cell cycle	44932	55/18903	0.0173333	0.0401245	0.0104455	1956	1
FOXP2_OLFM3_Neuron	FOXP2_OLFM3_Neuron	GO:0001954	positive regulation of cell-matrix adhesion	44932	56/18903	0.0176461	0.0401245	0.0104455	2932	1
FOXP2_OLFM3_Neuron	FOXP2_OLFM3_Neuron	GO:0042908	xenobiotic transport	44932	56/18903	0.0176461	0.0401245	0.0104455	4363	1
FOXP2_OLFM3_Neuron	FOXP2_OLFM3_Neuron	GO:0071715	icosanoid transport	44932	56/18903	0.0176461	0.0401245	0.0104455	4363	1
FOXP2_OLFM3_Neuron	FOXP2_OLFM3_Neuron	GO:0072348	sulfur compound transport	44932	56/18903	0.0176461	0.0401245	0.0104455	4363	1
FOXP2_OLFM3_Neuron	FOXP2_OLFM3_Neuron	GO:0010332	response to gamma radiation	44932	57/18903	0.0179589	0.0404401	0.0105277	3265	1
FOXP2_OLFM3_Neuron	FOXP2_OLFM3_Neuron	GO:0031529	ruffle organization	44932	58/18903	0.0182715	0.040652	0.0105829	3265	1
FOXP2_OLFM3_Neuron	FOXP2_OLFM3_Neuron	GO:1905517	macrophage migration	44932	60/18903	0.0188966	0.0413502	0.0107646	5594	1
FOXP2_OLFM3_Neuron	FOXP2_OLFM3_Neuron	GO:2000300	regulation of synaptic vesicle exocytosis	44932	60/18903	0.0188966	0.0413502	0.0107646	2932	1
FOXP2_OLFM3_Neuron	FOXP2_OLFM3_Neuron	GO:0006767	water-soluble vitamin metabolic process	44932	62/18903	0.0195213	0.0417352	0.0108649	4363	1
FOXP2_OLFM3_Neuron	FOXP2_OLFM3_Neuron	GO:0061614	miRNA transcription	44932	62/18903	0.0195213	0.0417352	0.0108649	5465	1
FOXP2_OLFM3_Neuron	FOXP2_OLFM3_Neuron	GO:0090303	positive regulation of wound healing	44932	62/18903	0.0195213	0.0417352	0.0108649	3265	1
FOXP2_OLFM3_Neuron	FOXP2_OLFM3_Neuron	GO:1903409	reactive oxygen species biosynthetic process	44932	62/18903	0.0195213	0.0417352	0.0108649	5465	1
FOXP2_OLFM3_Neuron	FOXP2_OLFM3_Neuron	GO:1904036	negative regulation of epithelial cell apoptotic process	44932	62/18903	0.0195213	0.0417352	0.0108649	5465	1
FOXP2_OLFM3_Neuron	FOXP2_OLFM3_Neuron	GO:0031663	lipopolysaccharide-mediated signaling pathway	44932	63/18903	0.0198336	0.0419209	0.0109132	5594	1
FOXP2_OLFM3_Neuron	FOXP2_OLFM3_Neuron	GO:0097035	regulation of membrane lipid distribution	44932	63/18903	0.0198336	0.0419209	0.0109132	4363	1
FOXP2_OLFM3_Neuron	FOXP2_OLFM3_Neuron	GO:0099072	regulation of postsynaptic membrane neurotransmitter receptor levels	44932	63/18903	0.0198336	0.0419209	0.0109132	3265	1
FOXP2_OLFM3_Neuron	FOXP2_OLFM3_Neuron	GO:2000272	negative regulation of signaling receptor activity	44932	65/18903	0.0204578	0.0428508	0.0111553	5465	1
FOXP2_OLFM3_Neuron	FOXP2_OLFM3_Neuron	GO:0048814	regulation of dendrite morphogenesis	44932	66/18903	0.0207698	0.0431158	0.0112243	2932	1
FOXP2_OLFM3_Neuron	FOXP2_OLFM3_Neuron	GO:0071300	cellular response to retinoic acid	44932	66/18903	0.0207698	0.0431158	0.0112243	2932	1
FOXP2_OLFM3_Neuron	FOXP2_OLFM3_Neuron	GO:1902808	positive regulation of cell cycle G1/S phase transition	44932	68/18903	0.0213935	0.043598	0.0113498	1956	1
FOXP2_OLFM3_Neuron	FOXP2_OLFM3_Neuron	GO:0032922	circadian regulation of gene expression	44932	71/18903	0.0223285	0.0446569	0.0116255	5465	1
FOXP2_OLFM3_Neuron	FOXP2_OLFM3_Neuron	GO:0010822	positive regulation of mitochondrion organization	44932	76/18903	0.0238851	0.0461812	0.0120223	2932	1
FOXP2_OLFM3_Neuron	FOXP2_OLFM3_Neuron	GO:0044042	glucan metabolic process	44932	76/18903	0.0238851	0.0461812	0.0120223	2932	1
FOXP2_OLFM3_Neuron	FOXP2_OLFM3_Neuron	GO:0032729	positive regulation of interferon-gamma production	44932	77/18903	0.0241962	0.0463013	0.0120535	3265	1
FOXP2_OLFM3_Neuron	FOXP2_OLFM3_Neuron	GO:0140115	export across plasma membrane	44932	78/18903	0.0245072	0.0465136	0.0121088	4363	1
FOXP2_OLFM3_Neuron	FOXP2_OLFM3_Neuron	GO:0006094	gluconeogenesis	44932	83/18903	0.0260609	0.0479934	0.012494	5465	1
FOXP2_OLFM3_Neuron	FOXP2_OLFM3_Neuron	GO:0032092	positive regulation of protein binding	44932	86/18903	0.0269922	0.049221	0.0128136	2932	1
FOXP2_OLFM3_Neuron	FOXP2_OLFM3_Neuron	GO:0010232	vascular transport	44932	87/18903	0.0273024	0.0493994	0.01286	4363	1
FOXP2_OLFM3_Neuron	FOXP2_OLFM3_Neuron	GO:0150104	transport across blood-brain barrier	44932	87/18903	0.0273024	0.0493994	0.01286	4363	1
FOXP2_OLFM3_Neuron	FOXP2_OLFM3_Neuron	GO:0006112	energy reserve metabolic process	44932	88/18903	0.0276126	0.0496707	0.0129307	2932	1
FOXP2_OLFM3_Neuron	FOXP2_OLFM3_Neuron	GO:0046889	positive regulation of lipid biosynthetic process	44932	88/18903	0.0276126	0.0496707	0.0129307	5465	1
iSPN	iSPN	GO:0034599	cellular response to oxidative stress	45085	288/18903	3.24136e-10	3.87343e-07	1.1703e-07	1956/3091/5594/5599/4780/142	6
iSPN	iSPN	GO:0010038	response to metal ion	45085	360/18903	1.24133e-09	4.94463e-07	1.49395e-07	1956/3091/5594/5599/4780/142	6
iSPN	iSPN	GO:0006979	response to oxidative stress	45085	434/18903	3.81204e-09	1.13885e-06	3.44087e-07	1956/3091/5594/5599/4780/142	6
iSPN	iSPN	GO:0071248	cellular response to metal ion	45054	198/18903	6.54417e-09	1.51427e-06	4.57516e-07	1956/5594/5599/4780/142	5
iSPN	iSPN	GO:0000302	response to reactive oxygen species	45054	204/18903	7.60303e-09	1.51427e-06	4.57516e-07	1956/3091/5594/5599/4780	5
iSPN	iSPN	GO:1902175	regulation of oxidative stress-induced intrinsic apoptotic signaling pathway	44993	29/18903	1.8086e-07	2.7016e-05	8.16251e-06	3091/4780/142	3
iSPN	iSPN	GO:0001890	placenta development	45024	150/18903	2.60138e-07	3.10865e-05	9.39235e-06	1956/3091/5594/142	4
iSPN	iSPN	GO:1903829	positive regulation of protein localization	45054	451/18903	3.99135e-07	3.97472e-05	1.20091e-05	1956/2932/3091/5599/142	5
iSPN	iSPN	GO:0008631	intrinsic apoptotic signaling pathway in response to oxidative stress	44993	45/18903	7.00127e-07	6.43578e-05	1.94448e-05	3091/4780/142	3
iSPN	iSPN	GO:0007623	circadian rhythm	45024	210/18903	1.0007e-06	8.54171e-05	2.58076e-05	2932/5927/5599/142	4
iSPN	iSPN	GO:0048863	stem cell differentiation	45024	248/18903	1.94239e-06	0.000145073	4.38317e-05	2932/3091/5594/4780	4
iSPN	iSPN	GO:0010822	positive regulation of mitochondrion organization	44993	76/18903	3.44726e-06	0.000242322	7.32142e-05	2932/3091/5599	3
iSPN	iSPN	GO:1903201	regulation of oxidative stress-induced cell death	44993	80/18903	4.02563e-06	0.000267257	8.07479e-05	3091/4780/142	3
iSPN	iSPN	GO:0018105	peptidyl-serine phosphorylation	45024	313/18903	4.89868e-06	0.000292696	8.84341e-05	1956/2932/5594/5599	4
iSPN	iSPN	GO:0009416	response to light stimulus	45024	321/18903	5.41422e-06	0.000294091	8.88554e-05	1956/3091/5599/142	4
iSPN	iSPN	GO:0061418	regulation of transcription from RNA polymerase II promoter in response to hypoxia	44965	11/18903	8.60369e-06	0.000393028	0.000118748	3091/4780	2
iSPN	iSPN	GO:1902882	regulation of response to oxidative stress	44993	104/18903	8.88012e-06	0.000393028	0.000118748	3091/4780/142	3
iSPN	iSPN	GO:0150065	regulation of deacetylase activity	44965	12/18903	1.03222e-05	0.000411169	0.000124229	5927/5599	2
iSPN	iSPN	GO:1901030	positive regulation of mitochondrial outer membrane permeabilization involved in apoptotic signaling pathway	44965	12/18903	1.03222e-05	0.000411169	0.000124229	2932/5599	2
iSPN	iSPN	GO:0021987	cerebral cortex development	44993	117/18903	1.26522e-05	0.000472481	0.000142753	1956/2932/3091	3
iSPN	iSPN	GO:0042752	regulation of circadian rhythm	44993	120/18903	1.36513e-05	0.000479804	0.000144966	2932/5599/142	3
iSPN	iSPN	GO:0001503	ossification	45024	429/18903	1.70353e-05	0.000581633	0.000175732	1956/2932/3091/5594	4
iSPN	iSPN	GO:0009267	cellular response to starvation	44993	175/18903	4.22123e-05	0.00114338	0.000345457	5594/5599/4780	3
iSPN	iSPN	GO:0060571	morphogenesis of an epithelial fold	44965	24/18903	4.30562e-05	0.00114338	0.000345457	1956/3091	2
iSPN	iSPN	GO:2000737	negative regulation of stem cell differentiation	44965	27/18903	5.47215e-05	0.00139132	0.000420369	2932/4780	2
iSPN	iSPN	GO:0042594	response to starvation	44993	211/18903	7.36773e-05	0.00179682	0.000542885	5594/5599/4780	3
iSPN	iSPN	GO:0002068	glandular epithelial cell development	44965	37/18903	0.000103611	0.00229287	0.00069276	2932/3091	2
iSPN	iSPN	GO:0051403	stress-activated MAPK cascade	44993	239/18903	0.000106655	0.00231732	0.000700145	1956/5594/5599	3
iSPN	iSPN	GO:0048762	mesenchymal cell differentiation	44993	252/18903	0.000124779	0.00257089	0.000776758	2932/3091/5594	3
iSPN	iSPN	GO:0050999	regulation of nitric-oxide synthase activity	44965	42/18903	0.000133806	0.002579	0.000779209	1956/3091	2
iSPN	iSPN	GO:0071542	dopaminergic neuron differentiation	44965	42/18903	0.000133806	0.002579	0.000779209	2932/3091	2
iSPN	iSPN	GO:0071216	cellular response to biotic stimulus	44993	261/18903	0.00013844	0.00261435	0.00078989	2932/5594/5599	3
iSPN	iSPN	GO:0031063	regulation of histone deacetylation	44965	44/18903	0.000146953	0.00266074	0.000803907	5927/5599	2
iSPN	iSPN	GO:1904646	cellular response to amyloid-beta	44965	45/18903	0.000153756	0.00270203	0.000816381	2932/142	2
iSPN	iSPN	GO:0007611	learning or memory	44993	273/18903	0.000158127	0.00273858	0.000827423	1956/3091/5594	3
iSPN	iSPN	GO:0070849	response to epidermal growth factor	44965	47/18903	0.000167818	0.00278531	0.000841542	1956/5594	2
iSPN	iSPN	GO:0048546	digestive tract morphogenesis	44965	49/18903	0.000182488	0.00290765	0.000878506	1956/3091	2
iSPN	iSPN	GO:0051222	positive regulation of protein transport	44993	294/18903	0.000196824	0.00302989	0.000915441	2932/3091/5599	3
iSPN	iSPN	GO:1905710	positive regulation of membrane permeability	44965	52/18903	0.000205634	0.00307166	0.00092806	2932/5599	2
iSPN	iSPN	GO:0051054	positive regulation of DNA metabolic process	44993	301/18903	0.000210975	0.00311254	0.00094041	1956/5594/142	3
iSPN	iSPN	GO:1904951	positive regulation of establishment of protein localization	44993	310/18903	0.000230124	0.00323558	0.000977584	2932/3091/5599	3
iSPN	iSPN	GO:1904645	response to amyloid-beta	44965	55/18903	0.000230146	0.00323558	0.000977584	2932/142	2
iSPN	iSPN	GO:1901214	regulation of neuron death	44993	325/18903	0.000264494	0.00355136	0.00107299	2932/3091/142	3
iSPN	iSPN	GO:0071496	cellular response to external stimulus	44993	328/18903	0.000271746	0.00360819	0.00109016	5594/5599/4780	3
iSPN	iSPN	GO:0032386	regulation of intracellular transport	44993	336/18903	0.000291715	0.00372018	0.001124	2932/5594/5599	3
iSPN	iSPN	GO:0010506	regulation of autophagy	44993	344/18903	0.000312616	0.00393238	0.00118811	2932/3091/5599	3
iSPN	iSPN	GO:0051205	protein insertion into membrane	44965	67/18903	0.000341791	0.00425459	0.00128547	1956/5599	2
iSPN	iSPN	GO:0042176	regulation of protein catabolic process	44993	361/18903	0.000360211	0.00442036	0.00133555	1956/2932/4780	3
iSPN	iSPN	GO:0061180	mammary gland epithelium development	44965	69/18903	0.000362507	0.00442036	0.00133555	3091/5594	2
iSPN	iSPN	GO:0070997	neuron death	44993	368/18903	0.000381099	0.00460014	0.00138987	2932/3091/142	3
iSPN	iSPN	GO:0051098	regulation of binding	44993	372/18903	0.000393381	0.00469115	0.00141737	2932/5599/142	3
iSPN	iSPN	GO:1903578	regulation of ATP metabolic process	44965	73/18903	0.000405738	0.00470735	0.00142226	3091/142	2
iSPN	iSPN	GO:0043536	positive regulation of blood vessel endothelial cell migration	44965	75/18903	0.000428252	0.00487643	0.00147335	3091/4780	2
iSPN	iSPN	GO:0001701	in utero embryonic development	44993	393/18903	0.000462083	0.00516065	0.00155922	1956/3091/5594	3
iSPN	iSPN	GO:0043434	response to peptide hormone	44993	421/18903	0.000565157	0.00608434	0.0018383	2932/4780/142	3
iSPN	iSPN	GO:1903351	cellular response to dopamine	44965	91/18903	0.000629822	0.00654467	0.00197738	2932/5594	2
iSPN	iSPN	GO:1903350	response to dopamine	44965	92/18903	0.000643682	0.00661022	0.00199719	2932/5594	2
iSPN	iSPN	GO:0032436	positive regulation of proteasomal ubiquitin-dependent protein catabolic process	44965	94/18903	0.000671844	0.00674667	0.00203841	2932/4780	2
iSPN	iSPN	GO:1900542	regulation of purine nucleotide metabolic process	44965	94/18903	0.000671844	0.00674667	0.00203841	3091/142	2
iSPN	iSPN	GO:0048568	embryonic organ development	44993	449/18903	0.000682043	0.00679201	0.00205211	1956/3091/5594	3
iSPN	iSPN	GO:0060291	long-term synaptic potentiation	44965	104/18903	0.000821501	0.00757988	0.00229015	2932/5594	2
iSPN	iSPN	GO:0050673	epithelial cell proliferation	44993	481/18903	0.000833503	0.00757988	0.00229015	1956/3091/5594	3
iSPN	iSPN	GO:0008637	apoptotic mitochondrial changes	44965	108/18903	0.000885476	0.00778047	0.00235076	2932/5599	2
iSPN	iSPN	GO:0007006	mitochondrial membrane organization	44965	120/18903	0.00109142	0.00931607	0.00281472	2932/5599	2
iSPN	iSPN	GO:0030278	regulation of ossification	44965	122/18903	0.00112778	0.00942449	0.00284748	3091/5594	2
iSPN	iSPN	GO:0038127	ERBB signaling pathway	44965	126/18903	0.00120224	0.00997696	0.0030144	1956/5594	2
iSPN	iSPN	GO:0043467	regulation of generation of precursor metabolites and energy	44965	134/18903	0.0013581	0.0108922	0.00329091	2932/3091	2
iSPN	iSPN	GO:0098732	macromolecule deacylation	44965	137/18903	0.00141892	0.0110824	0.00334841	5927/5599	2
iSPN	iSPN	GO:2000377	regulation of reactive oxygen species metabolic process	44965	149/18903	0.00167511	0.0126693	0.00382786	3091/4780	2
iSPN	iSPN	GO:0071456	cellular response to hypoxia	44965	151/18903	0.0017198	0.0128448	0.00388087	3091/4780	2
iSPN	iSPN	GO:2001022	positive regulation of response to DNA damage stimulus	44965	166/18903	0.0020731	0.0148345	0.00448203	1956/142	2
iSPN	iSPN	GO:0043534	blood vessel endothelial cell migration	44965	177/18903	0.00235235	0.0158817	0.00479842	3091/4780	2
iSPN	iSPN	GO:0032200	telomere organization	44965	185/18903	0.00256607	0.0172272	0.00520497	5594/142	2
iSPN	iSPN	GO:0006109	regulation of carbohydrate metabolic process	44965	186/18903	0.00259341	0.0173037	0.00522806	2932/3091	2
iSPN	iSPN	GO:0045766	positive regulation of angiogenesis	44965	187/18903	0.00262089	0.0173037	0.00522806	3091/4780	2
iSPN	iSPN	GO:1904018	positive regulation of vasculature development	44965	187/18903	0.00262089	0.0173037	0.00522806	3091/4780	2
iSPN	iSPN	GO:0006839	mitochondrial transport	44965	189/18903	0.00267627	0.0175722	0.00530919	2932/5599	2
iSPN	iSPN	GO:0046034	ATP metabolic process	44965	217/18903	0.00350948	0.0217014	0.00655676	3091/142	2
iSPN	iSPN	GO:0043523	regulation of neuron apoptotic process	44965	218/18903	0.00354122	0.0217014	0.00655676	3091/142	2
iSPN	iSPN	GO:0071222	cellular response to lipopolysaccharide	44965	222/18903	0.00366956	0.0223731	0.00675971	5594/5599	2
iSPN	iSPN	GO:0050679	positive regulation of epithelial cell proliferation	44965	224/18903	0.00373454	0.0226537	0.00684449	1956/3091	2
iSPN	iSPN	GO:0071356	cellular response to tumor necrosis factor	44965	234/18903	0.00406756	0.0237041	0.00716187	5594/4780	2
iSPN	iSPN	GO:0072593	reactive oxygen species metabolic process	44965	235/18903	0.0041016	0.0237041	0.00716187	3091/4780	2
iSPN	iSPN	GO:0033483	gas homeostasis	44934	10/18903	0.00422509	0.0237041	0.00716187	3091	1
iSPN	iSPN	GO:0046886	positive regulation of hormone biosynthetic process	44934	10/18903	0.00422509	0.0237041	0.00716187	3091	1
iSPN	iSPN	GO:0070099	regulation of chemokine-mediated signaling pathway	44934	10/18903	0.00422509	0.0237041	0.00716187	3091	1
iSPN	iSPN	GO:0070874	negative regulation of glycogen metabolic process	44934	10/18903	0.00422509	0.0237041	0.00716187	2932	1
iSPN	iSPN	GO:1904181	positive regulation of membrane depolarization	44934	10/18903	0.00422509	0.0237041	0.00716187	142	1
iSPN	iSPN	GO:2000121	regulation of removal of superoxide radicals	44934	10/18903	0.00422509	0.0237041	0.00716187	4780	1
iSPN	iSPN	GO:2001054	negative regulation of mesenchymal cell apoptotic process	44934	10/18903	0.00422509	0.0237041	0.00716187	3091	1
iSPN	iSPN	GO:0045088	regulation of innate immune response	44965	240/18903	0.00427384	0.0238656	0.00721066	4780/142	2
iSPN	iSPN	GO:0009205	purine ribonucleoside triphosphate metabolic process	44965	242/18903	0.00434367	0.0241427	0.00729439	3091/142	2
iSPN	iSPN	GO:0033148	positive regulation of intracellular estrogen receptor signaling pathway	44934	11/18903	0.00464673	0.0247895	0.0074898	142	1
iSPN	iSPN	GO:0042762	regulation of sulfur metabolic process	44934	11/18903	0.00464673	0.0247895	0.0074898	4780	1
iSPN	iSPN	GO:0060020	Bergmann glial cell differentiation	44934	11/18903	0.00464673	0.0247895	0.0074898	5594	1
iSPN	iSPN	GO:0060439	trachea morphogenesis	44934	11/18903	0.00464673	0.0247895	0.0074898	5594	1
iSPN	iSPN	GO:0072584	caveolin-mediated endocytosis	44934	11/18903	0.00464673	0.0247895	0.0074898	5594	1
iSPN	iSPN	GO:0033044	regulation of chromosome organization	44965	252/18903	0.00470086	0.0249668	0.00754336	5594/142	2
iSPN	iSPN	GO:0034612	response to tumor necrosis factor	44965	254/18903	0.00477389	0.0252425	0.00762666	5594/4780	2
iSPN	iSPN	GO:0051402	neuron apoptotic process	44965	255/18903	0.00481061	0.0253246	0.00765146	3091/142	2
iSPN	iSPN	GO:0060828	regulation of canonical Wnt signaling pathway	44965	260/18903	0.00499618	0.0253411	0.00765647	1956/2932	2
iSPN	iSPN	GO:0034976	response to endoplasmic reticulum stress	44965	261/18903	0.00503369	0.0253411	0.00765647	2932/4780	2
iSPN	iSPN	GO:0000012	single strand break repair	44934	12/18903	0.00506823	0.0253411	0.00765647	142	1
iSPN	iSPN	GO:0010749	regulation of nitric oxide mediated signal transduction	44934	12/18903	0.00506823	0.0253411	0.00765647	1956	1
iSPN	iSPN	GO:0034454	microtubule anchoring at centrosome	44934	12/18903	0.00506823	0.0253411	0.00765647	2932	1
iSPN	iSPN	GO:0061517	macrophage proliferation	44934	12/18903	0.00506823	0.0253411	0.00765647	5594	1
iSPN	iSPN	GO:1903800	positive regulation of miRNA maturation	44934	12/18903	0.00506823	0.0253411	0.00765647	1956	1
iSPN	iSPN	GO:0090596	sensory organ morphogenesis	44965	272/18903	0.00545502	0.0262401	0.00792808	3091/5594	2
iSPN	iSPN	GO:0007183	SMAD protein complex assembly	44934	13/18903	0.00548956	0.0262401	0.00792808	142	1
iSPN	iSPN	GO:0034616	response to laminar fluid shear stress	44934	13/18903	0.00548956	0.0262401	0.00792808	4780	1
iSPN	iSPN	GO:0042541	hemoglobin biosynthetic process	44934	13/18903	0.00548956	0.0262401	0.00792808	3091	1
iSPN	iSPN	GO:0061029	eyelid development in camera-type eye	44934	13/18903	0.00548956	0.0262401	0.00792808	1956	1
iSPN	iSPN	GO:0070243	regulation of thymocyte apoptotic process	44934	13/18903	0.00548956	0.0262401	0.00792808	3091	1
iSPN	iSPN	GO:1903599	positive regulation of autophagy of mitochondrion	44934	13/18903	0.00548956	0.0262401	0.00792808	3091	1
iSPN	iSPN	GO:1901533	negative regulation of hematopoietic progenitor cell differentiation	44934	14/18903	0.00591074	0.0274838	0.00830385	4780	1
iSPN	iSPN	GO:1904044	response to aldosterone	44934	14/18903	0.00591074	0.0274838	0.00830385	142	1
iSPN	iSPN	GO:0006260	DNA replication	44965	286/18903	0.0060142	0.0278565	0.00841644	1956/142	2
iSPN	iSPN	GO:0006206	pyrimidine nucleobase metabolic process	44934	15/18903	0.00633176	0.0280833	0.00848497	5594	1
iSPN	iSPN	GO:0032352	positive regulation of hormone metabolic process	44934	15/18903	0.00633176	0.0280833	0.00848497	3091	1
iSPN	iSPN	GO:0048308	organelle inheritance	44934	15/18903	0.00633176	0.0280833	0.00848497	5594	1
iSPN	iSPN	GO:0048313	Golgi inheritance	44934	15/18903	0.00633176	0.0280833	0.00848497	5594	1
iSPN	iSPN	GO:0070885	negative regulation of calcineurin-NFAT signaling cascade	44934	15/18903	0.00633176	0.0280833	0.00848497	2932	1
iSPN	iSPN	GO:0097152	mesenchymal cell apoptotic process	44934	15/18903	0.00633176	0.0280833	0.00848497	3091	1
iSPN	iSPN	GO:0106057	negative regulation of calcineurin-mediated signaling	44934	15/18903	0.00633176	0.0280833	0.00848497	2932	1
iSPN	iSPN	GO:0001666	response to hypoxia	44965	296/18903	0.00642921	0.0283502	0.00856562	3091/4780	2
iSPN	iSPN	GO:0006750	glutathione biosynthetic process	44934	16/18903	0.00675263	0.0295582	0.00893061	4780	1
iSPN	iSPN	GO:0045187	regulation of circadian sleep/wake cycle, sleep	44934	16/18903	0.00675263	0.0295582	0.00893061	142	1
iSPN	iSPN	GO:0034504	protein localization to nucleus	44965	306/18903	0.00685713	0.0299061	0.00903572	2932/142	2
iSPN	iSPN	GO:0006089	lactate metabolic process	44934	17/18903	0.00717334	0.0299725	0.00905579	3091	1
iSPN	iSPN	GO:0009404	toxin metabolic process	44934	17/18903	0.00717334	0.0299725	0.00905579	4780	1
iSPN	iSPN	GO:0030949	positive regulation of vascular endothelial growth factor receptor signaling pathway	44934	17/18903	0.00717334	0.0299725	0.00905579	3091	1
iSPN	iSPN	GO:0090594	inflammatory response to wounding	44934	17/18903	0.00717334	0.0299725	0.00905579	3091	1
iSPN	iSPN	GO:1900034	regulation of cellular response to heat	44934	17/18903	0.00717334	0.0299725	0.00905579	2932	1
iSPN	iSPN	GO:1903358	regulation of Golgi organization	44934	17/18903	0.00717334	0.0299725	0.00905579	5594	1
iSPN	iSPN	GO:0016236	macroautophagy	44965	317/18903	0.00734265	0.030452	0.00920066	3091/5599	2
iSPN	iSPN	GO:0019896	axonal transport of mitochondrion	44934	18/18903	0.0075939	0.030452	0.00920066	3091	1
iSPN	iSPN	GO:0036499	PERK-mediated unfolded protein response	44934	18/18903	0.0075939	0.030452	0.00920066	4780	1
iSPN	iSPN	GO:0060391	positive regulation of SMAD protein signal transduction	44934	18/18903	0.0075939	0.030452	0.00920066	142	1
iSPN	iSPN	GO:0010759	positive regulation of macrophage chemotaxis	44934	19/18903	0.0080143	0.0311851	0.00942215	5594	1
iSPN	iSPN	GO:0070242	thymocyte apoptotic process	44934	19/18903	0.0080143	0.0311851	0.00942215	3091	1
iSPN	iSPN	GO:2000434	regulation of protein neddylation	44934	19/18903	0.0080143	0.0311851	0.00942215	3091	1
iSPN	iSPN	GO:0015980	energy derivation by oxidation of organic compounds	44965	333/18903	0.00807629	0.0311851	0.00942215	2932/3091	2
iSPN	iSPN	GO:0071214	cellular response to abiotic stimulus	44965	335/18903	0.00817027	0.0311851	0.00942215	5599/142	2
iSPN	iSPN	GO:0104004	cellular response to environmental stimulus	44965	335/18903	0.00817027	0.0311851	0.00942215	5599/142	2
iSPN	iSPN	GO:0062012	regulation of small molecule metabolic process	44965	339/18903	0.00835973	0.0311851	0.00942215	3091/142	2
iSPN	iSPN	GO:0007171	activation of transmembrane receptor protein tyrosine kinase activity	44934	20/18903	0.00843454	0.0311851	0.00942215	1956	1
iSPN	iSPN	GO:0010940	positive regulation of necrotic cell death	44934	20/18903	0.00843454	0.0311851	0.00942215	142	1
iSPN	iSPN	GO:0030011	maintenance of cell polarity	44934	20/18903	0.00843454	0.0311851	0.00942215	2932	1
iSPN	iSPN	GO:0051882	mitochondrial depolarization	44934	20/18903	0.00843454	0.0311851	0.00942215	142	1
iSPN	iSPN	GO:0097709	connective tissue replacement	44934	20/18903	0.00843454	0.0311851	0.00942215	3091	1
iSPN	iSPN	GO:0002768	immune response-regulating cell surface receptor signaling pathway	44965	341/18903	0.00845521	0.0311851	0.00942215	5594/5599	2
iSPN	iSPN	GO:0030502	negative regulation of bone mineralization	44934	21/18903	0.00885463	0.0317756	0.00960056	3091	1
iSPN	iSPN	GO:0045821	positive regulation of glycolytic process	44934	21/18903	0.00885463	0.0317756	0.00960056	3091	1
iSPN	iSPN	GO:0071498	cellular response to fluid shear stress	44934	21/18903	0.00885463	0.0317756	0.00960056	4780	1
iSPN	iSPN	GO:0031346	positive regulation of cell projection organization	44965	352/18903	0.00898929	0.0321623	0.00971738	2932/4780	2
iSPN	iSPN	GO:0023019	signal transduction involved in regulation of gene expression	44934	22/18903	0.00927456	0.0327902	0.00990712	142	1
iSPN	iSPN	GO:0051000	positive regulation of nitric-oxide synthase activity	44934	22/18903	0.00927456	0.0327902	0.00990712	3091	1
iSPN	iSPN	GO:0002831	regulation of response to biotic stimulus	44965	361/18903	0.00943744	0.0331698	0.0100218	4780/142	2
iSPN	iSPN	GO:0032042	mitochondrial DNA metabolic process	44934	23/18903	0.00969434	0.0334819	0.0101161	142	1
iSPN	iSPN	GO:0090132	epithelium migration	44965	369/18903	0.00984419	0.0337603	0.0102002	3091/4780	2
iSPN	iSPN	GO:0051346	negative regulation of hydrolase activity	44965	373/18903	0.0100505	0.0337603	0.0102002	2932/5927	2
iSPN	iSPN	GO:0090130	tissue migration	44965	374/18903	0.0101024	0.0337603	0.0102002	3091/4780	2
iSPN	iSPN	GO:0014850	response to muscle activity	44934	24/18903	0.010114	0.0337603	0.0102002	3091	1
iSPN	iSPN	GO:2000637	positive regulation of miRNA-mediated gene silencing	44934	24/18903	0.010114	0.0337603	0.0102002	1956	1
iSPN	iSPN	GO:0046716	muscle cell cellular homeostasis	44934	25/18903	0.0105334	0.0340201	0.0102787	3091	1
iSPN	iSPN	GO:1901984	negative regulation of protein acetylation	44934	25/18903	0.0105334	0.0340201	0.0102787	2932	1
iSPN	iSPN	GO:0050878	regulation of body fluid levels	44965	390/18903	0.0109492	0.0343531	0.0103793	3091/4780	2
iSPN	iSPN	GO:0032515	negative regulation of phosphoprotein phosphatase activity	44934	26/18903	0.0109527	0.0343531	0.0103793	2932	1
iSPN	iSPN	GO:1904753	negative regulation of vascular associated smooth muscle cell migration	44934	26/18903	0.0109527	0.0343531	0.0103793	4780	1
iSPN	iSPN	GO:1905523	positive regulation of macrophage migration	44934	26/18903	0.0109527	0.0343531	0.0103793	5594	1
iSPN	iSPN	GO:0016540	protein autoprocessing	44934	27/18903	0.0113719	0.0349719	0.0105663	142	1
iSPN	iSPN	GO:0035774	positive regulation of insulin secretion involved in cellular response to glucose stimulus	44934	27/18903	0.0113719	0.0349719	0.0105663	3091	1
iSPN	iSPN	GO:0042059	negative regulation of epidermal growth factor receptor signaling pathway	44934	27/18903	0.0113719	0.0349719	0.0105663	1956	1
iSPN	iSPN	GO:0045116	protein neddylation	44934	27/18903	0.0113719	0.0349719	0.0105663	3091	1
iSPN	iSPN	GO:0002052	positive regulation of neuroblast proliferation	44934	28/18903	0.0117909	0.03505	0.0105899	3091	1
iSPN	iSPN	GO:0030194	positive regulation of blood coagulation	44934	28/18903	0.0117909	0.03505	0.0105899	4780	1
iSPN	iSPN	GO:0045724	positive regulation of cilium assembly	44934	28/18903	0.0117909	0.03505	0.0105899	2932	1
iSPN	iSPN	GO:1900017	positive regulation of cytokine production involved in inflammatory response	44934	28/18903	0.0117909	0.03505	0.0105899	3091	1
iSPN	iSPN	GO:1900048	positive regulation of hemostasis	44934	28/18903	0.0117909	0.03505	0.0105899	4780	1
iSPN	iSPN	GO:0043254	regulation of protein-containing complex assembly	44965	410/18903	0.0120511	0.0354142	0.0106999	2932/142	2
iSPN	iSPN	GO:0010575	positive regulation of vascular endothelial growth factor production	44934	29/18903	0.0122097	0.0354142	0.0106999	3091	1
iSPN	iSPN	GO:0030431	sleep	44934	29/18903	0.0122097	0.0354142	0.0106999	142	1
iSPN	iSPN	GO:0044030	regulation of DNA methylation	44934	29/18903	0.0122097	0.0354142	0.0106999	142	1
iSPN	iSPN	GO:0007202	activation of phospholipase C activity	44934	30/18903	0.0126284	0.0360166	0.0108819	1956	1
iSPN	iSPN	GO:0010962	regulation of glucan biosynthetic process	44934	30/18903	0.0126284	0.0360166	0.0108819	2932	1
iSPN	iSPN	GO:0050820	positive regulation of coagulation	44934	30/18903	0.0126284	0.0360166	0.0108819	4780	1
iSPN	iSPN	GO:0016032	viral process	44965	421/18903	0.0126775	0.0360705	0.0108982	1956/2932	2
iSPN	iSPN	GO:0001558	regulation of cell growth	44965	422/18903	0.0127352	0.0361485	0.0109218	1956/2932	2
iSPN	iSPN	GO:0000002	mitochondrial genome maintenance	44934	31/18903	0.013047	0.0364278	0.0110062	142	1
iSPN	iSPN	GO:0110150	negative regulation of biomineralization	44934	31/18903	0.013047	0.0364278	0.0110062	3091	1
iSPN	iSPN	GO:0042391	regulation of membrane potential	44965	431/18903	0.0132594	0.0364877	0.0110242	2932/142	2
iSPN	iSPN	GO:0010667	negative regulation of cardiac muscle cell apoptotic process	44934	32/18903	0.0134653	0.0364877	0.0110242	4780	1
iSPN	iSPN	GO:0060544	regulation of necroptotic process	44934	32/18903	0.0134653	0.0364877	0.0110242	142	1
iSPN	iSPN	GO:0071539	protein localization to centrosome	44934	32/18903	0.0134653	0.0364877	0.0110242	2932	1
iSPN	iSPN	GO:0045936	negative regulation of phosphate metabolic process	44965	440/18903	0.0137932	0.0369124	0.0111526	2932/142	2
iSPN	iSPN	GO:0010563	negative regulation of phosphorus metabolic process	44965	441/18903	0.013853	0.0369124	0.0111526	2932/142	2
iSPN	iSPN	GO:0001782	B cell homeostasis	44934	33/18903	0.0138836	0.0369124	0.0111526	3091	1
iSPN	iSPN	GO:0051204	protein insertion into mitochondrial membrane	44934	33/18903	0.0138836	0.0369124	0.0111526	5599	1
iSPN	iSPN	GO:0042060	wound healing	44965	442/18903	0.0139131	0.0369124	0.0111526	3091/4780	2
iSPN	iSPN	GO:0010975	regulation of neuron projection development	44965	446/18903	0.0141542	0.0369124	0.0111526	2932/4780	2
iSPN	iSPN	GO:0045648	positive regulation of erythrocyte differentiation	44934	34/18903	0.0143016	0.0369124	0.0111526	3091	1
iSPN	iSPN	GO:0051973	positive regulation of telomerase activity	44934	34/18903	0.0143016	0.0369124	0.0111526	5594	1
iSPN	iSPN	GO:2000352	negative regulation of endothelial cell apoptotic process	44934	35/18903	0.0147195	0.0371878	0.0112358	4780	1
iSPN	iSPN	GO:0198738	cell-cell signaling by wnt	44965	458/18903	0.014889	0.0374575	0.0113173	1956/2932	2
iSPN	iSPN	GO:0010613	positive regulation of cardiac muscle hypertrophy	44934	36/18903	0.0151373	0.0376855	0.0113862	142	1
iSPN	iSPN	GO:0046326	positive regulation of glucose import	44934	37/18903	0.0155549	0.0379349	0.0114615	4780	1
iSPN	iSPN	GO:0023061	signal release	44965	470/18903	0.0156403	0.0380654	0.0115009	2932/3091	2
iSPN	iSPN	GO:0019693	ribose phosphate metabolic process	44965	475/18903	0.0159582	0.0386375	0.0116738	3091/142	2
iSPN	iSPN	GO:0032885	regulation of polysaccharide biosynthetic process	44934	38/18903	0.0159723	0.0386375	0.0116738	2932	1
iSPN	iSPN	GO:0022411	cellular component disassembly	44965	483/18903	0.0164727	0.0393698	0.011895	2932/3091	2
iSPN	iSPN	GO:0045740	positive regulation of DNA replication	44934	40/18903	0.0168068	0.0394579	0.0119217	1956	1
iSPN	iSPN	GO:0048246	macrophage chemotaxis	44934	40/18903	0.0168068	0.0394579	0.0119217	5594	1
iSPN	iSPN	GO:0071392	cellular response to estradiol stimulus	44934	40/18903	0.0168068	0.0394579	0.0119217	1956	1
iSPN	iSPN	GO:1902692	regulation of neuroblast proliferation	44934	40/18903	0.0168068	0.0394579	0.0119217	3091	1
iSPN	iSPN	GO:0016049	cell growth	44965	493/18903	0.0171261	0.0398112	0.0120284	1956/2932	2
iSPN	iSPN	GO:0045454	cell redox homeostasis	44934	41/18903	0.0172238	0.0398112	0.0120284	4780	1
iSPN	iSPN	GO:0030003	cellular cation homeostasis	44965	499/18903	0.0175235	0.0403841	0.0122015	3091/5594	2
iSPN	iSPN	GO:0045022	early endosome to late endosome transport	44934	42/18903	0.0176406	0.0403841	0.0122015	5594	1
iSPN	iSPN	GO:0071604	transforming growth factor beta production	44934	42/18903	0.0176406	0.0403841	0.0122015	3091	1
iSPN	iSPN	GO:1900274	regulation of phospholipase C activity	44934	42/18903	0.0176406	0.0403841	0.0122015	1956	1
iSPN	iSPN	GO:0007595	lactation	44934	43/18903	0.0180573	0.0411018	0.0124183	3091	1
iSPN	iSPN	GO:0071364	cellular response to epidermal growth factor stimulus	44934	43/18903	0.0180573	0.0411018	0.0124183	1956	1
iSPN	iSPN	GO:0005978	glycogen biosynthetic process	44934	45/18903	0.0188901	0.0421151	0.0127245	2932	1
iSPN	iSPN	GO:0009250	glucan biosynthetic process	44934	45/18903	0.0188901	0.0421151	0.0127245	2932	1
iSPN	iSPN	GO:0098927	vesicle-mediated transport between endosomal compartments	44934	45/18903	0.0188901	0.0421151	0.0127245	5594	1
iSPN	iSPN	GO:0010677	negative regulation of cellular carbohydrate metabolic process	44934	46/18903	0.0193063	0.0423323	0.0127901	2932	1
iSPN	iSPN	GO:0042398	cellular modified amino acid biosynthetic process	44934	46/18903	0.0193063	0.0423323	0.0127901	4780	1
iSPN	iSPN	GO:0070266	necroptotic process	44934	46/18903	0.0193063	0.0423323	0.0127901	142	1
iSPN	iSPN	GO:2000273	positive regulation of signaling receptor activity	44934	46/18903	0.0193063	0.0423323	0.0127901	3091	1
iSPN	iSPN	GO:0008542	visual learning	44934	47/18903	0.0197224	0.042542	0.0128535	3091	1
iSPN	iSPN	GO:0031297	replication fork processing	44934	48/18903	0.0201383	0.0428208	0.0129377	142	1
iSPN	iSPN	GO:1904738	vascular associated smooth muscle cell migration	44934	48/18903	0.0201383	0.0428208	0.0129377	4780	1
iSPN	iSPN	GO:0031281	positive regulation of cyclase activity	44934	49/18903	0.020554	0.0432431	0.0130653	5599	1
iSPN	iSPN	GO:0035094	response to nicotine	44934	49/18903	0.020554	0.0432431	0.0130653	5594	1
iSPN	iSPN	GO:0043330	response to exogenous dsRNA	44934	49/18903	0.020554	0.0432431	0.0130653	5594	1
iSPN	iSPN	GO:0045737	positive regulation of cyclin-dependent protein serine/threonine kinase activity	44934	50/18903	0.0209696	0.0437325	0.0132132	1956	1
iSPN	iSPN	GO:0060324	face development	44934	51/18903	0.0213851	0.0442131	0.0133584	5594	1
iSPN	iSPN	GO:0060425	lung morphogenesis	44934	51/18903	0.0213851	0.0442131	0.0133584	5594	1
iSPN	iSPN	GO:0048146	positive regulation of fibroblast proliferation	44934	53/18903	0.0222155	0.0449958	0.0135949	1956	1
iSPN	iSPN	GO:0010659	cardiac muscle cell apoptotic process	44934	55/18903	0.0230453	0.0458985	0.0138676	4780	1
iSPN	iSPN	GO:1900087	positive regulation of G1/S transition of mitotic cell cycle	44934	55/18903	0.0230453	0.0458985	0.0138676	1956	1
iSPN	iSPN	GO:2000179	positive regulation of neural precursor cell proliferation	44934	55/18903	0.0230453	0.0458985	0.0138676	3091	1
iSPN	iSPN	GO:0001954	positive regulation of cell-matrix adhesion	44934	56/18903	0.02346	0.046415	0.0140236	2932	1
iSPN	iSPN	GO:0006749	glutathione metabolic process	44934	57/18903	0.0238745	0.0466939	0.0141079	4780	1
iSPN	iSPN	GO:0010332	response to gamma radiation	44934	57/18903	0.0238745	0.0466939	0.0141079	142	1
iSPN	iSPN	GO:0019748	secondary metabolic process	44934	60/18903	0.0251171	0.0477185	0.0144175	4780	1
iSPN	iSPN	GO:1905517	macrophage migration	44934	60/18903	0.0251171	0.0477185	0.0144175	5594	1
iSPN	iSPN	GO:2000300	regulation of synaptic vesicle exocytosis	44934	60/18903	0.0251171	0.0477185	0.0144175	2932	1
iSPN	iSPN	GO:0060135	maternal process involved in female pregnancy	44934	61/18903	0.025531	0.0481983	0.0145624	142	1
iSPN	iSPN	GO:0061614	miRNA transcription	44934	62/18903	0.0259447	0.0485955	0.0146825	3091	1
iSPN	iSPN	GO:0090303	positive regulation of wound healing	44934	62/18903	0.0259447	0.0485955	0.0146825	4780	1
iSPN	iSPN	GO:0001947	heart looping	44934	64/18903	0.0267717	0.0497546	0.0150327	3091	1
iSPN	iSPN	GO:0098930	axonal transport	44934	64/18903	0.0267717	0.0497546	0.0150327	3091	1
Microglia	Microglia	GO:0001936	regulation of endothelial cell proliferation	44989	183/18903	3.54507e-06	0.000938395	0.000188912	240/3091/7046	3
Microglia	Microglia	GO:0001935	endothelial cell proliferation	44989	199/18903	4.56174e-06	0.000938395	0.000188912	240/3091/7046	3
Microglia	Microglia	GO:0090594	inflammatory response to wounding	44961	17/18903	4.5627e-06	0.000938395	0.000188912	240/3091	2
Microglia	Microglia	GO:0042060	wound healing	44989	442/18903	4.99135e-05	0.00603117	0.00121416	240/3091/7046	3
Microglia	Microglia	GO:0003208	cardiac ventricle morphogenesis	44961	71/18903	8.30525e-05	0.00603117	0.00121416	3091/7046	2
Microglia	Microglia	GO:0002534	cytokine production involved in inflammatory response	44961	77/18903	9.775e-05	0.00603117	0.00121416	240/3091	2
Microglia	Microglia	GO:1900015	regulation of cytokine production involved in inflammatory response	44961	77/18903	9.775e-05	0.00603117	0.00121416	240/3091	2
Microglia	Microglia	GO:0030500	regulation of bone mineralization	44961	83/18903	0.000113637	0.00637401	0.00128317	240/3091	2
Microglia	Microglia	GO:1900407	regulation of cellular response to oxidative stress	44961	95/18903	0.000148974	0.00686146	0.00138131	240/3091	2
Microglia	Microglia	GO:0002532	production of molecular mediator involved in inflammatory response	44961	100/18903	0.000165098	0.00686146	0.00138131	240/3091	2
Microglia	Microglia	GO:1902882	regulation of response to oxidative stress	44961	104/18903	0.000178588	0.00686146	0.00138131	240/3091	2
Microglia	Microglia	GO:0110149	regulation of biomineralization	44961	105/18903	0.000182043	0.00686146	0.00138131	240/3091	2
Microglia	Microglia	GO:0032963	collagen metabolic process	44961	107/18903	0.000189052	0.00686146	0.00138131	1508/3091	2
Microglia	Microglia	GO:0002062	chondrocyte differentiation	44961	114/18903	0.000214614	0.00703306	0.00141585	3091/7046	2
Microglia	Microglia	GO:0030278	regulation of ossification	44961	122/18903	0.000245796	0.00703306	0.00141585	240/3091	2
Microglia	Microglia	GO:0050796	regulation of insulin secretion	44961	149/18903	0.000366477	0.00881368	0.00177431	240/3091	2
Microglia	Microglia	GO:2000377	regulation of reactive oxygen species metabolic process	44961	149/18903	0.000366477	0.00881368	0.00177431	240/3091	2
Microglia	Microglia	GO:0001890	placenta development	44961	150/18903	0.000371403	0.00881368	0.00177431	1508/3091	2
Microglia	Microglia	GO:0001837	epithelial to mesenchymal transition	44961	169/18903	0.000471172	0.00984027	0.00198098	3091/7046	2
Microglia	Microglia	GO:0110148	biomineralization	44961	181/18903	0.000540212	0.00984027	0.00198098	240/3091	2
Microglia	Microglia	GO:0002791	regulation of peptide secretion	44961	182/18903	0.000546176	0.00984027	0.00198098	240/3091	2
Microglia	Microglia	GO:0090087	regulation of peptide transport	44961	184/18903	0.0005582	0.00984027	0.00198098	240/3091	2
Microglia	Microglia	GO:2001234	negative regulation of apoptotic signaling pathway	44961	233/18903	0.000893006	0.0133435	0.00268622	3091/7046	2
Microglia	Microglia	GO:0072593	reactive oxygen species metabolic process	44961	235/18903	0.000908306	0.0133435	0.00268622	240/3091	2
Microglia	Microglia	GO:0042445	hormone metabolic process	44961	241/18903	0.000954974	0.0134929	0.00271631	1508/3091	2
Microglia	Microglia	GO:0042593	glucose homeostasis	44961	248/18903	0.00101087	0.0134929	0.00271631	240/3091	2
Microglia	Microglia	GO:0033500	carbohydrate homeostasis	44961	249/18903	0.00101898	0.0134929	0.00271631	240/3091	2
Microglia	Microglia	GO:1903320	regulation of protein modification by small protein conjugation or removal	44961	252/18903	0.00104351	0.0134929	0.00271631	3091/7046	2
Microglia	Microglia	GO:0061448	connective tissue development	44961	274/18903	0.00123213	0.0149064	0.00300086	3091/7046	2
Microglia	Microglia	GO:0043542	endothelial cell migration	44961	281/18903	0.00129537	0.01537	0.00309419	3091/7046	2
Microglia	Microglia	GO:0034599	cellular response to oxidative stress	44961	288/18903	0.00136015	0.0158225	0.00318529	240/3091	2
Microglia	Microglia	GO:0048562	embryonic organ morphogenesis	44961	294/18903	0.00141691	0.0158225	0.00318529	3091/7046	2
Microglia	Microglia	GO:0042886	amide transport	44961	296/18903	0.00143608	0.0158225	0.00318529	240/3091	2
Microglia	Microglia	GO:0009914	hormone transport	44961	300/18903	0.0014748	0.0159641	0.00321378	240/3091	2
Microglia	Microglia	GO:0043010	camera-type eye development	44961	340/18903	0.00188965	0.0183979	0.00370374	3091/7046	2
Microglia	Microglia	GO:0045765	regulation of angiogenesis	44961	349/18903	0.00198989	0.0183979	0.00370374	240/3091	2
Microglia	Microglia	GO:1901342	regulation of vasculature development	44961	355/18903	0.00205812	0.0183979	0.00370374	240/3091	2
Microglia	Microglia	GO:0033483	gas homeostasis	44930	10/18903	0.00211456	0.0183979	0.00370374	3091	1
Microglia	Microglia	GO:0046886	positive regulation of hormone biosynthetic process	44930	10/18903	0.00211456	0.0183979	0.00370374	3091	1
Microglia	Microglia	GO:0070099	regulation of chemokine-mediated signaling pathway	44930	10/18903	0.00211456	0.0183979	0.00370374	3091	1
Microglia	Microglia	GO:2001054	negative regulation of mesenchymal cell apoptotic process	44930	10/18903	0.00211456	0.0183979	0.00370374	3091	1
Microglia	Microglia	GO:0035592	establishment of protein localization to extracellular region	44961	360/18903	0.00211583	0.0183979	0.00370374	240/3091	2
Microglia	Microglia	GO:0071692	protein localization to extracellular region	44961	368/18903	0.00220978	0.0183979	0.00370374	240/3091	2
Microglia	Microglia	GO:0090132	epithelium migration	44961	369/18903	0.00222167	0.0183979	0.00370374	3091/7046	2
Microglia	Microglia	GO:0090130	tissue migration	44961	374/18903	0.00228155	0.0183979	0.00370374	3091/7046	2
Microglia	Microglia	GO:0002069	columnar/cuboidal epithelial cell maturation	44930	11/18903	0.00232583	0.0183979	0.00370374	3091	1
Microglia	Microglia	GO:0019372	lipoxygenase pathway	44930	11/18903	0.00232583	0.0183979	0.00370374	240	1
Microglia	Microglia	GO:0042118	endothelial cell activation	44930	11/18903	0.00232583	0.0183979	0.00370374	7046	1
Microglia	Microglia	GO:0061418	regulation of transcription from RNA polymerase II promoter in response to hypoxia	44930	11/18903	0.00232583	0.0183979	0.00370374	3091	1
Microglia	Microglia	GO:0001701	in utero embryonic development	44961	393/18903	0.00251617	0.0190899	0.00384305	3091/7046	2
Microglia	Microglia	GO:1901503	ether biosynthetic process	44930	12/18903	0.00253706	0.0190899	0.00384305	240	1
Microglia	Microglia	GO:0042541	hemoglobin biosynthetic process	44930	13/18903	0.00274827	0.0194906	0.00392372	3091	1
Microglia	Microglia	GO:0070243	regulation of thymocyte apoptotic process	44930	13/18903	0.00274827	0.0194906	0.00392372	3091	1
Microglia	Microglia	GO:1903599	positive regulation of autophagy of mitochondrion	44930	13/18903	0.00274827	0.0194906	0.00392372	3091	1
Microglia	Microglia	GO:0003222	ventricular trabecula myocardium morphogenesis	44930	14/18903	0.00295944	0.0205063	0.0041282	7046	1
Microglia	Microglia	GO:0001503	ossification	44961	429/18903	0.0029912	0.0205063	0.0041282	240/3091	2
Microglia	Microglia	GO:0006979	response to oxidative stress	44961	434/18903	0.00306032	0.020592	0.00414546	240/3091	2
Microglia	Microglia	GO:0048732	gland development	44961	441/18903	0.00315837	0.020592	0.00414546	3091/7046	2
Microglia	Microglia	GO:0097152	mesenchymal cell apoptotic process	44930	15/18903	0.00317057	0.020592	0.00414546	3091	1
Microglia	Microglia	GO:0006089	lactate metabolic process	44930	17/18903	0.00359275	0.0215402	0.00433634	3091	1
Microglia	Microglia	GO:0030949	positive regulation of vascular endothelial growth factor receptor signaling pathway	44930	17/18903	0.00359275	0.0215402	0.00433634	3091	1
Microglia	Microglia	GO:0007389	pattern specification process	44961	472/18903	0.00361053	0.0215402	0.00433634	3091/7046	2
Microglia	Microglia	GO:0022411	cellular component disassembly	44961	483/18903	0.00377799	0.0215402	0.00433634	3091/7046	2
Microglia	Microglia	GO:0019896	axonal transport of mitochondrion	44930	18/18903	0.00380378	0.0215402	0.00433634	3091	1
Microglia	Microglia	GO:0060391	positive regulation of SMAD protein signal transduction	44930	18/18903	0.00380378	0.0215402	0.00433634	7046	1
Microglia	Microglia	GO:0060644	mammary gland epithelial cell differentiation	44930	18/18903	0.00380378	0.0215402	0.00433634	3091	1
Microglia	Microglia	GO:0097067	cellular response to thyroid hormone stimulus	44930	18/18903	0.00380378	0.0215402	0.00433634	1508	1
Microglia	Microglia	GO:0002523	leukocyte migration involved in inflammatory response	44930	19/18903	0.00401479	0.0215402	0.00433634	240	1
Microglia	Microglia	GO:0070242	thymocyte apoptotic process	44930	19/18903	0.00401479	0.0215402	0.00433634	3091	1
Microglia	Microglia	GO:0097709	connective tissue replacement	44930	20/18903	0.00422576	0.0218995	0.00440867	3091	1
Microglia	Microglia	GO:0006590	thyroid hormone generation	44930	21/18903	0.00443669	0.0218995	0.00440867	1508	1
Microglia	Microglia	GO:0019370	leukotriene biosynthetic process	44930	21/18903	0.00443669	0.0218995	0.00440867	240	1
Microglia	Microglia	GO:0045821	positive regulation of glycolytic process	44930	21/18903	0.00443669	0.0218995	0.00440867	3091	1
Microglia	Microglia	GO:0051000	positive regulation of nitric-oxide synthase activity	44930	22/18903	0.00464759	0.0224029	0.00451	3091	1
Microglia	Microglia	GO:0061042	vascular wound healing	44930	22/18903	0.00464759	0.0224029	0.00451	240	1
Microglia	Microglia	GO:0014850	response to muscle activity	44930	24/18903	0.0050693	0.0232701	0.0046846	3091	1
Microglia	Microglia	GO:0060571	morphogenesis of an epithelial fold	44930	24/18903	0.0050693	0.0232701	0.0046846	3091	1
Microglia	Microglia	GO:0046716	muscle cell cellular homeostasis	44930	25/18903	0.0052801	0.0232701	0.0046846	3091	1
Microglia	Microglia	GO:1904996	positive regulation of leukocyte adhesion to vascular endothelial cell	44930	25/18903	0.0052801	0.0232701	0.0046846	240	1
Microglia	Microglia	GO:0045116	protein neddylation	44930	27/18903	0.0057016	0.0242171	0.00487524	3091	1
Microglia	Microglia	GO:0002052	positive regulation of neuroblast proliferation	44930	28/18903	0.0059123	0.0242171	0.00487524	3091	1
Microglia	Microglia	GO:0070723	response to cholesterol	44930	28/18903	0.0059123	0.0242171	0.00487524	7046	1
Microglia	Microglia	GO:0010575	positive regulation of vascular endothelial growth factor production	44930	29/18903	0.00612297	0.0242171	0.00487524	3091	1
Microglia	Microglia	GO:0042759	long-chain fatty acid biosynthetic process	44930	29/18903	0.00612297	0.0242171	0.00487524	240	1
Microglia	Microglia	GO:0060037	pharyngeal system development	44930	29/18903	0.00612297	0.0242171	0.00487524	7046	1
Microglia	Microglia	GO:0097066	response to thyroid hormone	44930	29/18903	0.00612297	0.0242171	0.00487524	1508	1
Microglia	Microglia	GO:0010039	response to iron ion	44930	31/18903	0.0065442	0.0247716	0.00498687	3091	1
Microglia	Microglia	GO:0051491	positive regulation of filopodium assembly	44930	31/18903	0.0065442	0.0247716	0.00498687	7046	1
Microglia	Microglia	GO:0061384	heart trabecula morphogenesis	44930	32/18903	0.00675477	0.0249563	0.00502403	7046	1
Microglia	Microglia	GO:1903715	regulation of aerobic respiration	44930	32/18903	0.00675477	0.0249563	0.00502403	3091	1
Microglia	Microglia	GO:0001782	B cell homeostasis	44930	33/18903	0.00696531	0.0251321	0.00505944	3091	1
Microglia	Microglia	GO:0036336	dendritic cell migration	44930	34/18903	0.00717581	0.0254452	0.00512247	240	1
Microglia	Microglia	GO:0045648	positive regulation of erythrocyte differentiation	44930	34/18903	0.00717581	0.0254452	0.00512247	3091	1
Microglia	Microglia	GO:0006691	leukotriene metabolic process	44930	35/18903	0.00738627	0.0258939	0.0052128	240	1
Microglia	Microglia	GO:1903580	positive regulation of ATP metabolic process	44930	36/18903	0.00759671	0.0263324	0.00530107	3091	1
Microglia	Microglia	GO:1902692	regulation of neuroblast proliferation	44930	40/18903	0.0084381	0.0278412	0.00560482	3091	1
Microglia	Microglia	GO:0050999	regulation of nitric-oxide synthase activity	44930	42/18903	0.0088586	0.0286165	0.0057609	3091	1
Microglia	Microglia	GO:0071542	dopaminergic neuron differentiation	44930	42/18903	0.0088586	0.0286165	0.0057609	3091	1
Microglia	Microglia	GO:0071604	transforming growth factor beta production	44930	42/18903	0.0088586	0.0286165	0.0057609	3091	1
Microglia	Microglia	GO:0007595	lactation	44930	43/18903	0.0090688	0.028992	0.00583648	3091	1
Microglia	Microglia	GO:1903573	negative regulation of response to endoplasmic reticulum stress	44930	44/18903	0.00927897	0.0292347	0.00588535	240	1
Microglia	Microglia	GO:0008631	intrinsic apoptotic signaling pathway in response to oxidative stress	44930	45/18903	0.0094891	0.0292347	0.00588535	3091	1
Microglia	Microglia	GO:0030574	collagen catabolic process	44930	45/18903	0.0094891	0.0292347	0.00588535	1508	1
Microglia	Microglia	GO:2000273	positive regulation of signaling receptor activity	44930	46/18903	0.0096992	0.0292347	0.00588535	3091	1
Microglia	Microglia	GO:0008542	visual learning	44930	47/18903	0.00990926	0.0292347	0.00588535	3091	1
Microglia	Microglia	GO:0045981	positive regulation of nucleotide metabolic process	44930	48/18903	0.0101193	0.0292347	0.00588535	3091	1
Microglia	Microglia	GO:1900544	positive regulation of purine nucleotide metabolic process	44930	48/18903	0.0101193	0.0292347	0.00588535	3091	1
Microglia	Microglia	GO:0010862	positive regulation of pathway-restricted SMAD protein phosphorylation	44930	49/18903	0.0103293	0.0292347	0.00588535	7046	1
Microglia	Microglia	GO:0048546	digestive tract morphogenesis	44930	49/18903	0.0103293	0.0292347	0.00588535	3091	1
Microglia	Microglia	GO:0060043	regulation of cardiac muscle cell proliferation	44930	50/18903	0.0105393	0.0292915	0.00589679	7046	1
Microglia	Microglia	GO:1901570	fatty acid derivative biosynthetic process	44930	50/18903	0.0105393	0.0292915	0.00589679	240	1
Microglia	Microglia	GO:0032007	negative regulation of TOR signaling	44930	52/18903	0.0109591	0.0300523	0.00604993	3091	1
Microglia	Microglia	GO:0051496	positive regulation of stress fiber assembly	44930	52/18903	0.0109591	0.0300523	0.00604993	7046	1
Microglia	Microglia	GO:0003229	ventricular cardiac muscle tissue development	44930	55/18903	0.0115886	0.0305562	0.00615139	7046	1
Microglia	Microglia	GO:2000179	positive regulation of neural precursor cell proliferation	44930	55/18903	0.0115886	0.0305562	0.00615139	3091	1
Microglia	Microglia	GO:0043470	regulation of carbohydrate catabolic process	44930	56/18903	0.0117983	0.0305865	0.00615748	3091	1
Microglia	Microglia	GO:2000630	positive regulation of miRNA metabolic process	44930	56/18903	0.0117983	0.0305865	0.00615748	3091	1
Microglia	Microglia	GO:0061756	leukocyte adhesion to vascular endothelial cell	44930	57/18903	0.0120081	0.0307427	0.00618892	240	1
Microglia	Microglia	GO:0048010	vascular endothelial growth factor receptor signaling pathway	44930	58/18903	0.0122178	0.030895	0.00621958	3091	1
Microglia	Microglia	GO:0001755	neural crest cell migration	44930	59/18903	0.0124274	0.0309835	0.00623739	3091	1
Microglia	Microglia	GO:0060135	maternal process involved in female pregnancy	44930	61/18903	0.0128467	0.0309835	0.00623739	1508	1
Microglia	Microglia	GO:0061614	miRNA transcription	44930	62/18903	0.0130562	0.0309835	0.00623739	3091	1
Microglia	Microglia	GO:0001947	heart looping	44930	64/18903	0.0134753	0.0314933	0.00634004	3091	1
Microglia	Microglia	GO:0030199	collagen fibril organization	44930	64/18903	0.0134753	0.0314933	0.00634004	7046	1
Microglia	Microglia	GO:0060760	positive regulation of response to cytokine stimulus	44930	65/18903	0.0136847	0.0318622	0.00641429	3091	1
Microglia	Microglia	GO:0006879	cellular iron ion homeostasis	44930	66/18903	0.0138942	0.0321075	0.00646367	3091	1
Microglia	Microglia	GO:0046847	filopodium assembly	44930	69/18903	0.0145223	0.0324646	0.00653557	7046	1
Microglia	Microglia	GO:0061371	determination of heart left/right asymmetry	44930	69/18903	0.0145223	0.0324646	0.00653557	3091	1
Microglia	Microglia	GO:1904888	cranial skeletal system development	44930	73/18903	0.0153592	0.0332514	0.00669396	7046	1
Microglia	Microglia	GO:0016239	positive regulation of macroautophagy	44930	75/18903	0.0157775	0.0336842	0.00678109	3091	1
Microglia	Microglia	GO:0043536	positive regulation of blood vessel endothelial cell migration	44930	75/18903	0.0157775	0.0336842	0.00678109	3091	1
Microglia	Microglia	GO:0010822	positive regulation of mitochondrion organization	44930	76/18903	0.0159866	0.0338961	0.00682374	3091	1
Microglia	Microglia	GO:0045913	positive regulation of carbohydrate metabolic process	44930	78/18903	0.0164047	0.0343109	0.00690726	3091	1
Microglia	Microglia	GO:0061045	negative regulation of wound healing	44930	78/18903	0.0164047	0.0343109	0.00690726	240	1
Microglia	Microglia	GO:1901568	fatty acid derivative metabolic process	44930	78/18903	0.0164047	0.0343109	0.00690726	240	1
Microglia	Microglia	GO:0048844	artery morphogenesis	44930	79/18903	0.0166137	0.0345987	0.00696519	7046	1
Microglia	Microglia	GO:0014855	striated muscle cell proliferation	44930	81/18903	0.0170316	0.0347964	0.00700499	7046	1
Microglia	Microglia	GO:0120193	tight junction organization	44930	81/18903	0.0170316	0.0347964	0.00700499	7046	1
Microglia	Microglia	GO:0035050	embryonic heart tube development	44930	84/18903	0.0176582	0.0353738	0.00712122	3091	1
Microglia	Microglia	GO:0055072	iron ion homeostasis	44930	88/18903	0.0184932	0.0364547	0.00733882	3091	1
Microglia	Microglia	GO:0007589	body fluid secretion	44930	89/18903	0.0187019	0.0366319	0.00737451	3091	1
Microglia	Microglia	GO:0048864	stem cell development	44930	89/18903	0.0187019	0.0366319	0.00737451	3091	1
Microglia	Microglia	GO:0010586	miRNA metabolic process	44930	90/18903	0.0189105	0.0366911	0.00738643	3091	1
Microglia	Microglia	GO:0060021	roof of mouth development	44930	91/18903	0.0191191	0.0368051	0.00740936	7046	1
Microglia	Microglia	GO:0014020	primary neural tube formation	44930	98/18903	0.0205784	0.0377882	0.00760729	3091	1
Microglia	Microglia	GO:1990868	response to chemokine	44930	98/18903	0.0205784	0.0377882	0.00760729	3091	1
Microglia	Microglia	GO:0006165	nucleoside diphosphate phosphorylation	44930	100/18903	0.020995	0.0378769	0.00762514	3091	1
Microglia	Microglia	GO:0046939	nucleotide phosphorylation	44930	102/18903	0.0214115	0.0382924	0.00770879	3091	1
Microglia	Microglia	GO:0110020	regulation of actomyosin structure organization	44930	104/18903	0.0218279	0.0384794	0.00774643	7046	1
Microglia	Microglia	GO:0006090	pyruvate metabolic process	44930	108/18903	0.0226602	0.039054	0.00786211	3091	1
Microglia	Microglia	GO:0030038	contractile actin filament bundle assembly	44930	109/18903	0.0228682	0.0391935	0.00789019	7046	1
Microglia	Microglia	GO:0043149	stress fiber assembly	44930	109/18903	0.0228682	0.0391935	0.00789019	7046	1
Microglia	Microglia	GO:0018107	peptidyl-threonine phosphorylation	44930	111/18903	0.0232841	0.0393597	0.00792364	7046	1
Microglia	Microglia	GO:0018958	phenol-containing compound metabolic process	44930	111/18903	0.0232841	0.0393597	0.00792364	1508	1
Microglia	Microglia	GO:0071347	cellular response to interleukin-1	44930	111/18903	0.0232841	0.0393597	0.00792364	3091	1
Microglia	Microglia	GO:0034440	lipid oxidation	44930	116/18903	0.0243233	0.0403426	0.00812152	240	1
Microglia	Microglia	GO:0098586	cellular response to virus	44930	116/18903	0.0243233	0.0403426	0.00812152	3091	1
Microglia	Microglia	GO:0021987	cerebral cortex development	44930	117/18903	0.024531	0.0404696	0.00814708	3091	1
Microglia	Microglia	GO:0051897	positive regulation of protein kinase B signaling	44930	120/18903	0.025154	0.0412766	0.00830955	7046	1
Microglia	Microglia	GO:0071333	cellular response to glucose stimulus	44930	136/18903	0.0284716	0.0446998	0.00899867	3091	1
Microglia	Microglia	GO:0061041	regulation of wound healing	44930	137/18903	0.0286787	0.0447969	0.00901822	240	1
Microglia	Microglia	GO:0071331	cellular response to hexose stimulus	44930	138/18903	0.0288858	0.044893	0.00903757	3091	1
Microglia	Microglia	GO:0070555	response to interleukin-1	44930	141/18903	0.0295067	0.0452876	0.00911701	3091	1
Microglia	Microglia	GO:0008584	male gonad development	44930	147/18903	0.0307476	0.0464982	0.00936073	7046	1
Microglia	Microglia	GO:0045598	regulation of fat cell differentiation	44930	147/18903	0.0307476	0.0464982	0.00936073	240	1
Microglia	Microglia	GO:0061351	neural precursor cell proliferation	44930	149/18903	0.031161	0.0466875	0.00939884	3091	1
Microglia	Microglia	GO:0046718	viral entry into host cell	44930	151/18903	0.0315742	0.0466875	0.00939884	1508	1
Microglia	Microglia	GO:0071456	cellular response to hypoxia	44930	151/18903	0.0315742	0.0466875	0.00939884	3091	1
Microglia	Microglia	GO:0062013	positive regulation of small molecule metabolic process	44930	152/18903	0.0317808	0.0466875	0.00939884	3091	1
Microglia	Microglia	GO:0043524	negative regulation of neuron apoptotic process	44930	154/18903	0.0321939	0.0470377	0.00946933	3091	1
Microglia	Microglia	GO:0016052	carbohydrate catabolic process	44930	155/18903	0.0324004	0.0470377	0.00946933	3091	1
Microglia	Microglia	GO:0001678	cellular glucose homeostasis	44930	158/18903	0.0330196	0.047639	0.00959038	3091	1
Microglia	Microglia	GO:0120254	olefinic compound metabolic process	44930	160/18903	0.0334322	0.047639	0.00959038	240	1
Microglia	Microglia	GO:0030307	positive regulation of cell growth	44930	167/18903	0.0348755	0.0491283	0.00989019	7046	1
Mural	Mural	GO:2000377	regulation of reactive oxygen species metabolic process	44960	149/18903	0.000184193	0.0247926	0.00337732	1645/5465	2
Mural	Mural	GO:0042180	cellular ketone metabolic process	44960	218/18903	0.000394165	0.0247926	0.00337732	1645/5465	2
Mural	Mural	GO:0072593	reactive oxygen species metabolic process	44960	235/18903	0.000457913	0.0247926	0.00337732	1645/5465	2
Mural	Mural	GO:0046395	carboxylic acid catabolic process	44960	243/18903	0.00048955	0.0247926	0.00337732	587/5465	2
Mural	Mural	GO:0016054	organic acid catabolic process	44960	247/18903	0.000505761	0.0247926	0.00337732	587/5465	2
Mural	Mural	GO:0015849	organic acid transport	44960	324/18903	0.0008687	0.0247926	0.00337732	1645/5465	2
Mural	Mural	GO:0044282	small molecule catabolic process	44960	385/18903	0.00122453	0.0247926	0.00337732	587/5465	2
Mural	Mural	GO:0006631	fatty acid metabolic process	44960	400/18903	0.00132122	0.0247926	0.00337732	1645/5465	2
Mural	Mural	GO:0006869	lipid transport	44960	433/18903	0.00154668	0.0247926	0.00337732	1645/5465	2
Mural	Mural	GO:0030638	polyketide metabolic process	44929	10/18903	0.00158629	0.0247926	0.00337732	1645	1
Mural	Mural	GO:0030647	aminoglycoside antibiotic metabolic process	44929	10/18903	0.00158629	0.0247926	0.00337732	1645	1
Mural	Mural	GO:0044598	doxorubicin metabolic process	44929	10/18903	0.00158629	0.0247926	0.00337732	1645	1
Mural	Mural	GO:0010887	negative regulation of cholesterol storage	44929	11/18903	0.00174483	0.0247926	0.00337732	5465	1
Mural	Mural	GO:0032000	positive regulation of fatty acid beta-oxidation	44929	11/18903	0.00174483	0.0247926	0.00337732	5465	1
Mural	Mural	GO:0032096	negative regulation of response to food	44929	11/18903	0.00174483	0.0247926	0.00337732	5465	1
Mural	Mural	GO:0032099	negative regulation of appetite	44929	11/18903	0.00174483	0.0247926	0.00337732	5465	1
Mural	Mural	GO:0032105	negative regulation of response to extracellular stimulus	44929	11/18903	0.00174483	0.0247926	0.00337732	5465	1
Mural	Mural	GO:0032108	negative regulation of response to nutrient levels	44929	11/18903	0.00174483	0.0247926	0.00337732	5465	1
Mural	Mural	GO:0010876	lipid localization	44960	483/18903	0.00192152	0.0247926	0.00337732	1645/5465	2
Mural	Mural	GO:0010745	negative regulation of macrophage derived foam cell differentiation	44929	13/18903	0.00206186	0.0247926	0.00337732	5465	1
Mural	Mural	GO:0061052	negative regulation of cell growth involved in cardiac muscle cell development	44929	13/18903	0.00206186	0.0247926	0.00337732	5465	1
Mural	Mural	GO:0045820	negative regulation of glycolytic process	44929	14/18903	0.00222034	0.0247926	0.00337732	5465	1
Mural	Mural	GO:2001171	positive regulation of ATP biosynthetic process	44929	14/18903	0.00222034	0.0247926	0.00337732	5465	1
Mural	Mural	GO:0010889	regulation of sequestering of triglyceride	44929	15/18903	0.00237881	0.0247926	0.00337732	5465	1
Mural	Mural	GO:0032095	regulation of response to food	44929	16/18903	0.00253726	0.0247926	0.00337732	5465	1
Mural	Mural	GO:0042448	progesterone metabolic process	44929	16/18903	0.00253726	0.0247926	0.00337732	1645	1
Mural	Mural	GO:0046321	positive regulation of fatty acid oxidation	44929	16/18903	0.00253726	0.0247926	0.00337732	5465	1
Mural	Mural	GO:0030730	sequestering of triglyceride	44929	18/18903	0.00285412	0.0247926	0.00337732	5465	1
Mural	Mural	GO:0045722	positive regulation of gluconeogenesis	44929	18/18903	0.00285412	0.0247926	0.00337732	5465	1
Mural	Mural	GO:0010885	regulation of cholesterol storage	44929	19/18903	0.00301252	0.0247926	0.00337732	5465	1
Mural	Mural	GO:0030299	intestinal cholesterol absorption	44929	19/18903	0.00301252	0.0247926	0.00337732	1645	1
Mural	Mural	GO:0042574	retinal metabolic process	44929	19/18903	0.00301252	0.0247926	0.00337732	1645	1
Mural	Mural	GO:0097284	hepatocyte apoptotic process	44929	19/18903	0.00301252	0.0247926	0.00337732	5465	1
Mural	Mural	GO:1902894	negative regulation of miRNA transcription	44929	19/18903	0.00301252	0.0247926	0.00337732	5465	1
Mural	Mural	GO:0031998	regulation of fatty acid beta-oxidation	44929	20/18903	0.00317091	0.0247926	0.00337732	5465	1
Mural	Mural	GO:1903427	negative regulation of reactive oxygen species biosynthetic process	44929	20/18903	0.00317091	0.0247926	0.00337732	5465	1
Mural	Mural	GO:1903579	negative regulation of ATP metabolic process	44929	20/18903	0.00317091	0.0247926	0.00337732	5465	1
Mural	Mural	GO:2000629	negative regulation of miRNA metabolic process	44929	20/18903	0.00317091	0.0247926	0.00337732	5465	1
Mural	Mural	GO:0009083	branched-chain amino acid catabolic process	44929	21/18903	0.00332928	0.0247926	0.00337732	587	1
Mural	Mural	GO:0010878	cholesterol storage	44929	21/18903	0.00332928	0.0247926	0.00337732	5465	1
Mural	Mural	GO:0016137	glycoside metabolic process	44929	21/18903	0.00332928	0.0247926	0.00337732	1645	1
Mural	Mural	GO:0032098	regulation of appetite	44929	21/18903	0.00332928	0.0247926	0.00337732	5465	1
Mural	Mural	GO:0061050	regulation of cell growth involved in cardiac muscle cell development	44929	21/18903	0.00332928	0.0247926	0.00337732	5465	1
Mural	Mural	GO:0070166	enamel mineralization	44929	21/18903	0.00332928	0.0247926	0.00337732	5465	1
Mural	Mural	GO:0010888	negative regulation of lipid storage	44929	22/18903	0.00348763	0.0247926	0.00337732	5465	1
Mural	Mural	GO:1902644	tertiary alcohol metabolic process	44929	22/18903	0.00348763	0.0247926	0.00337732	1645	1
Mural	Mural	GO:0044241	lipid digestion	44929	23/18903	0.00364597	0.0247926	0.00337732	1645	1
Mural	Mural	GO:0098856	intestinal lipid absorption	44929	23/18903	0.00364597	0.0247926	0.00337732	1645	1
Mural	Mural	GO:1900543	negative regulation of purine nucleotide metabolic process	44929	23/18903	0.00364597	0.0247926	0.00337732	5465	1
Mural	Mural	GO:2001169	regulation of ATP biosynthetic process	44929	23/18903	0.00364597	0.0247926	0.00337732	5465	1
Mural	Mural	GO:0009081	branched-chain amino acid metabolic process	44929	27/18903	0.00427914	0.0256938	0.00350008	587	1
Mural	Mural	GO:0050996	positive regulation of lipid catabolic process	44929	28/18903	0.00443739	0.0256938	0.00350008	5465	1
Mural	Mural	GO:0003298	physiological muscle hypertrophy	44929	31/18903	0.00491205	0.0256938	0.00350008	5465	1
Mural	Mural	GO:0015721	bile acid and bile salt transport	44929	31/18903	0.00491205	0.0256938	0.00350008	1645	1
Mural	Mural	GO:0055022	negative regulation of cardiac muscle tissue growth	44929	31/18903	0.00491205	0.0256938	0.00350008	5465	1
Mural	Mural	GO:0061117	negative regulation of heart growth	44929	31/18903	0.00491205	0.0256938	0.00350008	5465	1
Mural	Mural	GO:0045070	positive regulation of viral genome replication	44929	32/18903	0.00507023	0.0257295	0.00350495	5465	1
Mural	Mural	GO:2000191	regulation of fatty acid transport	44929	33/18903	0.0052284	0.026142	0.00356114	5465	1
Mural	Mural	GO:0071398	cellular response to fatty acid	44929	35/18903	0.00554469	0.0262675	0.00357824	1645	1
Mural	Mural	GO:0010614	negative regulation of cardiac muscle hypertrophy	44929	36/18903	0.00570281	0.0262675	0.00357824	5465	1
Mural	Mural	GO:0010742	macrophage derived foam cell differentiation	44929	38/18903	0.00601899	0.0262675	0.00357824	5465	1
Mural	Mural	GO:0014741	negative regulation of muscle hypertrophy	44929	38/18903	0.00601899	0.0262675	0.00357824	5465	1
Mural	Mural	GO:0032094	response to food	44929	38/18903	0.00601899	0.0262675	0.00357824	5465	1
Mural	Mural	GO:0090077	foam cell differentiation	44929	39/18903	0.00617706	0.0262675	0.00357824	5465	1
Mural	Mural	GO:0051154	negative regulation of striated muscle cell differentiation	44929	40/18903	0.00633511	0.0262675	0.00357824	5465	1
Mural	Mural	GO:1900016	negative regulation of cytokine production involved in inflammatory response	44929	40/18903	0.00633511	0.0262675	0.00357824	5465	1
Mural	Mural	GO:0050892	intestinal absorption	44929	42/18903	0.00665116	0.0269214	0.00366731	1645	1
Mural	Mural	GO:0010677	negative regulation of cellular carbohydrate metabolic process	44929	46/18903	0.00728306	0.0277422	0.00377913	5465	1
Mural	Mural	GO:0045776	negative regulation of blood pressure	44929	48/18903	0.00759891	0.0277422	0.00377913	5465	1
Mural	Mural	GO:0008206	bile acid metabolic process	44929	49/18903	0.00775681	0.0277422	0.00377913	1645	1
Mural	Mural	GO:0035094	response to nicotine	44929	49/18903	0.00775681	0.0277422	0.00377913	5465	1
Mural	Mural	GO:0045912	negative regulation of carbohydrate metabolic process	44929	52/18903	0.00823041	0.0285545	0.00388978	5465	1
Mural	Mural	GO:0051898	negative regulation of protein kinase B signaling	44929	58/18903	0.00917716	0.0302935	0.00412667	5465	1
Mural	Mural	GO:0019748	secondary metabolic process	44929	60/18903	0.00949261	0.0308029	0.00419606	1645	1
Mural	Mural	GO:0061614	miRNA transcription	44929	62/18903	0.00980799	0.0308029	0.00419606	5465	1
Mural	Mural	GO:1904036	negative regulation of epithelial cell apoptotic process	44929	62/18903	0.00980799	0.0308029	0.00419606	5465	1
Mural	Mural	GO:0070542	response to fatty acid	44929	63/18903	0.00996565	0.0308029	0.00419606	1645	1
Mural	Mural	GO:2000272	negative regulation of signaling receptor activity	44929	65/18903	0.0102809	0.0309338	0.00421389	5465	1
Mural	Mural	GO:0006081	cellular aldehyde metabolic process	44929	70/18903	0.0110688	0.0318081	0.00433299	1645	1
Mural	Mural	GO:0032922	circadian regulation of gene expression	44929	71/18903	0.0112264	0.0318081	0.00433299	5465	1
Mural	Mural	GO:1901607	alpha-amino acid biosynthetic process	44929	71/18903	0.0112264	0.0318081	0.00433299	587	1
Mural	Mural	GO:0006094	gluconeogenesis	44929	83/18903	0.0131154	0.0322618	0.00439479	5465	1
Mural	Mural	GO:0019319	hexose biosynthetic process	44929	86/18903	0.0135873	0.0322618	0.00439479	5465	1
Mural	Mural	GO:0010586	miRNA metabolic process	44929	90/18903	0.0142163	0.0322618	0.00439479	5465	1
Mural	Mural	GO:0046364	monosaccharide biosynthetic process	44929	90/18903	0.0142163	0.0322618	0.00439479	5465	1
Mural	Mural	GO:0055006	cardiac cell development	44929	90/18903	0.0142163	0.0322618	0.00439479	5465	1
Mural	Mural	GO:0046031	ADP metabolic process	44929	92/18903	0.0145307	0.0322618	0.00439479	5465	1
Mural	Mural	GO:0032091	negative regulation of protein binding	44929	96/18903	0.0151592	0.0322618	0.00439479	5465	1
Mural	Mural	GO:0030512	negative regulation of transforming growth factor beta receptor signaling pathway	44929	99/18903	0.0156305	0.0322618	0.00439479	5465	1
Mural	Mural	GO:0002532	production of molecular mediator involved in inflammatory response	44929	100/18903	0.0157875	0.0322618	0.00439479	5465	1
Mural	Mural	GO:0006165	nucleoside diphosphate phosphorylation	44929	100/18903	0.0157875	0.0322618	0.00439479	5465	1
Mural	Mural	GO:0042632	cholesterol homeostasis	44929	100/18903	0.0157875	0.0322618	0.00439479	1645	1
Mural	Mural	GO:1990830	cellular response to leukemia inhibitory factor	44929	100/18903	0.0157875	0.0322618	0.00439479	587	1
Mural	Mural	GO:0055092	sterol homeostasis	44929	101/18903	0.0159445	0.0322618	0.00439479	1645	1
Mural	Mural	GO:1990823	response to leukemia inhibitory factor	44929	101/18903	0.0159445	0.0322618	0.00439479	587	1
Mural	Mural	GO:0046939	nucleotide phosphorylation	44929	102/18903	0.0161016	0.0322618	0.00439479	5465	1
Mural	Mural	GO:0009135	purine nucleoside diphosphate metabolic process	44929	104/18903	0.0164155	0.0322618	0.00439479	5465	1
Mural	Mural	GO:0009179	purine ribonucleoside diphosphate metabolic process	44929	104/18903	0.0164155	0.0322618	0.00439479	5465	1
Mural	Mural	GO:0022600	digestive system process	44929	106/18903	0.0167294	0.0323727	0.00440991	1645	1
Mural	Mural	GO:0006090	pyruvate metabolic process	44929	108/18903	0.0170433	0.0323727	0.00440991	5465	1
Mural	Mural	GO:0062014	negative regulation of small molecule metabolic process	44929	108/18903	0.0170433	0.0323727	0.00440991	5465	1
Mural	Mural	GO:0006805	xenobiotic metabolic process	44929	118/18903	0.0186115	0.033481	0.00456088	1645	1
Mural	Mural	GO:0015718	monocarboxylic acid transport	44929	119/18903	0.0187682	0.0335853	0.00457508	1645	1
Mural	Mural	GO:0042752	regulation of circadian rhythm	44929	120/18903	0.0189249	0.0336153	0.00457918	5465	1
Mural	Mural	GO:0043500	muscle adaptation	44929	122/18903	0.0192383	0.0337166	0.00459298	5465	1
Mural	Mural	GO:0006690	icosanoid metabolic process	44929	126/18903	0.0198649	0.0341114	0.00464675	1645	1
Mural	Mural	GO:0045471	response to ethanol	44929	128/18903	0.0201781	0.0343027	0.00467281	5465	1
Mural	Mural	GO:0046683	response to organophosphorus	44929	128/18903	0.0201781	0.0343027	0.00467281	1645	1
Mural	Mural	GO:0019079	viral genome replication	44929	130/18903	0.0204912	0.0346617	0.00472171	5465	1
Mural	Mural	GO:0043467	regulation of generation of precursor metabolites and energy	44929	134/18903	0.0211172	0.0350299	0.00477188	5465	1
Mural	Mural	GO:0010565	regulation of cellular ketone metabolic process	44929	136/18903	0.0214301	0.0350299	0.00477188	5465	1
Mural	Mural	GO:0043401	steroid hormone mediated signaling pathway	44929	136/18903	0.0214301	0.0350299	0.00477188	5465	1
Mural	Mural	GO:0042157	lipoprotein metabolic process	44929	140/18903	0.0220557	0.03554	0.00484136	5465	1
Mural	Mural	GO:0030534	adult behavior	44929	143/18903	0.0225247	0.035787	0.00487501	5465	1
Mural	Mural	GO:1903038	negative regulation of leukocyte cell-cell adhesion	44929	147/18903	0.0231499	0.0364396	0.00496391	5465	1
Mural	Mural	GO:0062013	positive regulation of small molecule metabolic process	44929	152/18903	0.023931	0.0373235	0.00508432	5465	1
Mural	Mural	GO:0016052	carbohydrate catabolic process	44929	155/18903	0.0243994	0.0373684	0.00509044	5465	1
Mural	Mural	GO:0120254	olefinic compound metabolic process	44929	160/18903	0.0251798	0.0378811	0.00516027	1645	1
Mural	Mural	GO:0009267	cellular response to starvation	44929	175/18903	0.0275185	0.0403288	0.00549371	5465	1
Mural	Mural	GO:0035265	organ growth	44929	180/18903	0.0282972	0.0412921	0.00562493	5465	1
Mural	Mural	GO:0110148	biomineralization	44929	181/18903	0.0284529	0.0413418	0.00563171	5465	1
Mural	Mural	GO:0050728	negative regulation of inflammatory response	44929	184/18903	0.0289199	0.0414885	0.00565168	5465	1
Mural	Mural	GO:0006006	glucose metabolic process	44929	188/18903	0.0295423	0.041678	0.00567749	5465	1
Mural	Mural	GO:0030308	negative regulation of cell growth	44929	188/18903	0.0295423	0.041678	0.00567749	5465	1
Mural	Mural	GO:0055001	muscle cell development	44929	191/18903	0.030009	0.0418158	0.00569627	5465	1
Mural	Mural	GO:0043393	regulation of protein binding	44929	200/18903	0.031408	0.0434094	0.00591336	5465	1
Mural	Mural	GO:0007623	circadian rhythm	44929	210/18903	0.0329609	0.0448268	0.00610644	5465	1
Mural	Mural	GO:0042594	response to starvation	44929	211/18903	0.0331161	0.0448584	0.00611075	5465	1
Mural	Mural	GO:0046034	ATP metabolic process	44929	217/18903	0.0340469	0.0452478	0.00616379	5465	1
Mural	Mural	GO:1901215	negative regulation of neuron death	44929	218/18903	0.034202	0.0452478	0.00616379	5465	1
Mural	Mural	GO:0044242	cellular lipid catabolic process	44929	222/18903	0.0348222	0.0457125	0.00622709	5465	1
Mural	Mural	GO:0048588	developmental cell growth	44929	229/18903	0.0359068	0.0467752	0.00637185	5465	1
Mural	Mural	GO:0046390	ribose phosphate biosynthetic process	44929	241/18903	0.0377643	0.0481062	0.00655316	5465	1
Mural	Mural	GO:0045926	negative regulation of growth	44929	249/18903	0.0390013	0.0487516	0.00664109	5465	1
Mural	Mural	GO:0014706	striated muscle tissue development	44929	257/18903	0.0402373	0.0495676	0.00675225	5465	1
Oligodendrocyte	Oligodendrocyte	GO:0006636	unsaturated fatty acid biosynthetic process	44927	52/18903	0.00275089	0.0136016	NA	6319	1
Oligodendrocyte	Oligodendrocyte	GO:0070542	response to fatty acid	44927	63/18903	0.0033328	0.0136016	NA	6319	1
Oligodendrocyte	Oligodendrocyte	GO:0120162	positive regulation of cold-induced thermogenesis	44927	98/18903	0.00518436	0.0136016	NA	6319	1
Oligodendrocyte	Oligodendrocyte	GO:0033559	unsaturated fatty acid metabolic process	44927	115/18903	0.00608369	0.0136016	NA	6319	1
Oligodendrocyte	Oligodendrocyte	GO:0106106	cold-induced thermogenesis	44927	147/18903	0.00777654	0.0136016	NA	6319	1
Oligodendrocyte	Oligodendrocyte	GO:0120161	regulation of cold-induced thermogenesis	44927	147/18903	0.00777654	0.0136016	NA	6319	1
Oligodendrocyte	Oligodendrocyte	GO:1990845	adaptive thermogenesis	44927	160/18903	0.00846426	0.0136016	NA	6319	1
Oligodendrocyte	Oligodendrocyte	GO:0006633	fatty acid biosynthetic process	44927	164/18903	0.00867587	0.0136016	NA	6319	1
Oligodendrocyte	Oligodendrocyte	GO:0001659	temperature homeostasis	44927	178/18903	0.00941649	0.0136016	NA	6319	1
OPC	OPC	GO:0071276	cellular response to cadmium ion	44959	37/18903	3.72791e-06	0.00102518	1.56965e-05	1956/5599	2
OPC	OPC	GO:0046686	response to cadmium ion	44959	60/18903	9.90752e-06	0.00113447	1.73698e-05	1956/5599	2
OPC	OPC	GO:0051205	protein insertion into membrane	44959	67/18903	1.2376e-05	0.00113447	1.73698e-05	1956/5599	2
OPC	OPC	GO:1905477	positive regulation of protein localization to membrane	44959	101/18903	2.82672e-05	0.00194337	2.9755e-05	1956/5599	2
OPC	OPC	GO:0009411	response to UV	44959	149/18903	6.17177e-05	0.00282962	4.33244e-05	1956/5599	2
OPC	OPC	GO:0034614	cellular response to reactive oxygen species	44959	150/18903	6.25517e-05	0.00282962	4.33244e-05	1956/5599	2
OPC	OPC	GO:0007254	JNK cascade	44959	172/18903	8.23163e-05	0.00282962	4.33244e-05	1956/5599	2
OPC	OPC	GO:0000302	response to reactive oxygen species	44959	204/18903	0.000115901	0.00318728	4.88005e-05	1956/5599	2
OPC	OPC	GO:0018105	peptidyl-serine phosphorylation	44959	313/18903	0.000273313	0.00465051	7.12039e-05	1956/5599	2
OPC	OPC	GO:0006979	response to oxidative stress	44959	434/18903	0.000525944	0.00682152	0.000104444	1956/5599	2
OPC	OPC	GO:0010749	regulation of nitric oxide mediated signal transduction	44928	12/18903	0.00126927	0.0129278	0.000197937	1956	1
OPC	OPC	GO:0150065	regulation of deacetylase activity	44928	12/18903	0.00126927	0.0129278	0.000197937	5599	1
OPC	OPC	GO:1901030	positive regulation of mitochondrial outer membrane permeabilization involved in apoptotic signaling pathway	44928	12/18903	0.00126927	0.0129278	0.000197937	5599	1
OPC	OPC	GO:1903800	positive regulation of miRNA maturation	44928	12/18903	0.00126927	0.0129278	0.000197937	1956	1
OPC	OPC	GO:0061029	eyelid development in camera-type eye	44928	13/18903	0.00137501	0.0135045	0.000206768	1956	1
OPC	OPC	GO:1905208	negative regulation of cardiocyte differentiation	44928	14/18903	0.00148074	0.0135734	0.000207823	1956	1
OPC	OPC	GO:0038128	ERBB2 signaling pathway	44928	18/18903	0.0019036	0.0168868	0.000258554	1956	1
OPC	OPC	GO:0007171	activation of transmembrane receptor protein tyrosine kinase activity	44928	20/18903	0.002115	0.0181758	0.00027829	1956	1
OPC	OPC	GO:0038095	Fc-epsilon receptor signaling pathway	44928	24/18903	0.00253773	0.0186394	0.000285388	5599	1
OPC	OPC	GO:0060571	morphogenesis of an epithelial fold	44928	24/18903	0.00253773	0.0186394	0.000285388	1956	1
OPC	OPC	GO:2000637	positive regulation of miRNA-mediated gene silencing	44928	24/18903	0.00253773	0.0186394	0.000285388	1956	1
OPC	OPC	GO:0060148	positive regulation of post-transcriptional gene silencing	44928	25/18903	0.0026434	0.0186394	0.000285388	1956	1
OPC	OPC	GO:1900370	positive regulation of post-transcriptional gene silencing by RNA	44928	25/18903	0.0026434	0.0186394	0.000285388	1956	1
OPC	OPC	GO:0042059	negative regulation of epidermal growth factor receptor signaling pathway	44928	27/18903	0.00285472	0.0191475	0.000293168	1956	1
OPC	OPC	GO:0007202	activation of phospholipase C activity	44928	30/18903	0.00317166	0.0193721	0.000296607	1956	1
OPC	OPC	GO:0007435	salivary gland morphogenesis	44928	32/18903	0.00338293	0.0193721	0.000296607	1956	1
OPC	OPC	GO:0051204	protein insertion into mitochondrial membrane	44928	33/18903	0.00348855	0.0193721	0.000296607	5599	1
OPC	OPC	GO:0007431	salivary gland development	44928	34/18903	0.00359417	0.0193721	0.000296607	1956	1
OPC	OPC	GO:0090151	establishment of protein localization to mitochondrial membrane	44928	37/18903	0.00391099	0.0193721	0.000296607	5599	1
OPC	OPC	GO:0010863	positive regulation of phospholipase C activity	44928	40/18903	0.00422777	0.0193721	0.000296607	1956	1
OPC	OPC	GO:0045740	positive regulation of DNA replication	44928	40/18903	0.00422777	0.0193721	0.000296607	1956	1
OPC	OPC	GO:0071392	cellular response to estradiol stimulus	44928	40/18903	0.00422777	0.0193721	0.000296607	1956	1
OPC	OPC	GO:0050999	regulation of nitric-oxide synthase activity	44928	42/18903	0.00443892	0.0193721	0.000296607	1956	1
OPC	OPC	GO:1900274	regulation of phospholipase C activity	44928	42/18903	0.00443892	0.0193721	0.000296607	1956	1
OPC	OPC	GO:0071364	cellular response to epidermal growth factor stimulus	44928	43/18903	0.00454449	0.0193721	0.000296607	1956	1
OPC	OPC	GO:0031063	regulation of histone deacetylation	44928	44/18903	0.00465005	0.0193721	0.000296607	5599	1
OPC	OPC	GO:0021795	cerebral cortex cell migration	44928	46/18903	0.00486116	0.0193721	0.000296607	1956	1
OPC	OPC	GO:0035272	exocrine system development	44928	46/18903	0.00486116	0.0193721	0.000296607	1956	1
OPC	OPC	GO:0070849	response to epidermal growth factor	44928	47/18903	0.0049667	0.0193721	0.000296607	1956	1
OPC	OPC	GO:0031281	positive regulation of cyclase activity	44928	49/18903	0.00517778	0.0193721	0.000296607	5599	1
OPC	OPC	GO:0034198	cellular response to amino acid starvation	44928	49/18903	0.00517778	0.0193721	0.000296607	5599	1
OPC	OPC	GO:0048546	digestive tract morphogenesis	44928	49/18903	0.00517778	0.0193721	0.000296607	1956	1
OPC	OPC	GO:1990928	response to amino acid starvation	44928	51/18903	0.00538883	0.0194877	0.000298376	5599	1
OPC	OPC	GO:1905710	positive regulation of membrane permeability	44928	52/18903	0.00549435	0.0194877	0.000298376	5599	1
OPC	OPC	GO:0048146	positive regulation of fibroblast proliferation	44928	53/18903	0.00559986	0.0194877	0.000298376	1956	1
OPC	OPC	GO:1900087	positive regulation of G1/S transition of mitotic cell cycle	44928	55/18903	0.00581087	0.0194877	0.000298376	1956	1
OPC	OPC	GO:0031343	positive regulation of cell killing	44928	66/18903	0.00697101	0.020361	0.000311747	5599	1
OPC	OPC	GO:1902808	positive regulation of cell cycle G1/S phase transition	44928	68/18903	0.00718187	0.020361	0.000311747	1956	1
OPC	OPC	GO:0071260	cellular response to mechanical stimulus	44928	73/18903	0.00770893	0.0216322	0.000331211	5599	1
OPC	OPC	GO:0010822	positive regulation of mitochondrion organization	44928	76/18903	0.0080251	0.0219204	0.000335623	5599	1
OPC	OPC	GO:0031279	regulation of cyclase activity	44928	77/18903	0.00813048	0.0219204	0.000335623	5599	1
OPC	OPC	GO:0071230	cellular response to amino acid stimulus	44928	80/18903	0.00844658	0.0223347	0.000341967	1956	1
OPC	OPC	GO:0001892	embryonic placenta development	44928	87/18903	0.00918395	0.0238263	0.000364804	1956	1
OPC	OPC	GO:0071229	cellular response to acid chemical	44928	89/18903	0.00939458	0.0241449	0.000369683	1956	1
OPC	OPC	GO:0001942	hair follicle development	44928	91/18903	0.00960518	0.0242333	0.000371035	1956	1
OPC	OPC	GO:0022404	molting cycle process	44928	94/18903	0.00992104	0.0244332	0.000374097	1956	1
OPC	OPC	GO:0022405	hair cycle process	44928	94/18903	0.00992104	0.0244332	0.000374097	1956	1
OPC	OPC	GO:0032091	negative regulation of protein binding	44928	96/18903	0.0101316	0.0244332	0.000374097	5599	1
OPC	OPC	GO:0048144	fibroblast proliferation	44928	103/18903	0.0108683	0.0244332	0.000374097	1956	1
OPC	OPC	GO:0008637	apoptotic mitochondrial changes	44928	108/18903	0.0113944	0.0244332	0.000374097	5599	1
OPC	OPC	GO:0090263	positive regulation of canonical Wnt signaling pathway	44928	108/18903	0.0113944	0.0244332	0.000374097	1956	1
OPC	OPC	GO:0090398	cellular senescence	44928	108/18903	0.0113944	0.0244332	0.000374097	5599	1
OPC	OPC	GO:0042177	negative regulation of protein catabolic process	44928	111/18903	0.01171	0.0244332	0.000374097	1956	1
OPC	OPC	GO:0042303	molting cycle	44928	115/18903	0.0121307	0.0244332	0.000374097	1956	1
OPC	OPC	GO:0042633	hair cycle	44928	115/18903	0.0121307	0.0244332	0.000374097	1956	1
OPC	OPC	GO:0043200	response to amino acid	44928	118/18903	0.0124462	0.0244332	0.000374097	1956	1
OPC	OPC	GO:0007006	mitochondrial membrane organization	44928	120/18903	0.0126564	0.0244332	0.000374097	5599	1
OPC	OPC	GO:0042752	regulation of circadian rhythm	44928	120/18903	0.0126564	0.0244332	0.000374097	5599	1
OPC	OPC	GO:0032355	response to estradiol	44928	121/18903	0.0127616	0.0244332	0.000374097	1956	1
OPC	OPC	GO:0051101	regulation of DNA binding	44928	121/18903	0.0127616	0.0244332	0.000374097	5599	1
OPC	OPC	GO:0045739	positive regulation of DNA repair	44928	128/18903	0.0134973	0.0247451	0.000378872	1956	1
OPC	OPC	GO:0045931	positive regulation of mitotic cell cycle	44928	129/18903	0.0136024	0.0247726	0.000379294	1956	1
OPC	OPC	GO:0001101	response to acid chemical	44928	133/18903	0.0140227	0.0250405	0.000383396	1956	1
OPC	OPC	GO:0098732	macromolecule deacylation	44928	137/18903	0.0144429	0.0254603	0.000389822	5599	1
OPC	OPC	GO:0046718	viral entry into host cell	44928	151/18903	0.0159129	0.0263617	0.000403625	1956	1
OPC	OPC	GO:0090316	positive regulation of intracellular protein transport	44928	157/18903	0.0165426	0.0272408	0.000417083	5599	1
OPC	OPC	GO:0016241	regulation of macroautophagy	44928	160/18903	0.0168573	0.0272692	0.000417519	5599	1
OPC	OPC	GO:2001022	positive regulation of response to DNA damage stimulus	44928	166/18903	0.0174867	0.0279584	0.000428071	1956	1
OPC	OPC	GO:0030307	positive regulation of cell growth	44928	167/18903	0.0175916	0.0279635	0.000428149	1956	1
OPC	OPC	GO:0044000	movement in host	44928	183/18903	0.0192688	0.0296029	0.00045325	1956	1
OPC	OPC	GO:0001906	cell killing	44928	189/18903	0.0198974	0.0297379	0.000455318	5599	1
OPC	OPC	GO:0006839	mitochondrial transport	44928	189/18903	0.0198974	0.0297379	0.000455318	5599	1
OPC	OPC	GO:0032388	positive regulation of intracellular transport	44928	199/18903	0.0209446	0.0306272	0.000468934	5599	1
OPC	OPC	GO:0051701	biological process involved in interaction with host	44928	203/18903	0.0213633	0.0309206	0.000473425	1956	1
OPC	OPC	GO:0007623	circadian rhythm	44928	210/18903	0.0220959	0.0316035	0.000483881	5599	1
OPC	OPC	GO:0009612	response to mechanical stimulus	44928	211/18903	0.0222005	0.0316035	0.000483881	5599	1
OPC	OPC	GO:0071222	cellular response to lipopolysaccharide	44928	222/18903	0.023351	0.0325201	0.000497915	5599	1
OPC	OPC	GO:0070374	positive regulation of ERK1 and ERK2 cascade	44928	223/18903	0.0234556	0.0325201	0.000497915	1956	1
OPC	OPC	GO:0050679	positive regulation of epithelial cell proliferation	44928	224/18903	0.0235601	0.0325201	0.000497915	1956	1
OPC	OPC	GO:0000082	G1/S transition of mitotic cell cycle	44928	250/18903	0.0262766	0.0352491	0.000539699	1956	1
OPC	OPC	GO:0045927	positive regulation of growth	44928	261/18903	0.0274247	0.0358791	0.000549346	1956	1
OPC	OPC	GO:0071216	cellular response to biotic stimulus	44928	261/18903	0.0274247	0.0358791	0.000549346	5599	1
OPC	OPC	GO:0007611	learning or memory	44928	273/18903	0.0286765	0.0370236	0.000566869	1956	1
OPC	OPC	GO:0044843	cell cycle G1/S phase transition	44928	280/18903	0.0294063	0.0377885	0.000578579	1956	1
OPC	OPC	GO:0072659	protein localization to plasma membrane	44928	285/18903	0.0299274	0.0382347	0.000585412	1956	1
OPC	OPC	GO:0006260	DNA replication	44928	286/18903	0.0300316	0.0382347	0.000585412	1956	1
OPC	OPC	GO:1904951	positive regulation of establishment of protein localization	44928	310/18903	0.0325309	0.04004	0.000613053	5599	1
OPC	OPC	GO:0016236	macroautophagy	44928	317/18903	0.0332593	0.0401154	0.000614207	5599	1
OPC	OPC	GO:0071496	cellular response to external stimulus	44928	328/18903	0.0344033	0.0409686	0.000627271	5599	1
OPC	OPC	GO:0009895	negative regulation of catabolic process	44928	332/18903	0.0348191	0.0409686	0.000627271	1956	1
OPC	OPC	GO:0008544	epidermis development	44928	362/18903	0.0379351	0.0424071	0.000649295	1956	1
OPC	OPC	GO:0001701	in utero embryonic development	44928	393/18903	0.0411495	0.0447278	0.000684827	1956	1
OPC	OPC	GO:0001503	ossification	44928	429/18903	0.0448757	0.0474647	0.000726733	1956	1
OPC	OPC	GO:0034470	ncRNA processing	44928	439/18903	0.0459095	0.0483721	0.000740625	1956	1
OPC	OPC	GO:0048568	embryonic organ development	44928	449/18903	0.0469427	0.0488987	0.000748688	1956	1
OPC	OPC	GO:0051090	regulation of DNA-binding transcription factor activity	44928	454/18903	0.0474591	0.0490649	0.000751232	5599	1
OPC	OPC	GO:0198738	cell-cell signaling by wnt	44928	458/18903	0.0478721	0.0491225	0.000752115	1956	1
Pvalb_Th_IN	Pvalb_Th_IN	GO:0034614	cellular response to reactive oxygen species	44988	150/18903	4.89797e-07	0.000190342	2.91195e-05	1956/5599/4780	3
Pvalb_Th_IN	Pvalb_Th_IN	GO:0071248	cellular response to metal ion	44988	198/18903	1.13205e-06	0.000190342	2.91195e-05	1956/5599/4780	3
Pvalb_Th_IN	Pvalb_Th_IN	GO:0000302	response to reactive oxygen species	44988	204/18903	1.23867e-06	0.000190342	2.91195e-05	1956/5599/4780	3
Pvalb_Th_IN	Pvalb_Th_IN	GO:0010038	response to metal ion	44988	360/18903	6.85104e-06	0.00045119	6.90255e-05	1956/5599/4780	3
Pvalb_Th_IN	Pvalb_Th_IN	GO:0006979	response to oxidative stress	44988	434/18903	1.20209e-05	0.000615739	9.41991e-05	1956/5599/4780	3
Pvalb_Th_IN	Pvalb_Th_IN	GO:0051205	protein insertion into membrane	44960	67/18903	3.70429e-05	0.00155243	0.0002375	1956/5599	2
Pvalb_Th_IN	Pvalb_Th_IN	GO:1905477	positive regulation of protein localization to membrane	44960	101/18903	8.45055e-05	0.00324642	0.000496655	1956/5599	2
Pvalb_Th_IN	Pvalb_Th_IN	GO:0009411	response to UV	44960	149/18903	0.000184193	0.00653177	0.000999266	1956/5599	2
Pvalb_Th_IN	Pvalb_Th_IN	GO:0007254	JNK cascade	44960	172/18903	0.000245468	0.00732138	0.00112006	1956/5599	2
Pvalb_Th_IN	Pvalb_Th_IN	GO:0009267	cellular response to starvation	44960	175/18903	0.000254104	0.00732138	0.00112006	5599/4780	2
Pvalb_Th_IN	Pvalb_Th_IN	GO:0042594	response to starvation	44960	211/18903	0.000369293	0.0100144	0.00153205	5599/4780	2
Pvalb_Th_IN	Pvalb_Th_IN	GO:0018105	peptidyl-serine phosphorylation	44960	313/18903	0.000810945	0.0161693	0.00247367	1956/5599	2
Pvalb_Th_IN	Pvalb_Th_IN	GO:0071496	cellular response to external stimulus	44960	328/18903	0.000890188	0.0161693	0.00247367	5599/4780	2
Pvalb_Th_IN	Pvalb_Th_IN	GO:0018209	peptidyl-serine modification	44960	332/18903	0.000911936	0.0161693	0.00247367	1956/5599	2
Pvalb_Th_IN	Pvalb_Th_IN	GO:0042176	regulation of protein catabolic process	44960	361/18903	0.00107735	0.0183948	0.00281414	1956/4780	2
Pvalb_Th_IN	Pvalb_Th_IN	GO:2000121	regulation of removal of superoxide radicals	44929	10/18903	0.00158629	0.0237147	0.00362801	4780	1
Pvalb_Th_IN	Pvalb_Th_IN	GO:0042762	regulation of sulfur metabolic process	44929	11/18903	0.00174483	0.0237147	0.00362801	4780	1
Pvalb_Th_IN	Pvalb_Th_IN	GO:0061418	regulation of transcription from RNA polymerase II promoter in response to hypoxia	44929	11/18903	0.00174483	0.0237147	0.00362801	4780	1
Pvalb_Th_IN	Pvalb_Th_IN	GO:0010749	regulation of nitric oxide mediated signal transduction	44929	12/18903	0.00190335	0.0237147	0.00362801	1956	1
Pvalb_Th_IN	Pvalb_Th_IN	GO:0150065	regulation of deacetylase activity	44929	12/18903	0.00190335	0.0237147	0.00362801	5599	1
Pvalb_Th_IN	Pvalb_Th_IN	GO:1901030	positive regulation of mitochondrial outer membrane permeabilization involved in apoptotic signaling pathway	44929	12/18903	0.00190335	0.0237147	0.00362801	5599	1
Pvalb_Th_IN	Pvalb_Th_IN	GO:1903800	positive regulation of miRNA maturation	44929	12/18903	0.00190335	0.0237147	0.00362801	1956	1
Pvalb_Th_IN	Pvalb_Th_IN	GO:0034616	response to laminar fluid shear stress	44929	13/18903	0.00206186	0.0238041	0.00364169	4780	1
Pvalb_Th_IN	Pvalb_Th_IN	GO:0061029	eyelid development in camera-type eye	44929	13/18903	0.00206186	0.0238041	0.00364169	1956	1
Pvalb_Th_IN	Pvalb_Th_IN	GO:1901533	negative regulation of hematopoietic progenitor cell differentiation	44929	14/18903	0.00222034	0.0238041	0.00364169	4780	1
Pvalb_Th_IN	Pvalb_Th_IN	GO:1904294	positive regulation of ERAD pathway	44929	14/18903	0.00222034	0.0238041	0.00364169	4780	1
Pvalb_Th_IN	Pvalb_Th_IN	GO:1905208	negative regulation of cardiocyte differentiation	44929	14/18903	0.00222034	0.0238041	0.00364169	1956	1
Pvalb_Th_IN	Pvalb_Th_IN	GO:0006750	glutathione biosynthetic process	44929	16/18903	0.00253726	0.0257826	0.00394437	4780	1
Pvalb_Th_IN	Pvalb_Th_IN	GO:0009404	toxin metabolic process	44929	17/18903	0.0026957	0.0257826	0.00394437	4780	1
Pvalb_Th_IN	Pvalb_Th_IN	GO:0019184	nonribosomal peptide biosynthetic process	44929	18/18903	0.00285412	0.0257826	0.00394437	4780	1
Pvalb_Th_IN	Pvalb_Th_IN	GO:0036499	PERK-mediated unfolded protein response	44929	18/18903	0.00285412	0.0257826	0.00394437	4780	1
Pvalb_Th_IN	Pvalb_Th_IN	GO:0038128	ERBB2 signaling pathway	44929	18/18903	0.00285412	0.0257826	0.00394437	1956	1
Pvalb_Th_IN	Pvalb_Th_IN	GO:1902176	negative regulation of oxidative stress-induced intrinsic apoptotic signaling pathway	44929	19/18903	0.00301252	0.0257826	0.00394437	4780	1
Pvalb_Th_IN	Pvalb_Th_IN	GO:0007171	activation of transmembrane receptor protein tyrosine kinase activity	44929	20/18903	0.00317091	0.0257826	0.00394437	1956	1
Pvalb_Th_IN	Pvalb_Th_IN	GO:0071498	cellular response to fluid shear stress	44929	21/18903	0.00332928	0.0257826	0.00394437	4780	1
Pvalb_Th_IN	Pvalb_Th_IN	GO:1901522	positive regulation of transcription from RNA polymerase II promoter involved in cellular response to chemical stimulus	44929	21/18903	0.00332928	0.0257826	0.00394437	4780	1
Pvalb_Th_IN	Pvalb_Th_IN	GO:1903206	negative regulation of hydrogen peroxide-induced cell death	44929	21/18903	0.00332928	0.0257826	0.00394437	4780	1
Pvalb_Th_IN	Pvalb_Th_IN	GO:1901032	negative regulation of response to reactive oxygen species	44929	23/18903	0.00364597	0.0257826	0.00394437	4780	1
Pvalb_Th_IN	Pvalb_Th_IN	GO:0038095	Fc-epsilon receptor signaling pathway	44929	24/18903	0.00380429	0.0257826	0.00394437	5599	1
Pvalb_Th_IN	Pvalb_Th_IN	GO:0060571	morphogenesis of an epithelial fold	44929	24/18903	0.00380429	0.0257826	0.00394437	1956	1
Pvalb_Th_IN	Pvalb_Th_IN	GO:2000637	positive regulation of miRNA-mediated gene silencing	44929	24/18903	0.00380429	0.0257826	0.00394437	1956	1
Pvalb_Th_IN	Pvalb_Th_IN	GO:0060148	positive regulation of post-transcriptional gene silencing	44929	25/18903	0.00396259	0.0257826	0.00394437	1956	1
Pvalb_Th_IN	Pvalb_Th_IN	GO:1900370	positive regulation of post-transcriptional gene silencing by RNA	44929	25/18903	0.00396259	0.0257826	0.00394437	1956	1
Pvalb_Th_IN	Pvalb_Th_IN	GO:1904753	negative regulation of vascular associated smooth muscle cell migration	44929	26/18903	0.00412087	0.0257826	0.00394437	4780	1
Pvalb_Th_IN	Pvalb_Th_IN	GO:0042059	negative regulation of epidermal growth factor receptor signaling pathway	44929	27/18903	0.00427914	0.0257826	0.00394437	1956	1
Pvalb_Th_IN	Pvalb_Th_IN	GO:2000737	negative regulation of stem cell differentiation	44929	27/18903	0.00427914	0.0257826	0.00394437	4780	1
Pvalb_Th_IN	Pvalb_Th_IN	GO:0030194	positive regulation of blood coagulation	44929	28/18903	0.00443739	0.0257826	0.00394437	4780	1
Pvalb_Th_IN	Pvalb_Th_IN	GO:1900048	positive regulation of hemostasis	44929	28/18903	0.00443739	0.0257826	0.00394437	4780	1
Pvalb_Th_IN	Pvalb_Th_IN	GO:1902883	negative regulation of response to oxidative stress	44929	28/18903	0.00443739	0.0257826	0.00394437	4780	1
Pvalb_Th_IN	Pvalb_Th_IN	GO:1904385	cellular response to angiotensin	44929	28/18903	0.00443739	0.0257826	0.00394437	4780	1
Pvalb_Th_IN	Pvalb_Th_IN	GO:1902175	regulation of oxidative stress-induced intrinsic apoptotic signaling pathway	44929	29/18903	0.00459563	0.0257826	0.00394437	4780	1
Pvalb_Th_IN	Pvalb_Th_IN	GO:0007202	activation of phospholipase C activity	44929	30/18903	0.00475385	0.0257826	0.00394437	1956	1
Pvalb_Th_IN	Pvalb_Th_IN	GO:0050820	positive regulation of coagulation	44929	30/18903	0.00475385	0.0257826	0.00394437	4780	1
Pvalb_Th_IN	Pvalb_Th_IN	GO:0007435	salivary gland morphogenesis	44929	32/18903	0.00507023	0.0258192	0.00394996	1956	1
Pvalb_Th_IN	Pvalb_Th_IN	GO:0010667	negative regulation of cardiac muscle cell apoptotic process	44929	32/18903	0.00507023	0.0258192	0.00394996	4780	1
Pvalb_Th_IN	Pvalb_Th_IN	GO:1990776	response to angiotensin	44929	32/18903	0.00507023	0.0258192	0.00394996	4780	1
Pvalb_Th_IN	Pvalb_Th_IN	GO:0051204	protein insertion into mitochondrial membrane	44929	33/18903	0.0052284	0.0258192	0.00394996	5599	1
Pvalb_Th_IN	Pvalb_Th_IN	GO:0007431	salivary gland development	44929	34/18903	0.00538655	0.0258192	0.00394996	1956	1
Pvalb_Th_IN	Pvalb_Th_IN	GO:0010664	negative regulation of striated muscle cell apoptotic process	44929	34/18903	0.00538655	0.0258192	0.00394996	4780	1
Pvalb_Th_IN	Pvalb_Th_IN	GO:0090322	regulation of superoxide metabolic process	44929	34/18903	0.00538655	0.0258192	0.00394996	4780	1
Pvalb_Th_IN	Pvalb_Th_IN	GO:1905898	positive regulation of response to endoplasmic reticulum stress	44929	35/18903	0.00554469	0.0258192	0.00394996	4780	1
Pvalb_Th_IN	Pvalb_Th_IN	GO:2000352	negative regulation of endothelial cell apoptotic process	44929	35/18903	0.00554469	0.0258192	0.00394996	4780	1
Pvalb_Th_IN	Pvalb_Th_IN	GO:0046326	positive regulation of glucose import	44929	37/18903	0.00586091	0.026062	0.0039871	4780	1
Pvalb_Th_IN	Pvalb_Th_IN	GO:0045740	positive regulation of DNA replication	44929	40/18903	0.00633511	0.026062	0.0039871	1956	1
Pvalb_Th_IN	Pvalb_Th_IN	GO:0071392	cellular response to estradiol stimulus	44929	40/18903	0.00633511	0.026062	0.0039871	1956	1
Pvalb_Th_IN	Pvalb_Th_IN	GO:0140467	integrated stress response signaling	44929	40/18903	0.00633511	0.026062	0.0039871	4780	1
Pvalb_Th_IN	Pvalb_Th_IN	GO:0045454	cell redox homeostasis	44929	41/18903	0.00649314	0.026062	0.0039871	4780	1
Pvalb_Th_IN	Pvalb_Th_IN	GO:0050999	regulation of nitric-oxide synthase activity	44929	42/18903	0.00665116	0.026062	0.0039871	1956	1
Pvalb_Th_IN	Pvalb_Th_IN	GO:1900274	regulation of phospholipase C activity	44929	42/18903	0.00665116	0.026062	0.0039871	1956	1
Pvalb_Th_IN	Pvalb_Th_IN	GO:0071364	cellular response to epidermal growth factor stimulus	44929	43/18903	0.00680916	0.026062	0.0039871	1956	1
Pvalb_Th_IN	Pvalb_Th_IN	GO:0010828	positive regulation of glucose transmembrane transport	44929	44/18903	0.00696714	0.026062	0.0039871	4780	1
Pvalb_Th_IN	Pvalb_Th_IN	GO:0031063	regulation of histone deacetylation	44929	44/18903	0.00696714	0.026062	0.0039871	5599	1
Pvalb_Th_IN	Pvalb_Th_IN	GO:0008631	intrinsic apoptotic signaling pathway in response to oxidative stress	44929	45/18903	0.00712511	0.026062	0.0039871	4780	1
Pvalb_Th_IN	Pvalb_Th_IN	GO:0021795	cerebral cortex cell migration	44929	46/18903	0.00728306	0.026062	0.0039871	1956	1
Pvalb_Th_IN	Pvalb_Th_IN	GO:0042398	cellular modified amino acid biosynthetic process	44929	46/18903	0.00728306	0.026062	0.0039871	4780	1
Pvalb_Th_IN	Pvalb_Th_IN	GO:0070849	response to epidermal growth factor	44929	47/18903	0.007441	0.026062	0.0039871	1956	1
Pvalb_Th_IN	Pvalb_Th_IN	GO:1904738	vascular associated smooth muscle cell migration	44929	48/18903	0.00759891	0.026062	0.0039871	4780	1
Pvalb_Th_IN	Pvalb_Th_IN	GO:0031281	positive regulation of cyclase activity	44929	49/18903	0.00775681	0.026062	0.0039871	5599	1
Pvalb_Th_IN	Pvalb_Th_IN	GO:0048546	digestive tract morphogenesis	44929	49/18903	0.00775681	0.026062	0.0039871	1956	1
Pvalb_Th_IN	Pvalb_Th_IN	GO:1905710	positive regulation of membrane permeability	44929	52/18903	0.00823041	0.0262254	0.0040121	5599	1
Pvalb_Th_IN	Pvalb_Th_IN	GO:0048146	positive regulation of fibroblast proliferation	44929	53/18903	0.00838824	0.0262254	0.0040121	1956	1
Pvalb_Th_IN	Pvalb_Th_IN	GO:0010659	cardiac muscle cell apoptotic process	44929	55/18903	0.00870386	0.0262254	0.0040121	4780	1
Pvalb_Th_IN	Pvalb_Th_IN	GO:1900087	positive regulation of G1/S transition of mitotic cell cycle	44929	55/18903	0.00870386	0.0262254	0.0040121	1956	1
Pvalb_Th_IN	Pvalb_Th_IN	GO:0006749	glutathione metabolic process	44929	57/18903	0.00901941	0.0264837	0.00405163	4780	1
Pvalb_Th_IN	Pvalb_Th_IN	GO:0019748	secondary metabolic process	44929	60/18903	0.00949261	0.0268472	0.00410723	4780	1
Pvalb_Th_IN	Pvalb_Th_IN	GO:0090303	positive regulation of wound healing	44929	62/18903	0.00980799	0.0269136	0.00411739	4780	1
Pvalb_Th_IN	Pvalb_Th_IN	GO:0031343	positive regulation of cell killing	44929	66/18903	0.0104385	0.0279777	0.00428019	5599	1
Pvalb_Th_IN	Pvalb_Th_IN	GO:0072577	endothelial cell apoptotic process	44929	66/18903	0.0104385	0.0279777	0.00428019	4780	1
Pvalb_Th_IN	Pvalb_Th_IN	GO:1902808	positive regulation of cell cycle G1/S phase transition	44929	68/18903	0.0107537	0.0281674	0.00430921	1956	1
Pvalb_Th_IN	Pvalb_Th_IN	GO:0071260	cellular response to mechanical stimulus	44929	73/18903	0.0115414	0.0293766	0.00449419	5599	1
Pvalb_Th_IN	Pvalb_Th_IN	GO:0006801	superoxide metabolic process	44929	74/18903	0.0116989	0.0293766	0.00449419	4780	1
Pvalb_Th_IN	Pvalb_Th_IN	GO:0043536	positive regulation of blood vessel endothelial cell migration	44929	75/18903	0.0118563	0.0293766	0.00449419	4780	1
Pvalb_Th_IN	Pvalb_Th_IN	GO:0046323	glucose import	44929	75/18903	0.0118563	0.0293766	0.00449419	4780	1
Pvalb_Th_IN	Pvalb_Th_IN	GO:0010822	positive regulation of mitochondrion organization	44929	76/18903	0.0120138	0.0293766	0.00449419	5599	1
Pvalb_Th_IN	Pvalb_Th_IN	GO:0031279	regulation of cyclase activity	44929	77/18903	0.0121712	0.0293766	0.00449419	5599	1
Pvalb_Th_IN	Pvalb_Th_IN	GO:0071230	cellular response to amino acid stimulus	44929	80/18903	0.0126434	0.0300444	0.00459636	1956	1
Pvalb_Th_IN	Pvalb_Th_IN	GO:0001892	embryonic placenta development	44929	87/18903	0.0137446	0.0315237	0.00482267	1956	1
Pvalb_Th_IN	Pvalb_Th_IN	GO:0071229	cellular response to acid chemical	44929	89/18903	0.0140591	0.0320853	0.00490859	1956	1
Pvalb_Th_IN	Pvalb_Th_IN	GO:0045995	regulation of embryonic development	44929	90/18903	0.0142163	0.032126	0.00491482	4780	1
Pvalb_Th_IN	Pvalb_Th_IN	GO:0001942	hair follicle development	44929	91/18903	0.0143735	0.0323228	0.00494493	1956	1
Pvalb_Th_IN	Pvalb_Th_IN	GO:0022404	molting cycle process	44929	94/18903	0.014845	0.0324694	0.00496734	1956	1
Pvalb_Th_IN	Pvalb_Th_IN	GO:0022405	hair cycle process	44929	94/18903	0.014845	0.0324694	0.00496734	1956	1
Pvalb_Th_IN	Pvalb_Th_IN	GO:0032091	negative regulation of protein binding	44929	96/18903	0.0151592	0.0325042	0.00497267	5599	1
Pvalb_Th_IN	Pvalb_Th_IN	GO:0098869	cellular oxidant detoxification	44929	100/18903	0.0157875	0.0332331	0.00508418	4780	1
Pvalb_Th_IN	Pvalb_Th_IN	GO:0048144	fibroblast proliferation	44929	103/18903	0.0162586	0.0334607	0.005119	1956	1
Pvalb_Th_IN	Pvalb_Th_IN	GO:0008637	apoptotic mitochondrial changes	44929	108/18903	0.0170433	0.033924	0.00518989	5599	1
Pvalb_Th_IN	Pvalb_Th_IN	GO:0090263	positive regulation of canonical Wnt signaling pathway	44929	108/18903	0.0170433	0.033924	0.00518989	1956	1
Pvalb_Th_IN	Pvalb_Th_IN	GO:0090398	cellular senescence	44929	108/18903	0.0170433	0.033924	0.00518989	5599	1
Pvalb_Th_IN	Pvalb_Th_IN	GO:0043200	response to amino acid	44929	118/18903	0.0186115	0.0339965	0.00520098	1956	1
Pvalb_Th_IN	Pvalb_Th_IN	GO:0007006	mitochondrial membrane organization	44929	120/18903	0.0189249	0.0339965	0.00520098	5599	1
Pvalb_Th_IN	Pvalb_Th_IN	GO:0042752	regulation of circadian rhythm	44929	120/18903	0.0189249	0.0339965	0.00520098	5599	1
Pvalb_Th_IN	Pvalb_Th_IN	GO:0032355	response to estradiol	44929	121/18903	0.0190816	0.0339965	0.00520098	1956	1
Pvalb_Th_IN	Pvalb_Th_IN	GO:0051101	regulation of DNA binding	44929	121/18903	0.0190816	0.0339965	0.00520098	5599	1
Pvalb_Th_IN	Pvalb_Th_IN	GO:0045739	positive regulation of DNA repair	44929	128/18903	0.0201781	0.0348393	0.0053299	1956	1
Pvalb_Th_IN	Pvalb_Th_IN	GO:0045931	positive regulation of mitotic cell cycle	44929	129/18903	0.0203346	0.0349786	0.00535121	1956	1
Pvalb_Th_IN	Pvalb_Th_IN	GO:0001101	response to acid chemical	44929	133/18903	0.0209607	0.0351378	0.00537557	1956	1
Pvalb_Th_IN	Pvalb_Th_IN	GO:0098732	macromolecule deacylation	44929	137/18903	0.0215865	0.0355407	0.0054372	5599	1
Pvalb_Th_IN	Pvalb_Th_IN	GO:0006986	response to unfolded protein	44929	141/18903	0.0222121	0.0361829	0.00553546	4780	1
Pvalb_Th_IN	Pvalb_Th_IN	GO:0044272	sulfur compound biosynthetic process	44929	148/18903	0.0233061	0.0370276	0.00566469	4780	1
Pvalb_Th_IN	Pvalb_Th_IN	GO:0046718	viral entry into host cell	44929	151/18903	0.0237748	0.0370276	0.00566469	1956	1
Pvalb_Th_IN	Pvalb_Th_IN	GO:0071456	cellular response to hypoxia	44929	151/18903	0.0237748	0.0370276	0.00566469	4780	1
Pvalb_Th_IN	Pvalb_Th_IN	GO:0098754	detoxification	44929	154/18903	0.0242433	0.0376301	0.00575686	4780	1
Pvalb_Th_IN	Pvalb_Th_IN	GO:0008643	carbohydrate transport	44929	156/18903	0.0245555	0.0379735	0.00580939	4780	1
Pvalb_Th_IN	Pvalb_Th_IN	GO:0010976	positive regulation of neuron projection development	44929	157/18903	0.0247116	0.0379735	0.00580939	4780	1
Pvalb_Th_IN	Pvalb_Th_IN	GO:0090316	positive regulation of intracellular protein transport	44929	157/18903	0.0247116	0.0379735	0.00580939	5599	1
Pvalb_Th_IN	Pvalb_Th_IN	GO:0016241	regulation of macroautophagy	44929	160/18903	0.0251798	0.0381838	0.00584157	5599	1
Pvalb_Th_IN	Pvalb_Th_IN	GO:0030307	positive regulation of cell growth	44929	167/18903	0.0262716	0.0393222	0.00601572	1956	1
Pvalb_Th_IN	Pvalb_Th_IN	GO:0007568	aging	44929	169/18903	0.0265835	0.0396361	0.00606375	4780	1
Pvalb_Th_IN	Pvalb_Th_IN	GO:0034250	positive regulation of cellular amide metabolic process	44929	170/18903	0.0267393	0.0396361	0.00606375	4780	1
Pvalb_Th_IN	Pvalb_Th_IN	GO:0043534	blood vessel endothelial cell migration	44929	177/18903	0.02783	0.0403448	0.00617217	4780	1
Pvalb_Th_IN	Pvalb_Th_IN	GO:0044000	movement in host	44929	183/18903	0.0287643	0.0410536	0.00628061	1956	1
Pvalb_Th_IN	Pvalb_Th_IN	GO:0071466	cellular response to xenobiotic stimulus	44929	183/18903	0.0287643	0.0410536	0.00628061	4780	1
Pvalb_Th_IN	Pvalb_Th_IN	GO:0045766	positive regulation of angiogenesis	44929	187/18903	0.0293867	0.041429	0.00633804	4780	1
Pvalb_Th_IN	Pvalb_Th_IN	GO:1904018	positive regulation of vasculature development	44929	187/18903	0.0293867	0.041429	0.00633804	4780	1
Pvalb_Th_IN	Pvalb_Th_IN	GO:0001906	cell killing	44929	189/18903	0.0296979	0.0414871	0.00634692	5599	1
Pvalb_Th_IN	Pvalb_Th_IN	GO:0006839	mitochondrial transport	44929	189/18903	0.0296979	0.0414871	0.00634692	5599	1
Pvalb_Th_IN	Pvalb_Th_IN	GO:0032388	positive regulation of intracellular transport	44929	199/18903	0.0312526	0.0430073	0.0065795	5599	1
Pvalb_Th_IN	Pvalb_Th_IN	GO:0043393	regulation of protein binding	44929	200/18903	0.031408	0.0430925	0.00659253	5599	1
Pvalb_Th_IN	Pvalb_Th_IN	GO:0051701	biological process involved in interaction with host	44929	203/18903	0.031874	0.0436022	0.0066705	1956	1
Pvalb_Th_IN	Pvalb_Th_IN	GO:0007623	circadian rhythm	44929	210/18903	0.0329609	0.0448229	0.00685726	5599	1
Pvalb_Th_IN	Pvalb_Th_IN	GO:0009612	response to mechanical stimulus	44929	211/18903	0.0331161	0.0449015	0.00686928	5599	1
Pvalb_Th_IN	Pvalb_Th_IN	GO:0071222	cellular response to lipopolysaccharide	44929	222/18903	0.0348222	0.0466658	0.00713918	5599	1
Pvalb_Th_IN	Pvalb_Th_IN	GO:0070374	positive regulation of ERK1 and ERK2 cascade	44929	223/18903	0.0349772	0.0467376	0.00715018	1956	1
Pvalb_Th_IN	Pvalb_Th_IN	GO:0050679	positive regulation of epithelial cell proliferation	44929	224/18903	0.0351321	0.0467453	0.00715135	1956	1
Pvalb_Th_IN	Pvalb_Th_IN	GO:0007596	blood coagulation	44929	225/18903	0.0352871	0.0467453	0.00715135	4780	1
Pvalb_Th_IN	Pvalb_Th_IN	GO:0050817	coagulation	44929	230/18903	0.0360617	0.0470947	0.00720481	4780	1
Pvalb_Th_IN	Pvalb_Th_IN	GO:0071356	cellular response to tumor necrosis factor	44929	234/18903	0.0366811	0.0473669	0.00724644	4780	1
Pvalb_Th_IN	Pvalb_Th_IN	GO:0034764	positive regulation of transmembrane transport	44929	237/18903	0.0371454	0.0476993	0.00729729	4780	1
Pvalb_Th_IN	Pvalb_Th_IN	GO:0045088	regulation of innate immune response	44929	240/18903	0.0376096	0.0481612	0.00736796	4780	1
Pvalb_Th_IN	Pvalb_Th_IN	GO:0048863	stem cell differentiation	44929	248/18903	0.0388467	0.0496076	0.00758925	4780	1
Pvalb_Th_IN	Pvalb_Th_IN	GO:0000082	G1/S transition of mitotic cell cycle	44929	250/18903	0.0391559	0.0497269	0.00760749	1956	1
Sst_Npy_IN	Sst_Npy_IN	GO:0018107	peptidyl-threonine phosphorylation	45021	111/18903	5.60505e-09	3.00483e-06	7.80633e-07	2932/5594/5599/7046	4
Sst_Npy_IN	Sst_Npy_IN	GO:0018210	peptidyl-threonine modification	45021	120/18903	7.68499e-09	3.00483e-06	7.80633e-07	2932/5594/5599/7046	4
Sst_Npy_IN	Sst_Npy_IN	GO:0051098	regulation of binding	45021	372/18903	7.26627e-07	0.000113644	2.9524e-05	2932/5599/142/7046	4
Sst_Npy_IN	Sst_Npy_IN	GO:0042752	regulation of circadian rhythm	44990	120/18903	2.47198e-06	0.000322182	8.37005e-05	2932/5599/142	3
Sst_Npy_IN	Sst_Npy_IN	GO:0035270	endocrine system development	44990	135/18903	3.52538e-06	0.000360739	9.37172e-05	2932/5594/7046	3
Sst_Npy_IN	Sst_Npy_IN	GO:1901030	positive regulation of mitochondrial outer membrane permeabilization involved in apoptotic signaling pathway	44962	12/18903	3.69042e-06	0.000360739	9.37172e-05	2932/5599	2
Sst_Npy_IN	Sst_Npy_IN	GO:0060391	positive regulation of SMAD protein signal transduction	44962	18/18903	8.54963e-06	0.000742868	0.000192992	142/7046	2
Sst_Npy_IN	Sst_Npy_IN	GO:0071248	cellular response to metal ion	44990	198/18903	1.1146e-05	0.000816627	0.000212154	5594/5599/142	3
Sst_Npy_IN	Sst_Npy_IN	GO:0007623	circadian rhythm	44990	210/18903	1.32967e-05	0.0008665	0.00022511	2932/5599/142	3
Sst_Npy_IN	Sst_Npy_IN	GO:0048762	mesenchymal cell differentiation	44990	252/18903	2.29545e-05	0.00119363	0.000310096	2932/5594/7046	3
Sst_Npy_IN	Sst_Npy_IN	GO:0071216	cellular response to biotic stimulus	44990	261/18903	2.5495e-05	0.00119363	0.000310096	2932/5594/5599	3
Sst_Npy_IN	Sst_Npy_IN	GO:0034599	cellular response to oxidative stress	44990	288/18903	3.4217e-05	0.00144618	0.000375707	5594/5599/142	3
Sst_Npy_IN	Sst_Npy_IN	GO:0032386	regulation of intracellular transport	44990	336/18903	5.42073e-05	0.00162714	0.00042272	2932/5594/5599	3
Sst_Npy_IN	Sst_Npy_IN	GO:1904646	cellular response to amyloid-beta	44962	45/18903	5.51632e-05	0.00162714	0.00042272	2932/142	2
Sst_Npy_IN	Sst_Npy_IN	GO:0048538	thymus development	44962	48/18903	6.28326e-05	0.00162714	0.00042272	5594/7046	2
Sst_Npy_IN	Sst_Npy_IN	GO:0034198	cellular response to amino acid starvation	44962	49/18903	6.54994e-05	0.00162714	0.00042272	5594/5599	2
Sst_Npy_IN	Sst_Npy_IN	GO:0010038	response to metal ion	44990	360/18903	6.65839e-05	0.00162714	0.00042272	5594/5599/142	3
Sst_Npy_IN	Sst_Npy_IN	GO:1990928	response to amino acid starvation	44962	51/18903	7.09984e-05	0.00166672	0.000433001	5594/5599	2
Sst_Npy_IN	Sst_Npy_IN	GO:1905710	positive regulation of membrane permeability	44962	52/18903	7.38305e-05	0.00166672	0.000433001	2932/5599	2
Sst_Npy_IN	Sst_Npy_IN	GO:2001233	regulation of apoptotic signaling pathway	44990	374/18903	7.45974e-05	0.00166672	0.000433001	2932/142/7046	3
Sst_Npy_IN	Sst_Npy_IN	GO:1904645	response to amyloid-beta	44962	55/18903	8.26572e-05	0.0017955	0.000466457	2932/142	2
Sst_Npy_IN	Sst_Npy_IN	GO:1904356	regulation of telomere maintenance via telomere lengthening	44962	61/18903	0.000101796	0.00209485	0.000544226	5594/142	2
Sst_Npy_IN	Sst_Npy_IN	GO:0006979	response to oxidative stress	44990	434/18903	0.000116135	0.00227044	0.000589843	5594/5599/142	3
Sst_Npy_IN	Sst_Npy_IN	GO:1903829	positive regulation of protein localization	44990	451/18903	0.000130179	0.00248293	0.000645046	2932/5599/142	3
Sst_Npy_IN	Sst_Npy_IN	GO:0010822	positive regulation of mitochondrion organization	44962	76/18903	0.000158282	0.00294707	0.000765626	2932/5599	2
Sst_Npy_IN	Sst_Npy_IN	GO:1901216	positive regulation of neuron death	44962	91/18903	0.000227065	0.00377798	0.000981491	2932/142	2
Sst_Npy_IN	Sst_Npy_IN	GO:1903351	cellular response to dopamine	44962	91/18903	0.000227065	0.00377798	0.000981491	2932/5594	2
Sst_Npy_IN	Sst_Npy_IN	GO:1903350	response to dopamine	44962	92/18903	0.000232086	0.00378107	0.000982296	2932/5594	2
Sst_Npy_IN	Sst_Npy_IN	GO:0060291	long-term synaptic potentiation	44962	104/18903	0.000296577	0.00437781	0.00113732	2932/5594	2
Sst_Npy_IN	Sst_Npy_IN	GO:0008637	apoptotic mitochondrial changes	44962	108/18903	0.000319809	0.00438756	0.00113986	2932/5599	2
Sst_Npy_IN	Sst_Npy_IN	GO:0120034	positive regulation of plasma membrane bounded cell projection assembly	44962	111/18903	0.000337801	0.00455449	0.00118322	2932/7046	2
Sst_Npy_IN	Sst_Npy_IN	GO:0007006	mitochondrial membrane organization	44962	120/18903	0.000394692	0.00514432	0.00133646	2932/5599	2
Sst_Npy_IN	Sst_Npy_IN	GO:0009411	response to UV	44962	149/18903	0.000607632	0.00729604	0.00189546	5599/142	2
Sst_Npy_IN	Sst_Npy_IN	GO:0001890	placenta development	44962	150/18903	0.000615778	0.00729604	0.00189546	5594/142	2
Sst_Npy_IN	Sst_Npy_IN	GO:0090316	positive regulation of intracellular protein transport	44962	157/18903	0.000674292	0.00764197	0.00198533	2932/5599	2
Sst_Npy_IN	Sst_Npy_IN	GO:0032200	telomere organization	44962	185/18903	0.000934374	0.0097424	0.00253101	5594/142	2
Sst_Npy_IN	Sst_Npy_IN	GO:0006839	mitochondrial transport	44962	189/18903	0.000974913	0.0100313	0.00260607	2932/5599	2
Sst_Npy_IN	Sst_Npy_IN	GO:0000302	response to reactive oxygen species	44962	204/18903	0.00113444	0.0110891	0.00288087	5594/5599	2
Sst_Npy_IN	Sst_Npy_IN	GO:0007179	transforming growth factor beta receptor signaling pathway	44962	216/18903	0.00127055	0.0118282	0.00307288	142/7046	2
Sst_Npy_IN	Sst_Npy_IN	GO:0071222	cellular response to lipopolysaccharide	44962	222/18903	0.00134143	0.0123411	0.00320613	5594/5599	2
Sst_Npy_IN	Sst_Npy_IN	GO:0051403	stress-activated MAPK cascade	44962	239/18903	0.00155242	0.0133406	0.00346579	5594/5599	2
Sst_Npy_IN	Sst_Npy_IN	GO:0048863	stem cell differentiation	44962	248/18903	0.0016702	0.014044	0.00364854	2932/5594	2
Sst_Npy_IN	Sst_Npy_IN	GO:0033044	regulation of chromosome organization	44962	252/18903	0.00172389	0.0143019	0.00371552	5594/142	2
Sst_Npy_IN	Sst_Npy_IN	GO:0097305	response to alcohol	44962	253/18903	0.00173744	0.0143019	0.00371552	142/7046	2
Sst_Npy_IN	Sst_Npy_IN	GO:0032868	response to insulin	44962	269/18903	0.00196126	0.0158114	0.00410768	2932/142	2
Sst_Npy_IN	Sst_Npy_IN	GO:0071559	response to transforming growth factor beta	44962	277/18903	0.0020781	0.0164149	0.00426447	142/7046	2
Sst_Npy_IN	Sst_Npy_IN	GO:0048562	embryonic organ morphogenesis	44962	294/18903	0.00233725	0.0179189	0.0046552	5594/7046	2
Sst_Npy_IN	Sst_Npy_IN	GO:0034504	protein localization to nucleus	44962	306/18903	0.00252904	0.0185835	0.00482786	2932/142	2
Sst_Npy_IN	Sst_Npy_IN	GO:1904951	positive regulation of establishment of protein localization	44962	310/18903	0.00259459	0.0185835	0.00482786	2932/5599	2
Sst_Npy_IN	Sst_Npy_IN	GO:0070874	negative regulation of glycogen metabolic process	44931	10/18903	0.00264256	0.0185835	0.00482786	2932	1
Sst_Npy_IN	Sst_Npy_IN	GO:1904181	positive regulation of membrane depolarization	44931	10/18903	0.00264256	0.0185835	0.00482786	142	1
Sst_Npy_IN	Sst_Npy_IN	GO:0071496	cellular response to external stimulus	44962	328/18903	0.00289959	0.0185835	0.00482786	5594/5599	2
Sst_Npy_IN	Sst_Npy_IN	GO:0033148	positive regulation of intracellular estrogen receptor signaling pathway	44931	11/18903	0.00290651	0.0185835	0.00482786	142	1
Sst_Npy_IN	Sst_Npy_IN	GO:0042118	endothelial cell activation	44931	11/18903	0.00290651	0.0185835	0.00482786	7046	1
Sst_Npy_IN	Sst_Npy_IN	GO:0060020	Bergmann glial cell differentiation	44931	11/18903	0.00290651	0.0185835	0.00482786	5594	1
Sst_Npy_IN	Sst_Npy_IN	GO:0060439	trachea morphogenesis	44931	11/18903	0.00290651	0.0185835	0.00482786	5594	1
Sst_Npy_IN	Sst_Npy_IN	GO:0072584	caveolin-mediated endocytosis	44931	11/18903	0.00290651	0.0185835	0.00482786	5594	1
Sst_Npy_IN	Sst_Npy_IN	GO:0048638	regulation of developmental growth	44962	332/18903	0.00296958	0.0185835	0.00482786	2932/7046	2
Sst_Npy_IN	Sst_Npy_IN	GO:0071214	cellular response to abiotic stimulus	44962	335/18903	0.00302261	0.0185835	0.00482786	5599/142	2
Sst_Npy_IN	Sst_Npy_IN	GO:0104004	cellular response to environmental stimulus	44962	335/18903	0.00302261	0.0185835	0.00482786	5599/142	2
Sst_Npy_IN	Sst_Npy_IN	GO:0002768	immune response-regulating cell surface receptor signaling pathway	44962	341/18903	0.00313001	0.0185835	0.00482786	5594/5599	2
Sst_Npy_IN	Sst_Npy_IN	GO:0000012	single strand break repair	44931	12/18903	0.00317041	0.0185835	0.00482786	142	1
Sst_Npy_IN	Sst_Npy_IN	GO:0033145	positive regulation of intracellular steroid hormone receptor signaling pathway	44931	12/18903	0.00317041	0.0185835	0.00482786	142	1
Sst_Npy_IN	Sst_Npy_IN	GO:0034454	microtubule anchoring at centrosome	44931	12/18903	0.00317041	0.0185835	0.00482786	2932	1
Sst_Npy_IN	Sst_Npy_IN	GO:0061517	macrophage proliferation	44931	12/18903	0.00317041	0.0185835	0.00482786	5594	1
Sst_Npy_IN	Sst_Npy_IN	GO:0150065	regulation of deacetylase activity	44931	12/18903	0.00317041	0.0185835	0.00482786	5599	1
Sst_Npy_IN	Sst_Npy_IN	GO:1904338	regulation of dopaminergic neuron differentiation	44931	12/18903	0.00317041	0.0185835	0.00482786	2932	1
Sst_Npy_IN	Sst_Npy_IN	GO:0010506	regulation of autophagy	44962	344/18903	0.00318439	0.0185835	0.00482786	2932/5599	2
Sst_Npy_IN	Sst_Npy_IN	GO:0031346	positive regulation of cell projection organization	44962	352/18903	0.00333159	0.0192986	0.00501362	2932/7046	2
Sst_Npy_IN	Sst_Npy_IN	GO:0007183	SMAD protein complex assembly	44931	13/18903	0.00343424	0.0197469	0.0051301	142	1
Sst_Npy_IN	Sst_Npy_IN	GO:0070997	neuron death	44962	368/18903	0.00363558	0.0205096	0.00532825	2932/142	2
Sst_Npy_IN	Sst_Npy_IN	GO:0003222	ventricular trabecula myocardium morphogenesis	44931	14/18903	0.00369803	0.0205096	0.00532825	7046	1
Sst_Npy_IN	Sst_Npy_IN	GO:1904044	response to aldosterone	44931	14/18903	0.00369803	0.0205096	0.00532825	142	1
Sst_Npy_IN	Sst_Npy_IN	GO:0006206	pyrimidine nucleobase metabolic process	44931	15/18903	0.00396175	0.0207925	0.00540175	5594	1
Sst_Npy_IN	Sst_Npy_IN	GO:0048308	organelle inheritance	44931	15/18903	0.00396175	0.0207925	0.00540175	5594	1
Sst_Npy_IN	Sst_Npy_IN	GO:0048313	Golgi inheritance	44931	15/18903	0.00396175	0.0207925	0.00540175	5594	1
Sst_Npy_IN	Sst_Npy_IN	GO:0070885	negative regulation of calcineurin-NFAT signaling cascade	44931	15/18903	0.00396175	0.0207925	0.00540175	2932	1
Sst_Npy_IN	Sst_Npy_IN	GO:0106057	negative regulation of calcineurin-mediated signaling	44931	15/18903	0.00396175	0.0207925	0.00540175	2932	1
Sst_Npy_IN	Sst_Npy_IN	GO:0001701	in utero embryonic development	44962	393/18903	0.00413598	0.0214194	0.00556461	5594/7046	2
Sst_Npy_IN	Sst_Npy_IN	GO:0045187	regulation of circadian sleep/wake cycle, sleep	44931	16/18903	0.00422542	0.0217387	0.00564755	142	1
Sst_Npy_IN	Sst_Npy_IN	GO:1900034	regulation of cellular response to heat	44931	17/18903	0.00448903	0.0223833	0.00581502	2932	1
Sst_Npy_IN	Sst_Npy_IN	GO:1903358	regulation of Golgi organization	44931	17/18903	0.00448903	0.0223833	0.00581502	5594	1
Sst_Npy_IN	Sst_Npy_IN	GO:0043254	regulation of protein-containing complex assembly	44962	410/18903	0.00449383	0.0223833	0.00581502	2932/142	2
Sst_Npy_IN	Sst_Npy_IN	GO:0001558	regulation of cell growth	44962	422/18903	0.00475496	0.0228121	0.00592643	2932/7046	2
Sst_Npy_IN	Sst_Npy_IN	GO:0001503	ossification	44962	429/18903	0.00491053	0.0233215	0.00605875	2932/5594	2
Sst_Npy_IN	Sst_Npy_IN	GO:0042391	regulation of membrane potential	44962	431/18903	0.00495541	0.0233215	0.00605875	2932/142	2
Sst_Npy_IN	Sst_Npy_IN	GO:0010759	positive regulation of macrophage chemotaxis	44931	19/18903	0.00501609	0.0233215	0.00605875	5594	1
Sst_Npy_IN	Sst_Npy_IN	GO:0060977	coronary vasculature morphogenesis	44931	19/18903	0.00501609	0.0233215	0.00605875	7046	1
Sst_Npy_IN	Sst_Npy_IN	GO:0045936	negative regulation of phosphate metabolic process	44962	440/18903	0.0051598	0.0233215	0.00605875	2932/142	2
Sst_Npy_IN	Sst_Npy_IN	GO:0010563	negative regulation of phosphorus metabolic process	44962	441/18903	0.00518275	0.0233215	0.00605875	2932/142	2
Sst_Npy_IN	Sst_Npy_IN	GO:0010940	positive regulation of necrotic cell death	44931	20/18903	0.00527954	0.0233215	0.00605875	142	1
Sst_Npy_IN	Sst_Npy_IN	GO:0030011	maintenance of cell polarity	44931	20/18903	0.00527954	0.0233215	0.00605875	2932	1
Sst_Npy_IN	Sst_Npy_IN	GO:0051882	mitochondrial depolarization	44931	20/18903	0.00527954	0.0233215	0.00605875	142	1
Sst_Npy_IN	Sst_Npy_IN	GO:1903579	negative regulation of ATP metabolic process	44931	20/18903	0.00527954	0.0233215	0.00605875	142	1
Sst_Npy_IN	Sst_Npy_IN	GO:0023019	signal transduction involved in regulation of gene expression	44931	22/18903	0.00580627	0.0246766	0.00641081	142	1
Sst_Npy_IN	Sst_Npy_IN	GO:0032042	mitochondrial DNA metabolic process	44931	23/18903	0.00606954	0.0251131	0.00652421	142	1
Sst_Npy_IN	Sst_Npy_IN	GO:0150146	cell junction disassembly	44931	23/18903	0.00606954	0.0251131	0.00652421	7046	1
Sst_Npy_IN	Sst_Npy_IN	GO:1900543	negative regulation of purine nucleotide metabolic process	44931	23/18903	0.00606954	0.0251131	0.00652421	142	1
Sst_Npy_IN	Sst_Npy_IN	GO:2001169	regulation of ATP biosynthetic process	44931	23/18903	0.00606954	0.0251131	0.00652421	142	1
Sst_Npy_IN	Sst_Npy_IN	GO:0050673	epithelial cell proliferation	44962	481/18903	0.00614037	0.0252725	0.00656561	5594/7046	2
Sst_Npy_IN	Sst_Npy_IN	GO:0016049	cell growth	44962	493/18903	0.00644261	0.0255348	0.00663374	2932/7046	2
Sst_Npy_IN	Sst_Npy_IN	GO:0044089	positive regulation of cellular component biogenesis	44962	498/18903	0.00657057	0.0255348	0.00663374	2932/7046	2
Sst_Npy_IN	Sst_Npy_IN	GO:0003323	type B pancreatic cell development	44931	25/18903	0.00659594	0.0255348	0.00663374	2932	1
Sst_Npy_IN	Sst_Npy_IN	GO:0032331	negative regulation of chondrocyte differentiation	44931	25/18903	0.00659594	0.0255348	0.00663374	7046	1
Sst_Npy_IN	Sst_Npy_IN	GO:1901984	negative regulation of protein acetylation	44931	25/18903	0.00659594	0.0255348	0.00663374	2932	1
Sst_Npy_IN	Sst_Npy_IN	GO:0032515	negative regulation of phosphoprotein phosphatase activity	44931	26/18903	0.00685905	0.025912	0.00673174	2932	1
Sst_Npy_IN	Sst_Npy_IN	GO:0033598	mammary gland epithelial cell proliferation	44931	26/18903	0.00685905	0.025912	0.00673174	5594	1
Sst_Npy_IN	Sst_Npy_IN	GO:1905523	positive regulation of macrophage migration	44931	26/18903	0.00685905	0.025912	0.00673174	5594	1
Sst_Npy_IN	Sst_Npy_IN	GO:0016540	protein autoprocessing	44931	27/18903	0.0071221	0.0265214	0.00689005	142	1
Sst_Npy_IN	Sst_Npy_IN	GO:2000737	negative regulation of stem cell differentiation	44931	27/18903	0.0071221	0.0265214	0.00689005	2932	1
Sst_Npy_IN	Sst_Npy_IN	GO:0070723	response to cholesterol	44931	28/18903	0.0073851	0.0267368	0.00694603	7046	1
Sst_Npy_IN	Sst_Npy_IN	GO:0030431	sleep	44931	29/18903	0.00764805	0.0270623	0.00703059	142	1
Sst_Npy_IN	Sst_Npy_IN	GO:0044030	regulation of DNA methylation	44931	29/18903	0.00764805	0.0270623	0.00703059	142	1
Sst_Npy_IN	Sst_Npy_IN	GO:0060037	pharyngeal system development	44931	29/18903	0.00764805	0.0270623	0.00703059	7046	1
Sst_Npy_IN	Sst_Npy_IN	GO:1902175	regulation of oxidative stress-induced intrinsic apoptotic signaling pathway	44931	29/18903	0.00764805	0.0270623	0.00703059	142	1
Sst_Npy_IN	Sst_Npy_IN	GO:0010962	regulation of glucan biosynthetic process	44931	30/18903	0.00791094	0.0276176	0.00717486	2932	1
Sst_Npy_IN	Sst_Npy_IN	GO:1903203	regulation of oxidative stress-induced neuron death	44931	30/18903	0.00791094	0.0276176	0.00717486	142	1
Sst_Npy_IN	Sst_Npy_IN	GO:0000002	mitochondrial genome maintenance	44931	31/18903	0.00817377	0.0280346	0.00728318	142	1
Sst_Npy_IN	Sst_Npy_IN	GO:0019082	viral protein processing	44931	32/18903	0.00843655	0.028074	0.00729341	2932	1
Sst_Npy_IN	Sst_Npy_IN	GO:0060544	regulation of necroptotic process	44931	32/18903	0.00843655	0.028074	0.00729341	142	1
Sst_Npy_IN	Sst_Npy_IN	GO:0061384	heart trabecula morphogenesis	44931	32/18903	0.00843655	0.028074	0.00729341	7046	1
Sst_Npy_IN	Sst_Npy_IN	GO:0071539	protein localization to centrosome	44931	32/18903	0.00843655	0.028074	0.00729341	2932	1
Sst_Npy_IN	Sst_Npy_IN	GO:0051204	protein insertion into mitochondrial membrane	44931	33/18903	0.00869927	0.0285833	0.00742573	5599	1
Sst_Npy_IN	Sst_Npy_IN	GO:0010613	positive regulation of cardiac muscle hypertrophy	44931	36/18903	0.0094871	0.0293238	0.00761811	142	1
Sst_Npy_IN	Sst_Npy_IN	GO:0014742	positive regulation of muscle hypertrophy	44931	37/18903	0.0097496	0.0293238	0.00761811	142	1
Sst_Npy_IN	Sst_Npy_IN	GO:0035883	enteroendocrine cell differentiation	44931	37/18903	0.0097496	0.0293238	0.00761811	2932	1
Sst_Npy_IN	Sst_Npy_IN	GO:0032885	regulation of polysaccharide biosynthetic process	44931	38/18903	0.010012	0.0298833	0.00776345	2932	1
[truncated: 67 more rows]

## Sheet: data_GO_CC
Table 3. GO analysis results of cell-specific laduviglusib targets related with ferroptosis.
Cluster	group	ID	Description	GeneRatio	BgRatio	pvalue	p.adjust	qvalue	geneID	Count
Astroglia	Astroglia	GO:0016323	basolateral plasma membrane	44965	229/19869	0.00353769	0.049807	0.0337872	4363/1956	2
Astroglia	Astroglia	GO:0090575	RNA polymerase II transcription regulator complex	44965	249/19869	0.00416722	0.049807	0.0337872	3091/4780	2
Astroglia	Astroglia	GO:0009925	basal plasma membrane	44965	254/19869	0.00433222	0.049807	0.0337872	4363/1956	2
Astroglia	Astroglia	GO:0045178	basal part of cell	44965	272/19869	0.00495126	0.049807	0.0337872	4363/1956	2
Astroglia	Astroglia	GO:0005770	late endosome	44965	288/19869	0.00553411	0.049807	0.0337872	1956/7274	2
Ciliated_Ependymal	Ciliated_Ependymal	GO:0016323	basolateral plasma membrane	44963	229/19869	0.00192427	0.0297904	0.0206305	4363/1956	2
Ciliated_Ependymal	Ciliated_Ependymal	GO:0009925	basal plasma membrane	44963	254/19869	0.0023604	0.0297904	0.0206305	4363/1956	2
Ciliated_Ependymal	Ciliated_Ependymal	GO:0045178	basal part of cell	44963	272/19869	0.00270094	0.0297904	0.0206305	4363/1956	2
Ciliated_Ependymal	Ciliated_Ependymal	GO:0030877	beta-catenin destruction complex	44932	11/19869	0.00331758	0.0297904	0.0206305	2932	1
Ciliated_Ependymal	Ciliated_Ependymal	GO:1990909	Wnt signalosome	44932	13/19869	0.00391979	0.0297904	0.0206305	2932	1
Ciliated_Ependymal	Ciliated_Ependymal	GO:0044214	spanning component of plasma membrane	44932	18/19869	0.00542399	0.0343519	0.0237894	1956	1
Ciliated_Ependymal	Ciliated_Ependymal	GO:0089717	spanning component of membrane	44932	25/19869	0.00752669	0.0408591	0.0282958	1956	1
dSPN	dSPN	GO:0032993	protein-DNA complex	44993	225/19869	7.69492e-05	0.00477085	0.00259197	5927/4780/142	3
dSPN	dSPN	GO:0090575	RNA polymerase II transcription regulator complex	44965	249/19869	0.00416722	0.0448	0.0243395	3091/4780	2
dSPN	dSPN	GO:0030877	beta-catenin destruction complex	44934	11/19869	0.00442121	0.0448	0.0243395	2932	1
dSPN	dSPN	GO:1990909	Wnt signalosome	44934	13/19869	0.00522323	0.0448	0.0243395	2932	1
dSPN	dSPN	GO:0005770	late endosome	44965	288/19869	0.00553411	0.0448	0.0243395	1956/5594	2
dSPN	dSPN	GO:0045121	membrane raft	44965	326/19869	0.00703945	0.0448	0.0243395	1956/5594	2
dSPN	dSPN	GO:0031983	vesicle lumen	44965	327/19869	0.00708134	0.0448	0.0243395	1956/5594	2
dSPN	dSPN	GO:0098857	membrane microdomain	44965	327/19869	0.00708134	0.0448	0.0243395	1956/5594	2
dSPN	dSPN	GO:0031143	pseudopodium	44934	18/19869	0.0072258	0.0448	0.0243395	5594	1
dSPN	dSPN	GO:0044214	spanning component of plasma membrane	44934	18/19869	0.0072258	0.0448	0.0243395	1956	1
Endothelial	Endothelial	GO:0044214	spanning component of plasma membrane	44928	18/19869	0.00181109	0.0400437	NA	1956	1
Endothelial	Endothelial	GO:0089717	spanning component of membrane	44928	25/19869	0.00251496	0.0400437	NA	1956	1
Endothelial	Endothelial	GO:0000791	euchromatin	44928	60/19869	0.00603059	0.0400437	NA	3091	1
Endothelial	Endothelial	GO:1904115	axon cytoplasm	44928	62/19869	0.0062313	0.0400437	NA	3091	1
Endothelial	Endothelial	GO:0005771	multivesicular body	44928	63/19869	0.00633164	0.0400437	NA	1956	1
Endothelial	Endothelial	GO:0030669	clathrin-coated endocytic vesicle membrane	44928	72/19869	0.00723452	0.0400437	NA	1956	1
Endothelial	Endothelial	GO:0045334	clathrin-coated endocytic vesicle	44928	90/19869	0.00903905	0.0400437	NA	1956	1
Endothelial	Endothelial	GO:0120111	neuron projection cytoplasm	44928	90/19869	0.00903905	0.0400437	NA	3091	1
Endothelial	Endothelial	GO:0032587	ruffle membrane	44928	97/19869	0.00974036	0.0400437	NA	1956	1
Endothelial	Endothelial	GO:0031256	leading edge membrane	44928	177/19869	0.0177378	0.040972	NA	1956	1
Endothelial	Endothelial	GO:0001726	ruffle	44928	178/19869	0.0178375	0.040972	NA	1956	1
Endothelial	Endothelial	GO:0016323	basolateral plasma membrane	44928	229/19869	0.0229187	0.040972	NA	1956	1
Endothelial	Endothelial	GO:0031514	motile cilium	44928	244/19869	0.0244107	0.040972	NA	3091	1
Endothelial	Endothelial	GO:0090575	RNA polymerase II transcription regulator complex	44928	249/19869	0.0249077	0.040972	NA	3091	1
Endothelial	Endothelial	GO:0009925	basal plasma membrane	44928	254/19869	0.0254047	0.040972	NA	1956	1
Endothelial	Endothelial	GO:0045178	basal part of cell	44928	272/19869	0.0271926	0.040972	NA	1956	1
Endothelial	Endothelial	GO:0031965	nuclear membrane	44928	305/19869	0.0304662	0.040972	NA	1956	1
Endothelial	Endothelial	GO:0045121	membrane raft	44928	326/19869	0.0325465	0.040972	NA	1956	1
Endothelial	Endothelial	GO:0031983	vesicle lumen	44928	327/19869	0.0326456	0.040972	NA	1956	1
Endothelial	Endothelial	GO:0098857	membrane microdomain	44928	327/19869	0.0326456	0.040972	NA	1956	1
Endothelial	Endothelial	GO:0016607	nuclear speck	44928	419/19869	0.0417326	0.044208	NA	3091	1
Endothelial	Endothelial	GO:0031252	cell leading edge	44928	421/19869	0.0419297	0.044208	NA	1956	1
Endothelial	Endothelial	GO:0005925	focal adhesion	44928	422/19869	0.0420282	0.044208	NA	1956	1
Endothelial	Endothelial	GO:0030055	cell-substrate junction	44928	432/19869	0.0430132	0.044208	NA	1956	1
FOXP2_OLFM3_Neuron	FOXP2_OLFM3_Neuron	GO:0016323	basolateral plasma membrane	44963	229/19869	0.00192427	0.019599	0.0086648	4363/1956	2
FOXP2_OLFM3_Neuron	FOXP2_OLFM3_Neuron	GO:0009925	basal plasma membrane	44963	254/19869	0.0023604	0.019599	0.0086648	4363/1956	2
FOXP2_OLFM3_Neuron	FOXP2_OLFM3_Neuron	GO:0045178	basal part of cell	44963	272/19869	0.00270094	0.019599	0.0086648	4363/1956	2
FOXP2_OLFM3_Neuron	FOXP2_OLFM3_Neuron	GO:0005770	late endosome	44963	288/19869	0.00302213	0.019599	0.0086648	1956/5594	2
FOXP2_OLFM3_Neuron	FOXP2_OLFM3_Neuron	GO:0030877	beta-catenin destruction complex	44932	11/19869	0.00331758	0.019599	0.0086648	2932	1
FOXP2_OLFM3_Neuron	FOXP2_OLFM3_Neuron	GO:0098978	glutamatergic synapse	44963	324/19869	0.0038078	0.019599	0.0086648	2932/3265	2
FOXP2_OLFM3_Neuron	FOXP2_OLFM3_Neuron	GO:0045121	membrane raft	44963	326/19869	0.00385398	0.019599	0.0086648	1956/5594	2
FOXP2_OLFM3_Neuron	FOXP2_OLFM3_Neuron	GO:0031983	vesicle lumen	44963	327/19869	0.00387718	0.019599	0.0086648	1956/5594	2
FOXP2_OLFM3_Neuron	FOXP2_OLFM3_Neuron	GO:0098857	membrane microdomain	44963	327/19869	0.00387718	0.019599	0.0086648	1956/5594	2
FOXP2_OLFM3_Neuron	FOXP2_OLFM3_Neuron	GO:1990909	Wnt signalosome	44932	13/19869	0.00391979	0.019599	0.0086648	2932	1
FOXP2_OLFM3_Neuron	FOXP2_OLFM3_Neuron	GO:0031143	pseudopodium	44932	18/19869	0.00542399	0.0222546	0.00983889	5594	1
FOXP2_OLFM3_Neuron	FOXP2_OLFM3_Neuron	GO:0044214	spanning component of plasma membrane	44932	18/19869	0.00542399	0.0222546	0.00983889	1956	1
FOXP2_OLFM3_Neuron	FOXP2_OLFM3_Neuron	GO:0005925	focal adhesion	44963	422/19869	0.00637916	0.0222546	0.00983889	1956/5594	2
FOXP2_OLFM3_Neuron	FOXP2_OLFM3_Neuron	GO:0030055	cell-substrate junction	44963	432/19869	0.00667639	0.0222546	0.00983889	1956/5594	2
FOXP2_OLFM3_Neuron	FOXP2_OLFM3_Neuron	GO:0089717	spanning component of membrane	44932	25/19869	0.00752669	0.0235209	0.0103987	1956	1
FOXP2_OLFM3_Neuron	FOXP2_OLFM3_Neuron	GO:1905360	GTPase complex	44932	40/19869	0.01202	0.0353529	0.0156297	3265	1
iSPN	iSPN	GO:0032993	protein-DNA complex	44993	225/19869	7.69492e-05	0.00477085	0.00259197	5927/4780/142	3
iSPN	iSPN	GO:0090575	RNA polymerase II transcription regulator complex	44965	249/19869	0.00416722	0.0448	0.0243395	3091/4780	2
iSPN	iSPN	GO:0030877	beta-catenin destruction complex	44934	11/19869	0.00442121	0.0448	0.0243395	2932	1
iSPN	iSPN	GO:1990909	Wnt signalosome	44934	13/19869	0.00522323	0.0448	0.0243395	2932	1
iSPN	iSPN	GO:0005770	late endosome	44965	288/19869	0.00553411	0.0448	0.0243395	1956/5594	2
iSPN	iSPN	GO:0045121	membrane raft	44965	326/19869	0.00703945	0.0448	0.0243395	1956/5594	2
iSPN	iSPN	GO:0031983	vesicle lumen	44965	327/19869	0.00708134	0.0448	0.0243395	1956/5594	2
iSPN	iSPN	GO:0098857	membrane microdomain	44965	327/19869	0.00708134	0.0448	0.0243395	1956/5594	2
iSPN	iSPN	GO:0031143	pseudopodium	44934	18/19869	0.0072258	0.0448	0.0243395	5594	1
iSPN	iSPN	GO:0044214	spanning component of plasma membrane	44934	18/19869	0.0072258	0.0448	0.0243395	1956	1
Microglia	Microglia	GO:1904813	ficolin-1-rich granule lumen	44961	124/19869	0.000229925	0.00896706	0.00363039	240/1508	2
Microglia	Microglia	GO:0005641	nuclear envelope lumen	44930	10/19869	0.00201182	0.0215751	0.00873487	240	1
Microglia	Microglia	GO:1904090	peptidase inhibitor complex	44930	11/19869	0.00221283	0.0215751	0.00873487	1508	1
Microglia	Microglia	GO:0036019	endolysosome	44930	29/19869	0.00582591	0.0454421	0.0183976	1508	1
Microglia	Microglia	GO:0031904	endosome lumen	44930	35/19869	0.00702809	0.0456826	0.018495	1508	1
Oligodendrocyte	Oligodendrocyte	GO:0030176	integral component of endoplasmic reticulum membrane	44927	164/19869	0.00825406	0.0173134	NA	6319	1
Oligodendrocyte	Oligodendrocyte	GO:0031227	intrinsic component of endoplasmic reticulum membrane	44927	172/19869	0.0086567	0.0173134	NA	6319	1
Oligodendrocyte	Oligodendrocyte	GO:0031301	integral component of organelle membrane	44927	390/19869	0.0196286	0.0211385	NA	6319	1
Oligodendrocyte	Oligodendrocyte	GO:0031300	intrinsic component of organelle membrane	44927	420/19869	0.0211385	0.0211385	NA	6319	1
OPC	OPC	GO:0044214	spanning component of plasma membrane	44928	18/19869	0.00181109	0.036467	NA	1956	1
OPC	OPC	GO:0089717	spanning component of membrane	44928	25/19869	0.00251496	0.036467	NA	1956	1
OPC	OPC	GO:0005771	multivesicular body	44928	63/19869	0.00633164	0.0414796	NA	1956	1
OPC	OPC	GO:0030669	clathrin-coated endocytic vesicle membrane	44928	72/19869	0.00723452	0.0414796	NA	1956	1
OPC	OPC	GO:0045334	clathrin-coated endocytic vesicle	44928	90/19869	0.00903905	0.0414796	NA	1956	1
OPC	OPC	GO:0032587	ruffle membrane	44928	97/19869	0.00974036	0.0414796	NA	1956	1
OPC	OPC	GO:0030665	clathrin-coated vesicle membrane	44928	132/19869	0.0132432	0.0414796	NA	1956	1
OPC	OPC	GO:0031256	leading edge membrane	44928	177/19869	0.0177378	0.0414796	NA	1956	1
OPC	OPC	GO:0001726	ruffle	44928	178/19869	0.0178375	0.0414796	NA	1956	1
OPC	OPC	GO:0031901	early endosome membrane	44928	183/19869	0.0183363	0.0414796	NA	1956	1
OPC	OPC	GO:0030666	endocytic vesicle membrane	44928	194/19869	0.0194331	0.0414796	NA	1956	1
OPC	OPC	GO:0030662	coated vesicle membrane	44928	198/19869	0.0198317	0.0414796	NA	1956	1
OPC	OPC	GO:0030136	clathrin-coated vesicle	44928	211/19869	0.0211269	0.0414796	NA	1956	1
OPC	OPC	GO:0016323	basolateral plasma membrane	44928	229/19869	0.0229187	0.0414796	NA	1956	1
OPC	OPC	GO:0009925	basal plasma membrane	44928	254/19869	0.0254047	0.0414796	NA	1956	1
OPC	OPC	GO:0045178	basal part of cell	44928	272/19869	0.0271926	0.0414796	NA	1956	1
OPC	OPC	GO:0005770	late endosome	44928	288/19869	0.0287805	0.0414796	NA	1956	1
OPC	OPC	GO:0031965	nuclear membrane	44928	305/19869	0.0304662	0.0414796	NA	1956	1
OPC	OPC	GO:0030135	coated vesicle	44928	310/19869	0.0309617	0.0414796	NA	1956	1
OPC	OPC	GO:0045121	membrane raft	44928	326/19869	0.0325465	0.0414796	NA	1956	1
OPC	OPC	GO:0031983	vesicle lumen	44928	327/19869	0.0326456	0.0414796	NA	1956	1
OPC	OPC	GO:0098857	membrane microdomain	44928	327/19869	0.0326456	0.0414796	NA	1956	1
OPC	OPC	GO:0030139	endocytic vesicle	44928	343/19869	0.034229	0.0414796	NA	1956	1
OPC	OPC	GO:0031253	cell projection membrane	44928	344/19869	0.0343279	0.0414796	NA	1956	1
OPC	OPC	GO:0031252	cell leading edge	44928	421/19869	0.0419297	0.0445493	NA	1956	1
OPC	OPC	GO:0005925	focal adhesion	44928	422/19869	0.0420282	0.0445493	NA	1956	1
OPC	OPC	GO:0030055	cell-substrate junction	44928	432/19869	0.0430132	0.0445493	NA	1956	1
Sst_Npy_IN	Sst_Npy_IN	GO:0045121	membrane raft	44962	326/19869	0.00259745	0.0326748	0.0137578	5594/7046	2
Sst_Npy_IN	Sst_Npy_IN	GO:0098857	membrane microdomain	44962	327/19869	0.00261317	0.0326748	0.0137578	5594/7046	2
Sst_Npy_IN	Sst_Npy_IN	GO:0030877	beta-catenin destruction complex	44931	11/19869	0.00276535	0.0326748	0.0137578	2932	1
Sst_Npy_IN	Sst_Npy_IN	GO:1990909	Wnt signalosome	44931	13/19869	0.00326748	0.0326748	0.0137578	2932	1
Sst_Npy_IN	Sst_Npy_IN	GO:0031143	pseudopodium	44931	18/19869	0.00452192	0.0361754	0.0152317	5594	1

## Sheet: data_GO_MF
Table 3. GO analysis results of cell-specific laduviglusib targets related with ferroptosis.
Cluster	group	ID	Description	GeneRatio	BgRatio	pvalue	p.adjust	qvalue	geneID	Count
Astroglia	Astroglia	GO:0001221	transcription coregulator binding	44993	109/18432	1.10253e-05	0.000882028	0.000324958	367/3091/4780	3
Astroglia	Astroglia	GO:0061629	RNA polymerase II-specific DNA-binding transcription factor binding	44993	350/18432	0.00035415	0.00870004	0.00320528	367/3091/4780	3
Astroglia	Astroglia	GO:0051117	ATPase binding	44965	85/18432	0.000577971	0.00870004	0.00320528	367/1956	2
Astroglia	Astroglia	GO:0042562	hormone binding	44965	87/18432	0.000605392	0.00870004	0.00320528	367/1956	2
Astroglia	Astroglia	GO:0001228	DNA-binding transcription activator activity, RNA polymerase II-specific	44993	468/18432	0.000828148	0.00870004	0.00320528	367/3091/4780	3
Astroglia	Astroglia	GO:0001216	DNA-binding transcription activator activity	44993	472/18432	0.00084891	0.00870004	0.00320528	367/3091/4780	3
Astroglia	Astroglia	GO:0140297	DNA-binding transcription factor binding	44993	476/18432	0.000870004	0.00870004	0.00320528	367/3091/4780	3
Astroglia	Astroglia	GO:0042826	histone deacetylase binding	44965	128/18432	0.00130365	0.011588	0.00426928	3091/5599	2
Astroglia	Astroglia	GO:0019903	protein phosphatase binding	44965	149/18432	0.00176041	0.0140833	0.00518857	1956/5599	2
Astroglia	Astroglia	GO:0005319	lipid transporter activity	44965	161/18432	0.00205106	0.0149168	0.00549566	4363/7274	2
Astroglia	Astroglia	GO:0016717	oxidoreductase activity, acting on paired donors, with oxidation of a pair of donors resulting in the reduction of molecular oxygen to two molecules of water	44934	10/18432	0.00433287	0.0247592	0.00912182	6319	1
Astroglia	Astroglia	GO:0043225	ATPase-coupled inorganic anion transmembrane transporter activity	44934	10/18432	0.00433287	0.0247592	0.00912182	4363	1
Astroglia	Astroglia	GO:0035673	oligopeptide transmembrane transporter activity	44934	11/18432	0.00476525	0.0254147	0.00936329	4363	1
Astroglia	Astroglia	GO:0008559	ABC-type xenobiotic transporter activity	44934	14/18432	0.00606141	0.0263798	0.00971887	4363	1
Astroglia	Astroglia	GO:0015562	efflux transmembrane transporter activity	44934	14/18432	0.00606141	0.0263798	0.00971887	4363	1
Astroglia	Astroglia	GO:0030297	transmembrane receptor protein tyrosine kinase activator activity	44934	14/18432	0.00606141	0.0263798	0.00971887	1956	1
Astroglia	Astroglia	GO:0031625	ubiquitin protein ligase binding	44965	299/18432	0.00688448	0.0263798	0.00971887	1956/3091	2
Astroglia	Astroglia	GO:0004707	MAP kinase activity	44934	16/18432	0.00692469	0.0263798	0.00971887	5599	1
Astroglia	Astroglia	GO:0001091	RNA polymerase II general transcription initiation factor binding	44934	25/18432	0.0108014	0.0369378	0.0136087	367	1
Astroglia	Astroglia	GO:0072349	modified amino acid transmembrane transporter activity	44934	26/18432	0.0112313	0.0369378	0.0136087	4363	1
Astroglia	Astroglia	GO:0043325	phosphatidylinositol-3,4-bisphosphate binding	44934	29/18432	0.0125201	0.0369378	0.0136087	7274	1
Astroglia	Astroglia	GO:0042910	xenobiotic transmembrane transporter activity	44934	31/18432	0.0133785	0.0369378	0.0136087	4363	1
Astroglia	Astroglia	GO:0090482	vitamin transmembrane transporter activity	44934	32/18432	0.0138074	0.0369378	0.0136087	4363	1
Astroglia	Astroglia	GO:0042887	amide transmembrane transporter activity	44934	36/18432	0.0155215	0.0400556	0.0147573	4363	1
Astroglia	Astroglia	GO:0051879	Hsp90 protein binding	44934	43/18432	0.018515	0.0462875	0.0170533	3091	1
Astroglia	Astroglia	GO:0070888	E-box binding	44934	49/18432	0.0210745	0.0479528	0.0176668	3091	1
Astroglia	Astroglia	GO:0004879	nuclear receptor activity	44934	52/18432	0.022352	0.0479528	0.0176668	367	1
Astroglia	Astroglia	GO:0098531	ligand-activated transcription factor activity	44934	52/18432	0.022352	0.0479528	0.0176668	367	1
Astroglia	Astroglia	GO:0140296	general transcription initiation factor binding	44934	53/18432	0.0227776	0.0479528	0.0176668	367	1
Astroglia	Astroglia	GO:1901682	sulfur compound transmembrane transporter activity	44934	55/18432	0.0236281	0.048468	0.0178566	4363	1
Astroglia	Astroglia	GO:0004714	transmembrane receptor protein tyrosine kinase activity	44934	60/18432	0.0257517	0.049859	0.0183691	1956	1
Astroglia	Astroglia	GO:0001098	basal transcription machinery binding	44934	61/18432	0.026176	0.049859	0.0183691	367	1
Astroglia	Astroglia	GO:0001099	basal RNA polymerase II transcription machinery binding	44934	61/18432	0.026176	0.049859	0.0183691	367	1
Ciliated_Ependymal	Ciliated_Ependymal	GO:0061629	RNA polymerase II-specific DNA-binding transcription factor binding	44991	350/18432	0.00013012	0.0092385	0.00246542	2932/4780/5465	3
Ciliated_Ependymal	Ciliated_Ependymal	GO:0001221	transcription coregulator binding	44963	109/18432	0.000511785	0.0121123	0.00323233	4780/5465	2
Ciliated_Ependymal	Ciliated_Ependymal	GO:0019902	phosphatase binding	44963	195/18432	0.00162424	0.0230681	0.00615606	1956/5465	2
Ciliated_Ependymal	Ciliated_Ependymal	GO:0043225	ATPase-coupled inorganic anion transmembrane transporter activity	44932	10/18432	0.00325124	0.0230681	0.00615606	4363	1
Ciliated_Ependymal	Ciliated_Ependymal	GO:0035673	oligopeptide transmembrane transporter activity	44932	11/18432	0.00357588	0.0230681	0.00615606	4363	1
Ciliated_Ependymal	Ciliated_Ependymal	GO:0097371	MDM2/MDM4 family protein binding	44932	11/18432	0.00357588	0.0230681	0.00615606	5465	1
Ciliated_Ependymal	Ciliated_Ependymal	GO:0031625	ubiquitin protein ligase binding	44963	299/18432	0.00376817	0.0230681	0.00615606	1956/2932	2
Ciliated_Ependymal	Ciliated_Ependymal	GO:0034452	dynactin binding	44932	12/18432	0.00390043	0.0230681	0.00615606	2932	1
Ciliated_Ependymal	Ciliated_Ependymal	GO:0034236	protein kinase A catalytic subunit binding	44932	13/18432	0.00422489	0.0230681	0.00615606	2932	1
Ciliated_Ependymal	Ciliated_Ependymal	GO:0044389	ubiquitin-like protein ligase binding	44963	318/18432	0.00425135	0.0230681	0.00615606	1956/2932	2
Ciliated_Ependymal	Ciliated_Ependymal	GO:0008559	ABC-type xenobiotic transporter activity	44932	14/18432	0.00454926	0.0230681	0.00615606	4363	1
Ciliated_Ependymal	Ciliated_Ependymal	GO:0015562	efflux transmembrane transporter activity	44932	14/18432	0.00454926	0.0230681	0.00615606	4363	1
Ciliated_Ependymal	Ciliated_Ependymal	GO:0030297	transmembrane receptor protein tyrosine kinase activator activity	44932	14/18432	0.00454926	0.0230681	0.00615606	1956	1
Ciliated_Ependymal	Ciliated_Ependymal	GO:1904680	peptide transmembrane transporter activity	44932	15/18432	0.00487355	0.0230681	0.00615606	4363	1
Ciliated_Ependymal	Ciliated_Ependymal	GO:0050321	tau-protein kinase activity	44932	22/18432	0.00714109	0.0253959	0.00677725	2932	1
Ciliated_Ependymal	Ciliated_Ependymal	GO:0004674	protein serine/threonine kinase activity	44963	430/18432	0.00765366	0.0253959	0.00677725	1956/2932	2
Ciliated_Ependymal	Ciliated_Ependymal	GO:0003707	nuclear steroid receptor activity	44932	24/18432	0.00778817	0.0253959	0.00677725	5465	1
Ciliated_Ependymal	Ciliated_Ependymal	GO:0008483	transaminase activity	44932	24/18432	0.00778817	0.0253959	0.00677725	587	1
Ciliated_Ependymal	Ciliated_Ependymal	GO:0016769	transferase activity, transferring nitrogenous groups	44932	25/18432	0.00811157	0.0253959	0.00677725	587	1
Ciliated_Ependymal	Ciliated_Ependymal	GO:0072349	modified amino acid transmembrane transporter activity	44932	26/18432	0.00843489	0.0253959	0.00677725	4363	1
Ciliated_Ependymal	Ciliated_Ependymal	GO:0004709	MAP kinase kinase kinase activity	44932	27/18432	0.00875812	0.0253959	0.00677725	1956	1
Ciliated_Ependymal	Ciliated_Ependymal	GO:0001228	DNA-binding transcription activator activity, RNA polymerase II-specific	44963	468/18432	0.00901767	0.0253959	0.00677725	4780/5465	2
Ciliated_Ependymal	Ciliated_Ependymal	GO:0001216	DNA-binding transcription activator activity	44963	472/18432	0.00916728	0.0253959	0.00677725	4780/5465	2
Ciliated_Ependymal	Ciliated_Ependymal	GO:0031624	ubiquitin conjugating enzyme binding	44932	31/18432	0.0100502	0.0253959	0.00677725	5465	1
Ciliated_Ependymal	Ciliated_Ependymal	GO:0042910	xenobiotic transmembrane transporter activity	44932	31/18432	0.0100502	0.0253959	0.00677725	4363	1
Ciliated_Ependymal	Ciliated_Ependymal	GO:0090482	vitamin transmembrane transporter activity	44932	32/18432	0.010373	0.0253959	0.00677725	4363	1
Ciliated_Ependymal	Ciliated_Ependymal	GO:0042887	amide transmembrane transporter activity	44932	36/18432	0.0116633	0.0274509	0.00732567	4363	1
Ciliated_Ependymal	Ciliated_Ependymal	GO:0048156	tau protein binding	44932	43/18432	0.0139179	0.0299446	0.00799113	2932	1
Ciliated_Ependymal	Ciliated_Ependymal	GO:0051018	protein kinase A binding	44932	51/18432	0.0164894	0.0322578	0.00860846	2932	1
Ciliated_Ependymal	Ciliated_Ependymal	GO:0004879	nuclear receptor activity	44932	52/18432	0.0168104	0.0322578	0.00860846	5465	1
Ciliated_Ependymal	Ciliated_Ependymal	GO:0098531	ligand-activated transcription factor activity	44932	52/18432	0.0168104	0.0322578	0.00860846	5465	1
Ciliated_Ependymal	Ciliated_Ependymal	GO:1901682	sulfur compound transmembrane transporter activity	44932	55/18432	0.017773	0.0332075	0.00886189	4363	1
Ciliated_Ependymal	Ciliated_Ependymal	GO:0004714	transmembrane receptor protein tyrosine kinase activity	44932	60/18432	0.0193756	0.0352735	0.00941325	1956	1
Ciliated_Ependymal	Ciliated_Ependymal	GO:0002039	p53 binding	44932	67/18432	0.0216156	0.0383676	0.010239	2932	1
Ciliated_Ependymal	Ciliated_Ependymal	GO:0001618	virus receptor activity	44932	77/18432	0.0248081	0.0420148	0.0112123	1956	1
Ciliated_Ependymal	Ciliated_Ependymal	GO:0140272	exogenous protein binding	44932	78/18432	0.0251269	0.0420148	0.0112123	1956	1
Ciliated_Ependymal	Ciliated_Ependymal	GO:0051117	ATPase binding	44932	85/18432	0.0273559	0.043205	0.0115299	1956	1
Ciliated_Ependymal	Ciliated_Ependymal	GO:0008013	beta-catenin binding	44932	87/18432	0.027992	0.043205	0.0115299	2932	1
Ciliated_Ependymal	Ciliated_Ependymal	GO:0042562	hormone binding	44932	87/18432	0.027992	0.043205	0.0115299	1956	1
dSPN	dSPN	GO:0061629	RNA polymerase II-specific DNA-binding transcription factor binding	45024	350/18432	8.42333e-06	0.000374698	9.34151e-05	2932/3091/4780/142	4
dSPN	dSPN	GO:0042826	histone deacetylase binding	44993	128/18432	1.7859e-05	0.000374698	9.34151e-05	3091/5599/142	3
dSPN	dSPN	GO:0004674	protein serine/threonine kinase activity	45024	430/18432	1.89826e-05	0.000374698	9.34151e-05	1956/2932/5594/5599	4
dSPN	dSPN	GO:0004707	MAP kinase activity	44965	16/18432	1.9721e-05	0.000374698	9.34151e-05	5594/5599	2
dSPN	dSPN	GO:0019902	phosphatase binding	44993	195/18432	6.27939e-05	0.000795389	0.000198297	1956/5594/5599	3
dSPN	dSPN	GO:0031625	ubiquitin protein ligase binding	44993	299/18432	0.000222797	0.00241894	0.000603059	1956/2932/3091	3
dSPN	dSPN	GO:0002039	p53 binding	44965	67/18432	0.000359356	0.00299564	0.000746835	2932/3091	2
dSPN	dSPN	GO:0001221	transcription coregulator binding	44965	109/18432	0.000947967	0.00654959	0.00163286	3091/4780	2
dSPN	dSPN	GO:0016922	nuclear receptor binding	44965	139/18432	0.00153463	0.00971933	0.0024231	3091/142	2
dSPN	dSPN	GO:0034452	dynactin binding	44934	12/18432	0.00519747	0.0267402	0.00666654	2932	1
dSPN	dSPN	GO:0034236	protein kinase A catalytic subunit binding	44934	13/18432	0.00562952	0.0267402	0.00666654	2932	1
dSPN	dSPN	GO:0030297	transmembrane receptor protein tyrosine kinase activator activity	44934	14/18432	0.00606141	0.0270981	0.00675575	1956	1
dSPN	dSPN	GO:1990404	NAD+-protein ADP-ribosyltransferase activity	44934	22/18432	0.00951062	0.0358281	0.0089322	142	1
dSPN	dSPN	GO:0003950	NAD+ ADP-ribosyltransferase activity	44934	23/18432	0.00994103	0.0358281	0.0089322	142	1
dSPN	dSPN	GO:0070412	R-SMAD binding	44934	24/18432	0.0103713	0.0358281	0.0089322	142	1
dSPN	dSPN	GO:0032452	histone demethylase activity	44934	30/18432	0.0129493	0.0376579	0.00938839	5927	1
dSPN	dSPN	GO:0140457	protein demethylase activity	44934	30/18432	0.0129493	0.0376579	0.00938839	5927	1
dSPN	dSPN	GO:0001228	DNA-binding transcription activator activity, RNA polymerase II-specific	44965	468/18432	0.0162756	0.0409285	0.0102038	3091/4780	2
dSPN	dSPN	GO:0001216	DNA-binding transcription activator activity	44965	472/18432	0.0165408	0.0409285	0.0102038	3091/4780	2
dSPN	dSPN	GO:0032451	demethylase activity	44934	40/18432	0.0172331	0.0409285	0.0102038	5927	1
dSPN	dSPN	GO:0048156	tau protein binding	44934	43/18432	0.018515	0.0413865	0.010318	2932	1
dSPN	dSPN	GO:0051879	Hsp90 protein binding	44934	43/18432	0.018515	0.0413865	0.010318	3091	1
dSPN	dSPN	GO:0001784	phosphotyrosine residue binding	44934	46/18432	0.0197955	0.0417905	0.0104187	5594	1
dSPN	dSPN	GO:0070888	E-box binding	44934	49/18432	0.0210745	0.042149	0.0105081	3091	1
dSPN	dSPN	GO:0051018	protein kinase A binding	44934	51/18432	0.0219264	0.0427283	0.0106525	2932	1
dSPN	dSPN	GO:0051287	NAD binding	44934	53/18432	0.0227776	0.0432774	0.0107894	142	1
dSPN	dSPN	GO:0004714	transmembrane receptor protein tyrosine kinase activity	44934	60/18432	0.0257517	0.0455147	0.0113471	1956	1
dSPN	dSPN	GO:0016706	2-oxoglutarate-dependent dioxygenase activity	44934	60/18432	0.0257517	0.0455147	0.0113471	5927	1
Endothelial	Endothelial	GO:0031625	ubiquitin protein ligase binding	44959	299/18432	0.000262281	0.00548955	0.0006247	1956/3091	2
Endothelial	Endothelial	GO:0044389	ubiquitin-like protein ligase binding	44959	318/18432	0.000296732	0.00548955	0.0006247	1956/3091	2
Endothelial	Endothelial	GO:0030297	transmembrane receptor protein tyrosine kinase activator activity	44928	14/18432	0.00151856	0.0187289	0.00213131	1956	1
Endothelial	Endothelial	GO:0004709	MAP kinase kinase kinase activity	44928	27/18432	0.00292762	0.0232313	0.00264367	1956	1
Endothelial	Endothelial	GO:0001223	transcription coactivator binding	44928	40/18432	0.00433569	0.0232313	0.00264367	3091	1
Endothelial	Endothelial	GO:0051879	Hsp90 protein binding	44928	43/18432	0.00466048	0.0232313	0.00264367	3091	1
Endothelial	Endothelial	GO:0070888	E-box binding	44928	49/18432	0.00530992	0.0232313	0.00264367	3091	1
Endothelial	Endothelial	GO:0004714	transmembrane receptor protein tyrosine kinase activity	44928	60/18432	0.0065	0.0232313	0.00264367	1956	1
Endothelial	Endothelial	GO:0002039	p53 binding	44928	67/18432	0.00725695	0.0232313	0.00264367	3091	1
Endothelial	Endothelial	GO:0001618	virus receptor activity	44928	77/18432	0.00833781	0.0232313	0.00264367	1956	1
Endothelial	Endothelial	GO:0140272	exogenous protein binding	44928	78/18432	0.00844586	0.0232313	0.00264367	1956	1
Endothelial	Endothelial	GO:0019199	transmembrane receptor protein kinase activity	44928	79/18432	0.00855391	0.0232313	0.00264367	1956	1
Endothelial	Endothelial	GO:0051117	ATPase binding	44928	85/18432	0.00920207	0.0232313	0.00264367	1956	1
Endothelial	Endothelial	GO:0042562	hormone binding	44928	87/18432	0.00941808	0.0232313	0.00264367	1956	1
Endothelial	Endothelial	GO:0042826	histone deacetylase binding	44928	128/18432	0.013841	0.0241723	0.00275076	3091	1
Endothelial	Endothelial	GO:0019838	growth factor binding	44928	132/18432	0.014272	0.0241723	0.00275076	1956	1
Endothelial	Endothelial	GO:0016922	nuclear receptor binding	44928	139/18432	0.015026	0.0241723	0.00275076	3091	1
Endothelial	Endothelial	GO:0019903	protein phosphatase binding	44928	149/18432	0.0161026	0.0248249	0.00282502	1956	1
Endothelial	Endothelial	GO:0051015	actin filament binding	44928	219/18432	0.0236225	0.0323716	0.00368382	1956	1
Endothelial	Endothelial	GO:0045296	cadherin binding	44928	333/18432	0.0358074	0.0448987	0.00510939	1956	1
Endothelial	Endothelial	GO:0046982	protein heterodimerization activity	44928	341/18432	0.0366596	0.0448987	0.00510939	3091	1
Endothelial	Endothelial	GO:0061629	RNA polymerase II-specific DNA-binding transcription factor binding	44928	350/18432	0.0376179	0.0448987	0.00510939	3091	1
FOXP2_OLFM3_Neuron	FOXP2_OLFM3_Neuron	GO:0019902	phosphatase binding	44991	195/18432	2.27804e-05	0.00189077	0.000575505	1956/5594/5465	3
FOXP2_OLFM3_Neuron	FOXP2_OLFM3_Neuron	GO:0004674	protein serine/threonine kinase activity	44991	430/18432	0.000239298	0.00993087	0.00302271	1956/2932/5594	3
FOXP2_OLFM3_Neuron	FOXP2_OLFM3_Neuron	GO:0043225	ATPase-coupled inorganic anion transmembrane transporter activity	44932	10/18432	0.00325124	0.0268804	0.00818173	4363	1
FOXP2_OLFM3_Neuron	FOXP2_OLFM3_Neuron	GO:0035673	oligopeptide transmembrane transporter activity	44932	11/18432	0.00357588	0.0268804	0.00818173	4363	1
FOXP2_OLFM3_Neuron	FOXP2_OLFM3_Neuron	GO:0097371	MDM2/MDM4 family protein binding	44932	11/18432	0.00357588	0.0268804	0.00818173	5465	1
FOXP2_OLFM3_Neuron	FOXP2_OLFM3_Neuron	GO:0031625	ubiquitin protein ligase binding	44963	299/18432	0.00376817	0.0268804	0.00818173	1956/2932	2
FOXP2_OLFM3_Neuron	FOXP2_OLFM3_Neuron	GO:0034452	dynactin binding	44932	12/18432	0.00390043	0.0268804	0.00818173	2932	1
FOXP2_OLFM3_Neuron	FOXP2_OLFM3_Neuron	GO:0034236	protein kinase A catalytic subunit binding	44932	13/18432	0.00422489	0.0268804	0.00818173	2932	1
FOXP2_OLFM3_Neuron	FOXP2_OLFM3_Neuron	GO:0044389	ubiquitin-like protein ligase binding	44963	318/18432	0.00425135	0.0268804	0.00818173	1956/2932	2
FOXP2_OLFM3_Neuron	FOXP2_OLFM3_Neuron	GO:0008559	ABC-type xenobiotic transporter activity	44932	14/18432	0.00454926	0.0268804	0.00818173	4363	1
FOXP2_OLFM3_Neuron	FOXP2_OLFM3_Neuron	GO:0015562	efflux transmembrane transporter activity	44932	14/18432	0.00454926	0.0268804	0.00818173	4363	1
FOXP2_OLFM3_Neuron	FOXP2_OLFM3_Neuron	GO:0030297	transmembrane receptor protein tyrosine kinase activator activity	44932	14/18432	0.00454926	0.0268804	0.00818173	1956	1
FOXP2_OLFM3_Neuron	FOXP2_OLFM3_Neuron	GO:1904680	peptide transmembrane transporter activity	44932	15/18432	0.00487355	0.0268804	0.00818173	4363	1
FOXP2_OLFM3_Neuron	FOXP2_OLFM3_Neuron	GO:0061629	RNA polymerase II-specific DNA-binding transcription factor binding	44963	350/18432	0.00512753	0.0268804	0.00818173	2932/5465	2
FOXP2_OLFM3_Neuron	FOXP2_OLFM3_Neuron	GO:0003707	nuclear steroid receptor activity	44932	24/18432	0.00778817	0.0307484	0.00935906	5465	1
FOXP2_OLFM3_Neuron	FOXP2_OLFM3_Neuron	GO:0072349	modified amino acid transmembrane transporter activity	44932	26/18432	0.00843489	0.0307484	0.00935906	4363	1
FOXP2_OLFM3_Neuron	FOXP2_OLFM3_Neuron	GO:0031624	ubiquitin conjugating enzyme binding	44932	31/18432	0.0100502	0.0307484	0.00935906	5465	1
FOXP2_OLFM3_Neuron	FOXP2_OLFM3_Neuron	GO:0042910	xenobiotic transmembrane transporter activity	44932	31/18432	0.0100502	0.0307484	0.00935906	4363	1
FOXP2_OLFM3_Neuron	FOXP2_OLFM3_Neuron	GO:0090482	vitamin transmembrane transporter activity	44932	32/18432	0.010373	0.0307484	0.00935906	4363	1
FOXP2_OLFM3_Neuron	FOXP2_OLFM3_Neuron	GO:0042887	amide transmembrane transporter activity	44932	36/18432	0.0116633	0.0331602	0.0100931	4363	1
FOXP2_OLFM3_Neuron	FOXP2_OLFM3_Neuron	GO:0001223	transcription coactivator binding	44932	40/18432	0.0129521	0.0344298	0.0104796	5465	1
FOXP2_OLFM3_Neuron	FOXP2_OLFM3_Neuron	GO:0003925	G protein activity	44932	41/18432	0.0132741	0.0344298	0.0104796	3265	1
FOXP2_OLFM3_Neuron	FOXP2_OLFM3_Neuron	GO:0048156	tau protein binding	44932	43/18432	0.0139179	0.0350056	0.0106548	2932	1
FOXP2_OLFM3_Neuron	FOXP2_OLFM3_Neuron	GO:0001784	phosphotyrosine residue binding	44932	46/18432	0.0148829	0.0352936	0.0107425	5594	1
FOXP2_OLFM3_Neuron	FOXP2_OLFM3_Neuron	GO:0051018	protein kinase A binding	44932	51/18432	0.0164894	0.035776	0.0108893	2932	1
FOXP2_OLFM3_Neuron	FOXP2_OLFM3_Neuron	GO:0004879	nuclear receptor activity	44932	52/18432	0.0168104	0.035776	0.0108893	5465	1
FOXP2_OLFM3_Neuron	FOXP2_OLFM3_Neuron	GO:0098531	ligand-activated transcription factor activity	44932	52/18432	0.0168104	0.035776	0.0108893	5465	1
FOXP2_OLFM3_Neuron	FOXP2_OLFM3_Neuron	GO:1901682	sulfur compound transmembrane transporter activity	44932	55/18432	0.017773	0.036879	0.0112251	4363	1
FOXP2_OLFM3_Neuron	FOXP2_OLFM3_Neuron	GO:0004714	transmembrane receptor protein tyrosine kinase activity	44932	60/18432	0.0193756	0.0382899	0.0116545	1956	1
FOXP2_OLFM3_Neuron	FOXP2_OLFM3_Neuron	GO:0002039	p53 binding	44932	67/18432	0.0216156	0.0417231	0.0126995	2932	1
FOXP2_OLFM3_Neuron	FOXP2_OLFM3_Neuron	GO:0019003	GDP binding	44932	73/18432	0.0235321	0.0443902	0.0135113	3265	1
FOXP2_OLFM3_Neuron	FOXP2_OLFM3_Neuron	GO:0001618	virus receptor activity	44932	77/18432	0.0248081	0.0449358	0.0136774	1956	1
FOXP2_OLFM3_Neuron	FOXP2_OLFM3_Neuron	GO:0140272	exogenous protein binding	44932	78/18432	0.0251269	0.0449358	0.0136774	1956	1
FOXP2_OLFM3_Neuron	FOXP2_OLFM3_Neuron	GO:0051117	ATPase binding	44932	85/18432	0.0273559	0.0464667	0.0141433	1956	1
FOXP2_OLFM3_Neuron	FOXP2_OLFM3_Neuron	GO:0008013	beta-catenin binding	44932	87/18432	0.027992	0.0464667	0.0141433	2932	1
FOXP2_OLFM3_Neuron	FOXP2_OLFM3_Neuron	GO:0042562	hormone binding	44932	87/18432	0.027992	0.0464667	0.0141433	1956	1
iSPN	iSPN	GO:0061629	RNA polymerase II-specific DNA-binding transcription factor binding	45024	350/18432	8.42333e-06	0.000374698	9.34151e-05	2932/3091/4780/142	4
iSPN	iSPN	GO:0042826	histone deacetylase binding	44993	128/18432	1.7859e-05	0.000374698	9.34151e-05	3091/5599/142	3
iSPN	iSPN	GO:0004674	protein serine/threonine kinase activity	45024	430/18432	1.89826e-05	0.000374698	9.34151e-05	1956/2932/5594/5599	4
iSPN	iSPN	GO:0004707	MAP kinase activity	44965	16/18432	1.9721e-05	0.000374698	9.34151e-05	5594/5599	2
iSPN	iSPN	GO:0019902	phosphatase binding	44993	195/18432	6.27939e-05	0.000795389	0.000198297	1956/5594/5599	3
iSPN	iSPN	GO:0031625	ubiquitin protein ligase binding	44993	299/18432	0.000222797	0.00241894	0.000603059	1956/2932/3091	3
iSPN	iSPN	GO:0002039	p53 binding	44965	67/18432	0.000359356	0.00299564	0.000746835	2932/3091	2
iSPN	iSPN	GO:0001221	transcription coregulator binding	44965	109/18432	0.000947967	0.00654959	0.00163286	3091/4780	2
iSPN	iSPN	GO:0016922	nuclear receptor binding	44965	139/18432	0.00153463	0.00971933	0.0024231	3091/142	2
iSPN	iSPN	GO:0034452	dynactin binding	44934	12/18432	0.00519747	0.0267402	0.00666654	2932	1
iSPN	iSPN	GO:0034236	protein kinase A catalytic subunit binding	44934	13/18432	0.00562952	0.0267402	0.00666654	2932	1
iSPN	iSPN	GO:0030297	transmembrane receptor protein tyrosine kinase activator activity	44934	14/18432	0.00606141	0.0270981	0.00675575	1956	1
iSPN	iSPN	GO:1990404	NAD+-protein ADP-ribosyltransferase activity	44934	22/18432	0.00951062	0.0358281	0.0089322	142	1
iSPN	iSPN	GO:0003950	NAD+ ADP-ribosyltransferase activity	44934	23/18432	0.00994103	0.0358281	0.0089322	142	1
iSPN	iSPN	GO:0070412	R-SMAD binding	44934	24/18432	0.0103713	0.0358281	0.0089322	142	1
iSPN	iSPN	GO:0032452	histone demethylase activity	44934	30/18432	0.0129493	0.0376579	0.00938839	5927	1
iSPN	iSPN	GO:0140457	protein demethylase activity	44934	30/18432	0.0129493	0.0376579	0.00938839	5927	1
iSPN	iSPN	GO:0001228	DNA-binding transcription activator activity, RNA polymerase II-specific	44965	468/18432	0.0162756	0.0409285	0.0102038	3091/4780	2
iSPN	iSPN	GO:0001216	DNA-binding transcription activator activity	44965	472/18432	0.0165408	0.0409285	0.0102038	3091/4780	2
iSPN	iSPN	GO:0032451	demethylase activity	44934	40/18432	0.0172331	0.0409285	0.0102038	5927	1
iSPN	iSPN	GO:0048156	tau protein binding	44934	43/18432	0.018515	0.0413865	0.010318	2932	1
iSPN	iSPN	GO:0051879	Hsp90 protein binding	44934	43/18432	0.018515	0.0413865	0.010318	3091	1
iSPN	iSPN	GO:0001784	phosphotyrosine residue binding	44934	46/18432	0.0197955	0.0417905	0.0104187	5594	1
iSPN	iSPN	GO:0070888	E-box binding	44934	49/18432	0.0210745	0.042149	0.0105081	3091	1
iSPN	iSPN	GO:0051018	protein kinase A binding	44934	51/18432	0.0219264	0.0427283	0.0106525	2932	1
iSPN	iSPN	GO:0051287	NAD binding	44934	53/18432	0.0227776	0.0432774	0.0107894	142	1
iSPN	iSPN	GO:0004714	transmembrane receptor protein tyrosine kinase activity	44934	60/18432	0.0257517	0.0455147	0.0113471	1956	1
iSPN	iSPN	GO:0016706	2-oxoglutarate-dependent dioxygenase activity	44934	60/18432	0.0257517	0.0455147	0.0113471	5927	1
Microglia	Microglia	GO:0005114	type II transforming growth factor beta receptor binding	44930	10/18432	0.00216855	0.0205761	0.00569975	7046	1
Microglia	Microglia	GO:0017002	activin receptor activity	44930	10/18432	0.00216855	0.0205761	0.00569975	7046	1
Microglia	Microglia	GO:0005024	transforming growth factor beta receptor activity	44930	13/18432	0.00281843	0.0205761	0.00569975	7046	1
Microglia	Microglia	GO:0070411	I-SMAD binding	44930	14/18432	0.00303498	0.0205761	0.00569975	7046	1
Microglia	Microglia	GO:0048185	activin binding	44930	15/18432	0.0032515	0.0205761	0.00569975	7046	1
Microglia	Microglia	GO:0004675	transmembrane receptor protein serine/threonine kinase activity	44930	19/18432	0.00411723	0.0205761	0.00569975	7046	1
Microglia	Microglia	GO:0005160	transforming growth factor beta receptor binding	44930	24/18432	0.00519859	0.0205761	0.00569975	7046	1
Microglia	Microglia	GO:0016702	oxidoreductase activity, acting on single donors with incorporation of molecular oxygen, incorporation of two atoms of oxygen	44930	24/18432	0.00519859	0.0205761	0.00569975	240	1
Microglia	Microglia	GO:0016701	oxidoreductase activity, acting on single donors with incorporation of molecular oxygen	44930	25/18432	0.00541476	0.0205761	0.00569975	240	1
Microglia	Microglia	GO:0050431	transforming growth factor beta binding	44930	25/18432	0.00541476	0.0205761	0.00569975	7046	1
Microglia	Microglia	GO:0043394	proteoglycan binding	44930	36/18432	0.00779027	0.0269119	0.00745481	1508	1
Microglia	Microglia	GO:0001223	transcription coactivator binding	44930	40/18432	0.00865304	0.0271839	0.00753016	3091	1
Microglia	Microglia	GO:0051879	Hsp90 protein binding	44930	43/18432	0.00929975	0.0271839	0.00753016	3091	1
Microglia	Microglia	GO:0070888	E-box binding	44930	49/18432	0.0105922	0.0287503	0.00796407	3091	1
Microglia	Microglia	GO:0002039	p53 binding	44930	67/18432	0.014462	0.0353668	0.0097969	3091	1
Microglia	Microglia	GO:0005518	collagen binding	44930	69/18432	0.0148913	0.0353668	0.0097969	1508	1
Microglia	Microglia	GO:0004197	cysteine-type endopeptidase activity	44930	120/18432	0.0257905	0.0448746	0.0124306	1508	1
Microglia	Microglia	GO:0042826	histone deacetylase binding	44930	128/18432	0.027492	0.0448746	0.0124306	3091	1
Microglia	Microglia	GO:0016922	nuclear receptor binding	44930	139/18432	0.0298278	0.0451443	0.0125053	3091	1
Microglia	Microglia	GO:0005506	iron ion binding	44930	153/18432	0.0327946	0.0461554	0.0127854	240	1
Mural	Mural	GO:0030283	testosterone dehydrogenase [NAD(P)] activity	44929	11/18432	0.00178939	0.013313	0.0022725	1645	1
Mural	Mural	GO:0032052	bile acid binding	44929	11/18432	0.00178939	0.013313	0.0022725	1645	1
Mural	Mural	GO:0097371	MDM2/MDM4 family protein binding	44929	11/18432	0.00178939	0.013313	0.0022725	5465	1
Mural	Mural	GO:0004032	alditol:NADP+ 1-oxidoreductase activity	44929	12/18432	0.00195196	0.013313	0.0022725	1645	1
Mural	Mural	GO:0044594	17-beta-hydroxysteroid dehydrogenase (NAD+) activity	44929	14/18432	0.00227704	0.013313	0.0022725	1645	1
Mural	Mural	GO:0004303	estradiol 17-beta-dehydrogenase activity	44929	18/18432	0.00292699	0.013313	0.0022725	1645	1
Mural	Mural	GO:0003707	nuclear steroid receptor activity	44929	24/18432	0.00390138	0.013313	0.0022725	5465	1
Mural	Mural	GO:0008106	alcohol dehydrogenase (NADP+) activity	44929	24/18432	0.00390138	0.013313	0.0022725	1645	1
Mural	Mural	GO:0008483	transaminase activity	44929	24/18432	0.00390138	0.013313	0.0022725	587	1
Mural	Mural	GO:0016769	transferase activity, transferring nitrogenous groups	44929	25/18432	0.00406371	0.013313	0.0022725	587	1
Mural	Mural	GO:0016628	oxidoreductase activity, acting on the CH-CH group of donors, NAD or NADP as acceptor	44929	28/18432	0.00455062	0.013313	0.0022725	1645	1
Mural	Mural	GO:0004033	aldo-keto reductase (NADP) activity	44929	31/18432	0.00503736	0.013313	0.0022725	1645	1
Mural	Mural	GO:0031624	ubiquitin conjugating enzyme binding	44929	31/18432	0.00503736	0.013313	0.0022725	5465	1
Mural	Mural	GO:0033764	steroid dehydrogenase activity, acting on the CH-OH group of donors, NAD or NADP as acceptor	44929	31/18432	0.00503736	0.013313	0.0022725	1645	1
Mural	Mural	GO:0016229	steroid dehydrogenase activity	44929	37/18432	0.00601038	0.0133542	0.00227953	1645	1
Mural	Mural	GO:0001223	transcription coactivator binding	44929	40/18432	0.00649665	0.0133542	0.00227953	5465	1
Mural	Mural	GO:0016709	oxidoreductase activity, acting on paired donors, with incorporation or reduction of molecular oxygen, NAD(P)H as one donor, and incorporation of one atom of oxygen	44929	40/18432	0.00649665	0.0133542	0.00227953	1645	1
Mural	Mural	GO:0004879	nuclear receptor activity	44929	52/18432	0.00844014	0.0156143	0.00266531	5465	1
Mural	Mural	GO:0098531	ligand-activated transcription factor activity	44929	52/18432	0.00844014	0.0156143	0.00266531	5465	1
Mural	Mural	GO:0016655	oxidoreductase activity, acting on NAD(P)H, quinone or similar compound as acceptor	44929	57/18432	0.00924918	0.0162962	0.00278171	1645	1
Mural	Mural	GO:0019902	phosphatase binding	44929	195/18432	0.0314054	0.0374838	0.00639838	5465	1
Oligodendrocyte	Oligodendrocyte	GO:0016717	oxidoreductase activity, acting on paired donors, with oxidation of a pair of donors resulting in the reduction of molecular oxygen to two molecules of water	44927	10/18432	0.000542535	0.0016276	NA	6319	1
Oligodendrocyte	Oligodendrocyte	GO:0005506	iron ion binding	44927	153/18432	0.00830078	0.00971137	NA	6319	1
OPC	OPC	GO:0019903	protein phosphatase binding	44959	149/18432	6.49122e-05	0.00150331	5.86086e-05	1956/5599	2
OPC	OPC	GO:0019902	phosphatase binding	44959	195/18432	0.000111356	0.00150331	5.86086e-05	1956/5599	2
OPC	OPC	GO:0004674	protein serine/threonine kinase activity	44959	430/18432	0.000543006	0.00488705	0.000190528	1956/5599	2
OPC	OPC	GO:0030297	transmembrane receptor protein tyrosine kinase activator activity	44928	14/18432	0.00151856	0.00937119	0.000365348	1956	1
OPC	OPC	GO:0001618	virus receptor activity	44928	77/18432	0.00833781	0.0195606	0.000762598	1956	1
OPC	OPC	GO:0140272	exogenous protein binding	44928	78/18432	0.00844586	0.0195606	0.000762598	1956	1
OPC	OPC	GO:0019199	transmembrane receptor protein kinase activity	44928	79/18432	0.00855391	0.0195606	0.000762598	1956	1
OPC	OPC	GO:0051117	ATPase binding	44928	85/18432	0.00920207	0.0195606	0.000762598	1956	1
OPC	OPC	GO:0042562	hormone binding	44928	87/18432	0.00941808	0.0195606	0.000762598	1956	1
OPC	OPC	GO:0042826	histone deacetylase binding	44928	128/18432	0.013841	0.0223775	0.000872416	5599	1
OPC	OPC	GO:0019838	growth factor binding	44928	132/18432	0.014272	0.0223775	0.000872416	1956	1
OPC	OPC	GO:0051015	actin filament binding	44928	219/18432	0.0236225	0.0318904	0.00124329	1956	1
OPC	OPC	GO:0031625	ubiquitin protein ligase binding	44928	299/18432	0.0321813	0.0394952	0.00153977	1956	1
OPC	OPC	GO:0045296	cadherin binding	44928	333/18432	0.0358074	0.0402833	0.0015705	1956	1
Pvalb_Th_IN	Pvalb_Th_IN	GO:0019903	protein phosphatase binding	44960	149/18432	0.000193701	0.00530779	0.00157138	1956/5599	2
Pvalb_Th_IN	Pvalb_Th_IN	GO:0019902	phosphatase binding	44960	195/18432	0.000331737	0.00530779	0.00157138	1956/5599	2
Pvalb_Th_IN	Pvalb_Th_IN	GO:0004674	protein serine/threonine kinase activity	44960	430/18432	0.0016038	0.0166531	0.0049302	1956/5599	2
Pvalb_Th_IN	Pvalb_Th_IN	GO:0030297	transmembrane receptor protein tyrosine kinase activator activity	44929	14/18432	0.00227704	0.0166531	0.0049302	1956	1
Pvalb_Th_IN	Pvalb_Th_IN	GO:0004707	MAP kinase activity	44929	16/18432	0.00260205	0.0166531	0.0049302	5599	1
Pvalb_Th_IN	Pvalb_Th_IN	GO:0001618	virus receptor activity	44929	77/18432	0.0124809	0.0346934	0.0102711	1956	1
Pvalb_Th_IN	Pvalb_Th_IN	GO:0140272	exogenous protein binding	44929	78/18432	0.0126423	0.0346934	0.0102711	1956	1
Pvalb_Th_IN	Pvalb_Th_IN	GO:0019199	transmembrane receptor protein kinase activity	44929	79/18432	0.0128037	0.0346934	0.0102711	1956	1
Pvalb_Th_IN	Pvalb_Th_IN	GO:0051117	ATPase binding	44929	85/18432	0.0137717	0.0346934	0.0102711	1956	1
Pvalb_Th_IN	Pvalb_Th_IN	GO:0042562	hormone binding	44929	87/18432	0.0140942	0.0346934	0.0102711	1956	1
Pvalb_Th_IN	Pvalb_Th_IN	GO:0001221	transcription coregulator binding	44929	109/18432	0.0176371	0.0375485	0.0111163	4780	1
Pvalb_Th_IN	Pvalb_Th_IN	GO:0042826	histone deacetylase binding	44929	128/18432	0.0206901	0.0375485	0.0111163	5599	1
Pvalb_Th_IN	Pvalb_Th_IN	GO:0019838	growth factor binding	44929	132/18432	0.021332	0.0375485	0.0111163	1956	1
Sst_Npy_IN	Sst_Npy_IN	GO:0004674	protein serine/threonine kinase activity	45021	430/18432	1.43388e-06	7.026e-05	6.03738e-06	2932/5594/5599/7046	4
Sst_Npy_IN	Sst_Npy_IN	GO:0046332	SMAD binding	44962	78/18432	0.000175339	0.0021479	0.000184567	142/7046	2
Sst_Npy_IN	Sst_Npy_IN	GO:0042826	histone deacetylase binding	44962	128/18432	0.000472002	0.00462562	0.000397475	5599/142	2
Sst_Npy_IN	Sst_Npy_IN	GO:0019902	phosphatase binding	44962	195/18432	0.00109042	0.00890512	0.000765209	5594/5599	2
Sst_Npy_IN	Sst_Npy_IN	GO:0005114	type II transforming growth factor beta receptor binding	44931	10/18432	0.00271003	0.0132719	0.00114044	7046	1
Sst_Npy_IN	Sst_Npy_IN	GO:0034452	dynactin binding	44931	12/18432	0.00325132	0.0132719	0.00114044	2932	1
Sst_Npy_IN	Sst_Npy_IN	GO:0061629	RNA polymerase II-specific DNA-binding transcription factor binding	44962	350/18432	0.00346173	0.0132719	0.00114044	2932/142	2
Sst_Npy_IN	Sst_Npy_IN	GO:0034236	protein kinase A catalytic subunit binding	44931	13/18432	0.00352189	0.0132719	0.00114044	2932	1
Sst_Npy_IN	Sst_Npy_IN	GO:0048185	activin binding	44931	15/18432	0.00406283	0.0132719	0.00114044	7046	1
Sst_Npy_IN	Sst_Npy_IN	GO:1990404	NAD+-protein ADP-ribosyltransferase activity	44931	22/18432	0.0059543	0.0138099	0.00118667	142	1
Sst_Npy_IN	Sst_Npy_IN	GO:0003950	NAD+ ADP-ribosyltransferase activity	44931	23/18432	0.00622427	0.0138099	0.00118667	142	1
Sst_Npy_IN	Sst_Npy_IN	GO:0050431	transforming growth factor beta binding	44931	25/18432	0.00676404	0.0138099	0.00118667	7046	1
Sst_Npy_IN	Sst_Npy_IN	GO:0030331	nuclear estrogen receptor binding	44931	39/18432	0.0105359	0.0198561	0.00170622	142	1
Sst_Npy_IN	Sst_Npy_IN	GO:0048156	tau protein binding	44931	43/18432	0.0116115	0.0209813	0.00180291	2932	1
Sst_Npy_IN	Sst_Npy_IN	GO:0001784	phosphotyrosine residue binding	44931	46/18432	0.0124175	0.0209813	0.00180291	5594	1
Sst_Npy_IN	Sst_Npy_IN	GO:0051018	protein kinase A binding	44931	51/18432	0.0137598	0.0217493	0.0018689	2932	1
Sst_Npy_IN	Sst_Npy_IN	GO:0051287	NAD binding	44931	53/18432	0.0142963	0.0218912	0.00188109	142	1
Sst_Npy_IN	Sst_Npy_IN	GO:0002039	p53 binding	44931	67/18432	0.0180452	0.0260063	0.0022347	2932	1
Sst_Npy_IN	Sst_Npy_IN	GO:0031491	nucleosome binding	44931	70/18432	0.0188471	0.0260166	0.00223558	142	1
Sst_Npy_IN	Sst_Npy_IN	GO:0003684	damaged DNA binding	44931	71/18432	0.0191142	0.0260166	0.00223558	142	1
Sst_Npy_IN	Sst_Npy_IN	GO:0008013	beta-catenin binding	44931	87/18432	0.023381	0.0301492	0.0025907	2932	1
Sst_Npy_IN	Sst_Npy_IN	GO:0047485	protein N-terminus binding	44931	106/18432	0.0284286	0.034825	0.00299248	142	1
Sst_Npy_IN	Sst_Npy_IN	GO:0002020	protease binding	44931	139/18432	0.0371457	0.0423288	0.00363728	2932	1
