# Supplementary material for: Uncovering the ferroptosis related mechanism of laduviglusib in the cell-type-specific targets of the striatum in Huntington’s disease
Source: BMC Genomics. 2024 Jun 25;25:633. doi: 10.1186/s12864-024-10534-5 (PMC11197352; doi:10.1186/s12864-024-10534-5)
Supplement: Supplementary file 9 — Supplementary Material 9 [file 12864_2024_10534_MOESM9_ESM.xlsx]

## Sheet: data_KEGG
Supplemental Table S8. KEGG pathway enrichment results.
Cluster	group	ID	Description	GeneRatio	BgRatio	pvalue	p.adjust	qvalue	geneID	Count
Astroglia	Astroglia	hsa05208	Chemical carcinogenesis - reactive oxygen species	45023	223/8586	1.45824e-05	0.00166239	0.00110519	1956/3091/5599/4780	4
Astroglia	Astroglia	hsa05231	Choline metabolism in cancer	44992	98/8586	4.88253e-05	0.00278304	0.00185022	1956/3091/5599	3
Astroglia	Astroglia	hsa05120	Epithelial cell signaling in Helicobacter pylori infection	44964	70/8586	0.00134014	0.0247849	0.0164775	1956/5599	2
Astroglia	Astroglia	hsa05230	Central carbon metabolism in cancer	44964	70/8586	0.00134014	0.0247849	0.0164775	1956/3091	2
Astroglia	Astroglia	hsa04137	Mitophagy - animal	44964	72/8586	0.00141728	0.0247849	0.0164775	3091/5599	2
Astroglia	Astroglia	hsa05212	Pancreatic cancer	44964	76/8586	0.00157784	0.0247849	0.0164775	1956/5599	2
Astroglia	Astroglia	hsa04012	ErbB signaling pathway	44964	85/8586	0.00196954	0.0247849	0.0164775	1956/5599	2
Astroglia	Astroglia	hsa05210	Colorectal cancer	44964	86/8586	0.00201564	0.0247849	0.0164775	1956/5599	2
Astroglia	Astroglia	hsa05235	PD-L1 expression and PD-1 checkpoint pathway in cancer	44964	89/8586	0.00215706	0.0247849	0.0164775	1956/3091	2
Astroglia	Astroglia	hsa04912	GnRH signaling pathway	44964	93/8586	0.00235279	0.0247849	0.0164775	1956/5599	2
Astroglia	Astroglia	hsa05215	Prostate cancer	44964	97/8586	0.00255669	0.0247849	0.0164775	367/1956	2
Astroglia	Astroglia	hsa01522	Endocrine resistance	44964	98/8586	0.00260893	0.0247849	0.0164775	1956/5599	2
Astroglia	Astroglia	hsa04659	Th17 cell differentiation	44964	108/8586	0.00315922	0.0261957	0.0174154	3091/5599	2
Astroglia	Astroglia	hsa04066	HIF-1 signaling pathway	44964	109/8586	0.00321701	0.0261957	0.0174154	1956/3091	2
Astroglia	Astroglia	hsa04071	Sphingolipid signaling pathway	44964	121/8586	0.00394945	0.0300158	0.0199551	4363/5599	2
Astroglia	Astroglia	hsa04926	Relaxin signaling pathway	44964	129/8586	0.00447728	0.0309418	0.0205707	1956/5599	2
Astroglia	Astroglia	hsa04068	FoxO signaling pathway	44964	131/8586	0.00461413	0.0309418	0.0205707	1956/5599	2
Astroglia	Astroglia	hsa05418	Fluid shear stress and atherosclerosis	44964	139/8586	0.00518099	0.0324092	0.0215463	5599/4780	2
Astroglia	Astroglia	hsa04936	Alcoholic liver disease	44964	142/8586	0.00540154	0.0324092	0.0215463	5599/6319	2
Astroglia	Astroglia	hsa04140	Autophagy - animal	44964	165/8586	0.00723496	0.0397262	0.0264108	3091/5599	2
Astroglia	Astroglia	hsa05225	Hepatocellular carcinoma	44964	168/8586	0.00749247	0.0397262	0.0264108	1956/4780	2
Astroglia	Astroglia	hsa04141	Protein processing in endoplasmic reticulum	44964	170/8586	0.00766646	0.0397262	0.0264108	5599/4780	2
Astroglia	Astroglia	hsa05167	Kaposi sarcoma-associated herpesvirus infection	44964	194/8586	0.00989789	0.0490591	0.0326155	3091/5599	2
Ciliated_Ependymal	Ciliated_Ependymal	hsa05160	Hepatitis C	44991	158/8586	0.000117419	0.00662424	0.00407988	1956/2932/5465	3
Ciliated_Ependymal	Ciliated_Ependymal	hsa05225	Hepatocellular carcinoma	44991	168/8586	0.000140941	0.00662424	0.00407988	1956/2932/4780	3
Ciliated_Ependymal	Ciliated_Ependymal	hsa05213	Endometrial cancer	44963	58/8586	0.000661144	0.0207159	0.0127589	1956/2932	2
Ciliated_Ependymal	Ciliated_Ependymal	hsa01521	EGFR tyrosine kinase inhibitor resistance	44963	79/8586	0.00122426	0.0227037	0.0139832	1956/2932	2
Ciliated_Ependymal	Ciliated_Ependymal	hsa04012	ErbB signaling pathway	44963	85/8586	0.00141591	0.0227037	0.0139832	1956/2932	2
Ciliated_Ependymal	Ciliated_Ependymal	hsa05210	Colorectal cancer	44963	86/8586	0.00144917	0.0227037	0.0139832	1956/2932	2
Ciliated_Ependymal	Ciliated_Ependymal	hsa05215	Prostate cancer	44963	97/8586	0.00183973	0.024705	0.0152158	1956/2932	2
Ciliated_Ependymal	Ciliated_Ependymal	hsa04931	Insulin resistance	44963	108/8586	0.00227524	0.0267341	0.0164656	2932/5465	2
Ciliated_Ependymal	Ciliated_Ependymal	hsa04936	Alcoholic liver disease	44963	142/8586	0.00390043	0.033487	0.0206247	2932/5465	2
Ciliated_Ependymal	Ciliated_Ependymal	hsa05224	Breast cancer	44963	147/8586	0.00417442	0.033487	0.0206247	1956/2932	2
Ciliated_Ependymal	Ciliated_Ependymal	hsa05226	Gastric cancer	44963	149/8586	0.00428649	0.033487	0.0206247	1956/2932	2
Ciliated_Ependymal	Ciliated_Ependymal	hsa04932	Non-alcoholic fatty liver disease	44963	155/8586	0.00463118	0.033487	0.0206247	2932/5465	2
Ciliated_Ependymal	Ciliated_Ependymal	hsa04934	Cushing syndrome	44963	155/8586	0.00463118	0.033487	0.0206247	1956/2932	2
Ciliated_Ependymal	Ciliated_Ependymal	hsa04510	Focal adhesion	44963	203/8586	0.00783707	0.0473274	0.029149	1956/2932	2
Ciliated_Ependymal	Ciliated_Ependymal	hsa05415	Diabetic cardiomyopathy	44963	203/8586	0.00783707	0.0473274	0.029149	2932/5465	2
Ciliated_Ependymal	Ciliated_Ependymal	hsa05207	Chemical carcinogenesis - receptor activation	44963	212/8586	0.00852508	0.0473274	0.029149	1956/5465	2
Ciliated_Ependymal	Ciliated_Ependymal	hsa05417	Lipid and atherosclerosis	44963	215/8586	0.00876039	0.0473274	0.029149	2932/4780	2
Ciliated_Ependymal	Ciliated_Ependymal	hsa05208	Chemical carcinogenesis - reactive oxygen species	44963	223/8586	0.00940239	0.0473274	0.029149	1956/4780	2
Ciliated_Ependymal	Ciliated_Ependymal	hsa05163	Human cytomegalovirus infection	44963	225/8586	0.00956617	0.0473274	0.029149	1956/2932	2
dSPN	dSPN	hsa05208	Chemical carcinogenesis - reactive oxygen species	45053	223/8586	2.27565e-07	1.56214e-05	4.27983e-06	1956/3091/5594/5599/4780	5
dSPN	dSPN	hsa04012	ErbB signaling pathway	45023	85/8586	3.06144e-07	1.56214e-05	4.27983e-06	1956/2932/5594/5599	4
dSPN	dSPN	hsa05210	Colorectal cancer	45023	86/8586	3.20987e-07	1.56214e-05	4.27983e-06	1956/2932/5594/5599	4
dSPN	dSPN	hsa05231	Choline metabolism in cancer	45023	98/8586	5.44173e-07	1.98623e-05	5.44173e-06	1956/3091/5594/5599	4
dSPN	dSPN	hsa05225	Hepatocellular carcinoma	45023	168/8586	4.72895e-06	0.000138085	3.78316e-05	1956/2932/5594/4780	4
dSPN	dSPN	hsa05167	Kaposi sarcoma-associated herpesvirus infection	45023	194/8586	8.38753e-06	0.000183331	5.02275e-05	2932/3091/5594/5599	4
dSPN	dSPN	hsa04510	Focal adhesion	45023	203/8586	1.00439e-05	0.000183331	5.02275e-05	1956/2932/5594/5599	4
dSPN	dSPN	hsa05213	Endometrial cancer	44992	58/8586	1.00455e-05	0.000183331	5.02275e-05	1956/2932/5594	3
dSPN	dSPN	hsa05417	Lipid and atherosclerosis	45023	215/8586	1.26158e-05	0.000204656	5.607e-05	2932/5594/5599/4780	4
dSPN	dSPN	hsa04917	Prolactin signaling pathway	44992	70/8586	1.77463e-05	0.000235542	6.45319e-05	2932/5594/5599	3
dSPN	dSPN	hsa05230	Central carbon metabolism in cancer	44992	70/8586	1.77463e-05	0.000235542	6.45319e-05	1956/3091/5594	3
dSPN	dSPN	hsa05131	Shigellosis	45023	247/8586	2.1856e-05	0.000255418	6.99776e-05	1956/2932/5594/5599	4
dSPN	dSPN	hsa05212	Pancreatic cancer	44992	76/8586	2.27427e-05	0.000255418	6.99776e-05	1956/5594/5599	3
dSPN	dSPN	hsa01521	EGFR tyrosine kinase inhibitor resistance	44992	79/8586	2.55559e-05	0.000266511	7.30168e-05	1956/2932/5594	3
dSPN	dSPN	hsa05235	PD-L1 expression and PD-1 checkpoint pathway in cancer	44992	89/8586	3.65715e-05	0.000355963	9.75241e-05	1956/3091/5594	3
dSPN	dSPN	hsa04912	GnRH signaling pathway	44992	93/8586	4.17304e-05	0.000370075	0.00010139	1956/5594/5599	3
dSPN	dSPN	hsa04657	IL-17 signaling pathway	44992	94/8586	4.3091e-05	0.000370075	0.00010139	2932/5594/5599	3
dSPN	dSPN	hsa05215	Prostate cancer	44992	97/8586	4.73474e-05	0.000375184	0.00010279	1956/2932/5594	3
dSPN	dSPN	hsa01522	Endocrine resistance	44992	98/8586	4.88253e-05	0.000375184	0.00010279	1956/5594/5599	3
dSPN	dSPN	hsa04659	Th17 cell differentiation	44992	108/8586	6.53072e-05	0.000466726	0.00012787	3091/5594/5599	3
dSPN	dSPN	hsa04066	HIF-1 signaling pathway	44992	109/8586	6.71318e-05	0.000466726	0.00012787	1956/3091/5594	3
dSPN	dSPN	hsa04722	Neurotrophin signaling pathway	44992	119/8586	8.72528e-05	0.000535531	0.000146721	2932/5594/5599	3
dSPN	dSPN	hsa04935	Growth hormone synthesis, secretion and action	44992	120/8586	8.94585e-05	0.000535531	0.000146721	2932/5594/5599	3
dSPN	dSPN	hsa04660	T cell receptor signaling pathway	44992	121/8586	9.17005e-05	0.000535531	0.000146721	2932/5594/5599	3
dSPN	dSPN	hsa04919	Thyroid hormone signaling pathway	44992	121/8586	9.17005e-05	0.000535531	0.000146721	2932/3091/5594	3
dSPN	dSPN	hsa04926	Relaxin signaling pathway	44992	129/8586	0.000110978	0.000623184	0.000170735	1956/5594/5599	3
dSPN	dSPN	hsa04068	FoxO signaling pathway	44992	131/8586	0.00011618	0.000628233	0.000172119	1956/5594/5599	3
dSPN	dSPN	hsa04210	Apoptosis	44992	136/8586	0.000129879	0.000646	0.000176986	5594/5599/142	3
dSPN	dSPN	hsa04910	Insulin signaling pathway	44992	137/8586	0.00013274	0.000646	0.000176986	2932/5594/5599	3
dSPN	dSPN	hsa05135	Yersinia infection	44992	137/8586	0.00013274	0.000646	0.000176986	2932/5594/5599	3
dSPN	dSPN	hsa05224	Breast cancer	44992	147/8586	0.000163649	0.000770733	0.00021116	1956/2932/5594	3
dSPN	dSPN	hsa05226	Gastric cancer	44992	149/8586	0.000170347	0.000777206	0.000212933	1956/2932/5594	3
dSPN	dSPN	hsa04934	Cushing syndrome	44992	155/8586	0.00019151	0.000847287	0.000232133	1956/2932/5594	3
dSPN	dSPN	hsa05160	Hepatitis C	44992	158/8586	0.000202707	0.000870447	0.000238479	1956/2932/5594	3
dSPN	dSPN	hsa04140	Autophagy - animal	44992	165/8586	0.000230477	0.000961419	0.000263403	3091/5594/5599	3
dSPN	dSPN	hsa05415	Diabetic cardiomyopathy	44992	203/8586	0.000424926	0.00172331	0.00047214	2932/5599/142	3
dSPN	dSPN	hsa05205	Proteoglycans in cancer	44992	205/8586	0.000437363	0.00172581	0.000472825	1956/3091/5594	3
dSPN	dSPN	hsa05219	Bladder cancer	44964	41/8586	0.000460202	0.00176815	0.000484423	1956/5594	2
dSPN	dSPN	hsa05163	Human cytomegalovirus infection	44992	225/8586	0.000574931	0.00211604	0.000579736	1956/2932/5594	3
dSPN	dSPN	hsa04930	Type II diabetes mellitus	44964	46/8586	0.000579736	0.00211604	0.000579736	5594/5599	2
dSPN	dSPN	hsa05171	Coronavirus disease - COVID-19	44992	232/8586	0.000628968	0.00223974	0.000613627	1956/5594/5599	3
dSPN	dSPN	hsa04014	Ras signaling pathway	44992	236/8586	0.000661271	0.0022987	0.000629781	1956/5594/5599	3
dSPN	dSPN	hsa05020	Prion disease	44992	272/8586	0.00100121	0.00339944	0.000931354	2932/5594/5599	3
dSPN	dSPN	hsa04664	Fc epsilon RI signaling pathway	44964	68/8586	0.0012651	0.00413846	0.00113382	5594/5599	2
dSPN	dSPN	hsa05211	Renal cell carcinoma	44964	69/8586	0.00130236	0.00413846	0.00113382	3091/5594	2
dSPN	dSPN	hsa05120	Epithelial cell signaling in Helicobacter pylori infection	44964	70/8586	0.00134014	0.00413846	0.00113382	1956/5599	2
dSPN	dSPN	hsa04010	MAPK signaling pathway	44992	301/8586	0.00134428	0.00413846	0.00113382	1956/5594/5599	3
dSPN	dSPN	hsa04137	Mitophagy - animal	44964	72/8586	0.00141728	0.00413846	0.00113382	3091/5599	2
dSPN	dSPN	hsa05218	Melanoma	44964	72/8586	0.00141728	0.00413846	0.00113382	1956/5594	2
dSPN	dSPN	hsa05223	Non-small cell lung cancer	44964	72/8586	0.00141728	0.00413846	0.00113382	1956/5594	2
dSPN	dSPN	hsa05214	Glioma	44964	75/8586	0.00153692	0.0043998	0.00120543	1956/5594	2
dSPN	dSPN	hsa05133	Pertussis	44964	76/8586	0.00157784	0.00443009	0.00121372	5594/5599	2
dSPN	dSPN	hsa05165	Human papillomavirus infection	44992	331/8586	0.00177016	0.00487629	0.00133597	1956/2932/5594	3
dSPN	dSPN	hsa04662	B cell receptor signaling pathway	44964	84/8586	0.00192394	0.00520177	0.00142514	2932/5594	2
dSPN	dSPN	hsa04540	Gap junction	44964	88/8586	0.0021094	0.00559951	0.00153411	1956/5594	2
dSPN	dSPN	hsa04151	PI3K-Akt signaling pathway	44992	359/8586	0.00223752	0.00583353	0.00159823	1956/2932/5594	3
dSPN	dSPN	hsa04658	Th1 and Th2 cell differentiation	44964	92/8586	0.00230309	0.00589913	0.0016162	5594/5599	2
dSPN	dSPN	hsa04520	Adherens junction	44964	93/8586	0.00235279	0.00592253	0.00162261	1956/5594	2
dSPN	dSPN	hsa04933	AGE-RAGE signaling pathway in diabetic complications	44964	100/8586	0.00271495	0.00654217	0.00179238	5594/5599	2
dSPN	dSPN	hsa05010	Alzheimer disease	44992	384/8586	0.00271531	0.00654217	0.00179238	2932/5594/5599	3
dSPN	dSPN	hsa04916	Melanogenesis	44964	101/8586	0.00276872	0.00654217	0.00179238	2932/5594	2
dSPN	dSPN	hsa04914	Progesterone-mediated oocyte maturation	44964	102/8586	0.00282299	0.00654217	0.00179238	5594/5599	2
dSPN	dSPN	hsa05142	Chagas disease	44964	102/8586	0.00282299	0.00654217	0.00179238	5594/5599	2
dSPN	dSPN	hsa04625	C-type lectin receptor signaling pathway	44964	104/8586	0.00293305	0.00669103	0.00183316	5594/5599	2
dSPN	dSPN	hsa04928	Parathyroid hormone synthesis, secretion and action	44964	106/8586	0.00304513	0.00683983	0.00187393	1956/5594	2
dSPN	dSPN	hsa04620	Toll-like receptor signaling pathway	44964	108/8586	0.00315922	0.00688427	0.0018861	5594/5599	2
dSPN	dSPN	hsa04931	Insulin resistance	44964	108/8586	0.00315922	0.00688427	0.0018861	2932/5599	2
dSPN	dSPN	hsa05145	Toxoplasmosis	44964	111/8586	0.00333411	0.00715853	0.00196124	5594/5599	2
dSPN	dSPN	hsa04668	TNF signaling pathway	44964	114/8586	0.00351349	0.00743435	0.00203681	5594/5599	2
dSPN	dSPN	hsa04071	Sphingolipid signaling pathway	44964	121/8586	0.00394945	0.00823742	0.00225683	5594/5599	2
dSPN	dSPN	hsa04728	Dopaminergic synapse	44964	132/8586	0.00468329	0.00963042	0.00263847	2932/5599	2
dSPN	dSPN	hsa04380	Osteoclast differentiation	44964	135/8586	0.00489368	0.0099233	0.00271871	5594/5599	2
dSPN	dSPN	hsa05022	Pathways of neurodegeneration - multiple diseases	44992	476/8586	0.00501088	0.00993662	0.00272236	2932/5594/5599	3
dSPN	dSPN	hsa04915	Estrogen signaling pathway	44964	137/8586	0.00503637	0.00993662	0.00272236	1956/5594	2
dSPN	dSPN	hsa05162	Measles	44964	138/8586	0.00510844	0.00994442	0.0027245	2932/5599	2
dSPN	dSPN	hsa05418	Fluid shear stress and atherosclerosis	44964	139/8586	0.00518099	0.00995295	0.00272684	5599/4780	2
dSPN	dSPN	hsa04936	Alcoholic liver disease	44964	142/8586	0.00540154	0.0102419	0.00280599	2932/5599	2
dSPN	dSPN	hsa04550	Signaling pathways regulating pluripotency of stem cells	44964	143/8586	0.00547602	0.01025	0.00280821	2932/5594	2
dSPN	dSPN	hsa04072	Phospholipase D signaling pathway	44964	148/8586	0.0058556	0.0106865	0.0029278	1956/5594	2
dSPN	dSPN	hsa04723	Retrograde endocannabinoid signaling	44964	148/8586	0.0058556	0.0106865	0.0029278	5594/5599	2
dSPN	dSPN	hsa04921	Oxytocin signaling pathway	44964	154/8586	0.00632684	0.0114039	0.00312437	1956/5594	2
dSPN	dSPN	hsa04932	Non-alcoholic fatty liver disease	44964	155/8586	0.00640704	0.0114077	0.00312539	2932/5599	2
dSPN	dSPN	hsa04150	mTOR signaling pathway	44964	156/8586	0.00648771	0.0114121	0.00312661	2932/5594	2
dSPN	dSPN	hsa04217	Necroptosis	44964	159/8586	0.00673257	0.0117018	0.00320598	5599/142	2
dSPN	dSPN	hsa05161	Hepatitis B	44964	162/8586	0.00698165	0.011992	0.00328548	5594/5599	2
dSPN	dSPN	hsa04141	Protein processing in endoplasmic reticulum	44964	170/8586	0.00766646	0.0130152	0.0035658	5599/4780	2
dSPN	dSPN	hsa04310	Wnt signaling pathway	44964	174/8586	0.00802003	0.0134589	0.00368737	2932/5599	2
dSPN	dSPN	hsa05152	Tuberculosis	44964	180/8586	0.00856421	0.0142088	0.00389282	5594/5599	2
dSPN	dSPN	hsa04360	Axon guidance	44964	182/8586	0.00874927	0.0143527	0.00393226	2932/5594	2
dSPN	dSPN	hsa04621	NOD-like receptor signaling pathway	44964	186/8586	0.00912488	0.0148026	0.0040555	5594/5599	2
dSPN	dSPN	hsa04062	Chemokine signaling pathway	44964	192/8586	0.00970193	0.0155657	0.00426458	2932/5594	2
dSPN	dSPN	hsa05130	Pathogenic Escherichia coli infection	44964	198/8586	0.0102952	0.0163381	0.00447618	5594/5599	2
dSPN	dSPN	hsa04015	Rap1 signaling pathway	44964	210/8586	0.01153	0.0180456	0.00494401	1956/5594	2
dSPN	dSPN	hsa05170	Human immunodeficiency virus 1 infection	44964	212/8586	0.011742	0.0180456	0.00494401	5594/5599	2
dSPN	dSPN	hsa05207	Chemical carcinogenesis - receptor activation	44964	212/8586	0.011742	0.0180456	0.00494401	1956/5594	2
dSPN	dSPN	hsa05166	Human T-cell leukemia virus 1 infection	44964	222/8586	0.0128283	0.0195097	0.00534512	5594/5599	2
dSPN	dSPN	hsa04024	cAMP signaling pathway	44964	225/8586	0.0131627	0.0198119	0.00542791	5594/5599	2
dSPN	dSPN	hsa04810	Regulation of actin cytoskeleton	44964	229/8586	0.0136146	0.0202829	0.00555696	1956/5594	2
dSPN	dSPN	hsa05132	Salmonella infection	44964	249/8586	0.0159765	0.0235612	0.00645513	5594/5599	2
dSPN	dSPN	hsa05012	Parkinson disease	44964	266/8586	0.018116	0.0264493	0.00724639	5599/4780	2
dSPN	dSPN	hsa05206	MicroRNAs in cancer	44964	310/8586	0.0241965	0.0349771	0.00958278	1956/5594	2
dSPN	dSPN	hsa04215	Apoptosis - multiple species	44933	32/8586	0.025808	0.0369409	0.0101208	5599	1
dSPN	dSPN	hsa04960	Aldosterone-regulated sodium reabsorption	44933	37/8586	0.0297885	0.0418184	0.0114571	5594	1
dSPN	dSPN	hsa05216	Thyroid cancer	44933	37/8586	0.0297885	0.0418184	0.0114571	5594	1
dSPN	dSPN	hsa03410	Base excision repair	44933	44/8586	0.0353377	0.0491362	0.013462	142	1
Endothelial	Endothelial	hsa05230	Central carbon metabolism in cancer	44959	70/8586	6.55263e-05	0.00211609	0.000462305	1956/3091	2
Endothelial	Endothelial	hsa05235	PD-L1 expression and PD-1 checkpoint pathway in cancer	44959	89/8586	0.000106253	0.00211609	0.000462305	1956/3091	2
Endothelial	Endothelial	hsa05231	Choline metabolism in cancer	44959	98/8586	0.000128963	0.00211609	0.000462305	1956/3091	2
Endothelial	Endothelial	hsa04066	HIF-1 signaling pathway	44959	109/8586	0.000159705	0.00211609	0.000462305	1956/3091	2
Endothelial	Endothelial	hsa05205	Proteoglycans in cancer	44959	205/8586	0.000567352	0.00593268	0.00129612	1956/3091	2
Endothelial	Endothelial	hsa05208	Chemical carcinogenesis - reactive oxygen species	44959	223/8586	0.000671625	0.00593268	0.00129612	1956/3091	2
FOXP2_OLFM3_Neuron	FOXP2_OLFM3_Neuron	hsa05160	Hepatitis C	45052	158/8586	1.17148e-08	1.65179e-06	4.31598e-07	1956/2932/3265/5594/5465	5
FOXP2_OLFM3_Neuron	FOXP2_OLFM3_Neuron	hsa05213	Endometrial cancer	45022	58/8586	2.78421e-08	1.96287e-06	5.1288e-07	1956/2932/3265/5594	4
FOXP2_OLFM3_Neuron	FOXP2_OLFM3_Neuron	hsa01521	EGFR tyrosine kinase inhibitor resistance	45022	79/8586	9.82119e-08	3.90923e-06	1.02145e-06	1956/2932/3265/5594	4
FOXP2_OLFM3_Neuron	FOXP2_OLFM3_Neuron	hsa04012	ErbB signaling pathway	45022	85/8586	1.32202e-07	3.90923e-06	1.02145e-06	1956/2932/3265/5594	4
FOXP2_OLFM3_Neuron	FOXP2_OLFM3_Neuron	hsa05210	Colorectal cancer	45022	86/8586	1.38625e-07	3.90923e-06	1.02145e-06	1956/2932/3265/5594	4
FOXP2_OLFM3_Neuron	FOXP2_OLFM3_Neuron	hsa05215	Prostate cancer	45022	97/8586	2.25717e-07	5.30434e-06	1.38598e-06	1956/2932/3265/5594	4
FOXP2_OLFM3_Neuron	FOXP2_OLFM3_Neuron	hsa05224	Breast cancer	45022	147/8586	1.20498e-06	2.24213e-05	5.8585e-06	1956/2932/3265/5594	4
FOXP2_OLFM3_Neuron	FOXP2_OLFM3_Neuron	hsa05226	Gastric cancer	45022	149/8586	1.27213e-06	2.24213e-05	5.8585e-06	1956/2932/3265/5594	4
FOXP2_OLFM3_Neuron	FOXP2_OLFM3_Neuron	hsa05219	Bladder cancer	44991	41/8586	2.00163e-06	2.90195e-05	7.58256e-06	1956/3265/5594	3
FOXP2_OLFM3_Neuron	FOXP2_OLFM3_Neuron	hsa05225	Hepatocellular carcinoma	45022	168/8586	2.05812e-06	2.90195e-05	7.58256e-06	1956/2932/3265/5594	4
FOXP2_OLFM3_Neuron	FOXP2_OLFM3_Neuron	hsa04510	Focal adhesion	45022	203/8586	4.38577e-06	5.62177e-05	1.46892e-05	1956/2932/3265/5594	4
FOXP2_OLFM3_Neuron	FOXP2_OLFM3_Neuron	hsa05207	Chemical carcinogenesis - receptor activation	45022	212/8586	5.21452e-06	6.12706e-05	1.60095e-05	1956/3265/5594/5465	4
FOXP2_OLFM3_Neuron	FOXP2_OLFM3_Neuron	hsa05163	Human cytomegalovirus infection	45022	225/8586	6.61068e-06	7.17004e-05	1.87347e-05	1956/2932/3265/5594	4
FOXP2_OLFM3_Neuron	FOXP2_OLFM3_Neuron	hsa04917	Prolactin signaling pathway	44991	70/8586	1.02004e-05	9.21279e-05	2.40722e-05	2932/3265/5594	3
FOXP2_OLFM3_Neuron	FOXP2_OLFM3_Neuron	hsa05230	Central carbon metabolism in cancer	44991	70/8586	1.02004e-05	9.21279e-05	2.40722e-05	1956/3265/5594	3
FOXP2_OLFM3_Neuron	FOXP2_OLFM3_Neuron	hsa05218	Melanoma	44991	72/8586	1.11076e-05	9.21279e-05	2.40722e-05	1956/3265/5594	3
FOXP2_OLFM3_Neuron	FOXP2_OLFM3_Neuron	hsa05223	Non-small cell lung cancer	44991	72/8586	1.11076e-05	9.21279e-05	2.40722e-05	1956/3265/5594	3
FOXP2_OLFM3_Neuron	FOXP2_OLFM3_Neuron	hsa05214	Glioma	44991	75/8586	1.25662e-05	9.84354e-05	2.57203e-05	1956/3265/5594	3
FOXP2_OLFM3_Neuron	FOXP2_OLFM3_Neuron	hsa04662	B cell receptor signaling pathway	44991	84/8586	1.76901e-05	0.000131279	3.43021e-05	2932/3265/5594	3
FOXP2_OLFM3_Neuron	FOXP2_OLFM3_Neuron	hsa04540	Gap junction	44991	88/8586	2.03517e-05	0.000141376	3.69405e-05	1956/3265/5594	3
FOXP2_OLFM3_Neuron	FOXP2_OLFM3_Neuron	hsa05235	PD-L1 expression and PD-1 checkpoint pathway in cancer	44991	89/8586	2.10561e-05	0.000141376	3.69405e-05	1956/3265/5594	3
FOXP2_OLFM3_Neuron	FOXP2_OLFM3_Neuron	hsa05206	MicroRNAs in cancer	45022	310/8586	2.36112e-05	0.000147343	3.84995e-05	4363/1956/3265/5594	4
FOXP2_OLFM3_Neuron	FOXP2_OLFM3_Neuron	hsa04912	GnRH signaling pathway	44991	93/8586	2.40347e-05	0.000147343	3.84995e-05	1956/3265/5594	3
FOXP2_OLFM3_Neuron	FOXP2_OLFM3_Neuron	hsa01522	Endocrine resistance	44991	98/8586	2.81334e-05	0.000158672	4.14598e-05	1956/3265/5594	3
FOXP2_OLFM3_Neuron	FOXP2_OLFM3_Neuron	hsa05231	Choline metabolism in cancer	44991	98/8586	2.81334e-05	0.000158672	4.14598e-05	1956/3265/5594	3
FOXP2_OLFM3_Neuron	FOXP2_OLFM3_Neuron	hsa05165	Human papillomavirus infection	45022	331/8586	3.06035e-05	0.00016085	4.20288e-05	1956/2932/3265/5594	4
FOXP2_OLFM3_Neuron	FOXP2_OLFM3_Neuron	hsa04916	Melanogenesis	44991	101/8586	3.08011e-05	0.00016085	4.20288e-05	2932/3265/5594	3
FOXP2_OLFM3_Neuron	FOXP2_OLFM3_Neuron	hsa04151	PI3K-Akt signaling pathway	45022	359/8586	4.2181e-05	0.000212411	5.55013e-05	1956/2932/3265/5594	4
FOXP2_OLFM3_Neuron	FOXP2_OLFM3_Neuron	hsa04722	Neurotrophin signaling pathway	44991	119/8586	5.03684e-05	0.000226221	5.91095e-05	2932/3265/5594	3
FOXP2_OLFM3_Neuron	FOXP2_OLFM3_Neuron	hsa04935	Growth hormone synthesis, secretion and action	44991	120/8586	5.16462e-05	0.000226221	5.91095e-05	2932/3265/5594	3
FOXP2_OLFM3_Neuron	FOXP2_OLFM3_Neuron	hsa04071	Sphingolipid signaling pathway	44991	121/8586	5.29452e-05	0.000226221	5.91095e-05	4363/3265/5594	3
FOXP2_OLFM3_Neuron	FOXP2_OLFM3_Neuron	hsa04660	T cell receptor signaling pathway	44991	121/8586	5.29452e-05	0.000226221	5.91095e-05	2932/3265/5594	3
FOXP2_OLFM3_Neuron	FOXP2_OLFM3_Neuron	hsa04919	Thyroid hormone signaling pathway	44991	121/8586	5.29452e-05	0.000226221	5.91095e-05	2932/3265/5594	3
FOXP2_OLFM3_Neuron	FOXP2_OLFM3_Neuron	hsa04926	Relaxin signaling pathway	44991	129/8586	6.41206e-05	0.000265912	6.94805e-05	1956/3265/5594	3
FOXP2_OLFM3_Neuron	FOXP2_OLFM3_Neuron	hsa04068	FoxO signaling pathway	44991	131/8586	6.7138e-05	0.00027047	7.06716e-05	1956/3265/5594	3
FOXP2_OLFM3_Neuron	FOXP2_OLFM3_Neuron	hsa04910	Insulin signaling pathway	44991	137/8586	7.67481e-05	0.000292472	7.64205e-05	2932/3265/5594	3
FOXP2_OLFM3_Neuron	FOXP2_OLFM3_Neuron	hsa04915	Estrogen signaling pathway	44991	137/8586	7.67481e-05	0.000292472	7.64205e-05	1956/3265/5594	3
FOXP2_OLFM3_Neuron	FOXP2_OLFM3_Neuron	hsa04550	Signaling pathways regulating pluripotency of stem cells	44991	143/8586	8.72223e-05	0.00032364	8.45645e-05	2932/3265/5594	3
FOXP2_OLFM3_Neuron	FOXP2_OLFM3_Neuron	hsa04072	Phospholipase D signaling pathway	44991	148/8586	9.66363e-05	0.000349377	9.12893e-05	1956/3265/5594	3
FOXP2_OLFM3_Neuron	FOXP2_OLFM3_Neuron	hsa04921	Oxytocin signaling pathway	44991	154/8586	0.000108786	0.000379519	9.91652e-05	1956/3265/5594	3
FOXP2_OLFM3_Neuron	FOXP2_OLFM3_Neuron	hsa04934	Cushing syndrome	44991	155/8586	0.000110904	0.000379519	9.91652e-05	1956/2932/5594	3
FOXP2_OLFM3_Neuron	FOXP2_OLFM3_Neuron	hsa04150	mTOR signaling pathway	44991	156/8586	0.000113048	0.000379519	9.91652e-05	2932/3265/5594	3
FOXP2_OLFM3_Neuron	FOXP2_OLFM3_Neuron	hsa04360	Axon guidance	44991	182/8586	0.000178777	0.000586222	0.000153175	2932/3265/5594	3
FOXP2_OLFM3_Neuron	FOXP2_OLFM3_Neuron	hsa04062	Chemokine signaling pathway	44991	192/8586	0.000209519	0.000671412	0.000175434	2932/3265/5594	3
FOXP2_OLFM3_Neuron	FOXP2_OLFM3_Neuron	hsa05167	Kaposi sarcoma-associated herpesvirus infection	44991	194/8586	0.000216055	0.000676972	0.000176887	2932/3265/5594	3
FOXP2_OLFM3_Neuron	FOXP2_OLFM3_Neuron	hsa05205	Proteoglycans in cancer	44991	205/8586	0.000254397	0.000779783	0.000203751	1956/3265/5594	3
FOXP2_OLFM3_Neuron	FOXP2_OLFM3_Neuron	hsa05216	Thyroid cancer	44963	37/8586	0.000268125	0.000802529	0.000209694	3265/5594	2
FOXP2_OLFM3_Neuron	FOXP2_OLFM3_Neuron	hsa04015	Rap1 signaling pathway	44991	210/8586	0.000273201	0.000802529	0.000209694	1956/3265/5594	3
FOXP2_OLFM3_Neuron	FOXP2_OLFM3_Neuron	hsa05417	Lipid and atherosclerosis	44991	215/8586	0.000292892	0.000842811	0.000220219	2932/3265/5594	3
FOXP2_OLFM3_Neuron	FOXP2_OLFM3_Neuron	hsa05208	Chemical carcinogenesis - reactive oxygen species	44991	223/8586	0.000326287	0.000920129	0.000240422	1956/3265/5594	3
FOXP2_OLFM3_Neuron	FOXP2_OLFM3_Neuron	hsa04810	Regulation of actin cytoskeleton	44991	229/8586	0.000352899	0.000975663	0.000254932	1956/3265/5594	3
FOXP2_OLFM3_Neuron	FOXP2_OLFM3_Neuron	hsa04014	Ras signaling pathway	44991	236/8586	0.000385691	0.00104582	0.000273263	1956/3265/5594	3
FOXP2_OLFM3_Neuron	FOXP2_OLFM3_Neuron	hsa05131	Shigellosis	44991	247/8586	0.00044113	0.00117357	0.000306644	1956/2932/5594	3
FOXP2_OLFM3_Neuron	FOXP2_OLFM3_Neuron	hsa04370	VEGF signaling pathway	44963	59/8586	0.000684129	0.00178634	0.000466755	3265/5594	2
FOXP2_OLFM3_Neuron	FOXP2_OLFM3_Neuron	hsa04730	Long-term depression	44963	60/8586	0.0007075	0.00181377	0.000473923	3265/5594	2
FOXP2_OLFM3_Neuron	FOXP2_OLFM3_Neuron	hsa04010	MAPK signaling pathway	44991	301/8586	0.000788589	0.00198555	0.000518808	1956/3265/5594	3
FOXP2_OLFM3_Neuron	FOXP2_OLFM3_Neuron	hsa04929	GnRH secretion	44963	64/8586	0.000804826	0.00199089	0.000520202	3265/5594	2
FOXP2_OLFM3_Neuron	FOXP2_OLFM3_Neuron	hsa04720	Long-term potentiation	44963	67/8586	0.000881849	0.00210747	0.000550664	3265/5594	2
FOXP2_OLFM3_Neuron	FOXP2_OLFM3_Neuron	hsa05221	Acute myeloid leukemia	44963	67/8586	0.000881849	0.00210747	0.000550664	3265/5594	2
FOXP2_OLFM3_Neuron	FOXP2_OLFM3_Neuron	hsa04664	Fc epsilon RI signaling pathway	44963	68/8586	0.000908289	0.00213448	0.000557721	3265/5594	2
FOXP2_OLFM3_Neuron	FOXP2_OLFM3_Neuron	hsa05211	Renal cell carcinoma	44963	69/8586	0.00093511	0.00216148	0.000564778	3265/5594	2
FOXP2_OLFM3_Neuron	FOXP2_OLFM3_Neuron	hsa05212	Pancreatic cancer	44963	76/8586	0.00113353	0.00253694	0.000662881	1956/5594	2
FOXP2_OLFM3_Neuron	FOXP2_OLFM3_Neuron	hsa05220	Chronic myeloid leukemia	44963	76/8586	0.00113353	0.00253694	0.000662881	3265/5594	2
FOXP2_OLFM3_Neuron	FOXP2_OLFM3_Neuron	hsa05010	Alzheimer disease	44991	384/8586	0.00160467	0.0035353	0.000923743	2932/3265/5594	3
FOXP2_OLFM3_Neuron	FOXP2_OLFM3_Neuron	hsa04520	Adherens junction	44963	93/8586	0.00169248	0.00367139	0.000959303	1956/5594	2
FOXP2_OLFM3_Neuron	FOXP2_OLFM3_Neuron	hsa04657	IL-17 signaling pathway	44963	94/8586	0.00172874	0.00369321	0.000965006	2932/5594	2
FOXP2_OLFM3_Neuron	FOXP2_OLFM3_Neuron	hsa04933	AGE-RAGE signaling pathway in diabetic complications	44963	100/8586	0.00195407	0.0041123	0.00107451	3265/5594	2
FOXP2_OLFM3_Neuron	FOXP2_OLFM3_Neuron	hsa04625	C-type lectin receptor signaling pathway	44963	104/8586	0.00211171	0.00437868	0.00114411	3265/5594	2
FOXP2_OLFM3_Neuron	FOXP2_OLFM3_Neuron	hsa04928	Parathyroid hormone synthesis, secretion and action	44963	106/8586	0.00219274	0.00448081	0.0011708	1956/5594	2
FOXP2_OLFM3_Neuron	FOXP2_OLFM3_Neuron	hsa04931	Insulin resistance	44963	108/8586	0.00227524	0.00458299	0.0011975	2932/5465	2
FOXP2_OLFM3_Neuron	FOXP2_OLFM3_Neuron	hsa04066	HIF-1 signaling pathway	44963	109/8586	0.00231705	0.00460146	0.00120232	1956/5594	2
FOXP2_OLFM3_Neuron	FOXP2_OLFM3_Neuron	hsa04725	Cholinergic synapse	44963	113/8586	0.00248793	0.0048722	0.00127307	3265/5594	2
FOXP2_OLFM3_Neuron	FOXP2_OLFM3_Neuron	hsa04726	Serotonergic synapse	44963	115/8586	0.00257557	0.00497473	0.00129986	3265/5594	2
FOXP2_OLFM3_Neuron	FOXP2_OLFM3_Neuron	hsa05022	Pathways of neurodegeneration - multiple diseases	44991	476/8586	0.00298573	0.00568902	0.00148649	2932/3265/5594	3
FOXP2_OLFM3_Neuron	FOXP2_OLFM3_Neuron	hsa04650	Natural killer cell mediated cytotoxicity	44963	132/8586	0.00337916	0.00635282	0.00165994	3265/5594	2
FOXP2_OLFM3_Neuron	FOXP2_OLFM3_Neuron	hsa04210	Apoptosis	44963	136/8586	0.00358338	0.00664811	0.0017371	3265/5594	2
FOXP2_OLFM3_Neuron	FOXP2_OLFM3_Neuron	hsa05135	Yersinia infection	44963	137/8586	0.00363533	0.0066569	0.00173939	2932/5594	2
FOXP2_OLFM3_Neuron	FOXP2_OLFM3_Neuron	hsa04371	Apelin signaling pathway	44963	139/8586	0.0037403	0.00676132	0.00176667	3265/5594	2
FOXP2_OLFM3_Neuron	FOXP2_OLFM3_Neuron	hsa04936	Alcoholic liver disease	44963	142/8586	0.00390043	0.00696153	0.00181899	2932/5465	2
FOXP2_OLFM3_Neuron	FOXP2_OLFM3_Neuron	hsa04932	Non-alcoholic fatty liver disease	44963	155/8586	0.00463118	0.00816245	0.00213278	2932/5465	2
FOXP2_OLFM3_Neuron	FOXP2_OLFM3_Neuron	hsa04218	Cellular senescence	44963	156/8586	0.00468985	0.00816382	0.00213314	3265/5594	2
FOXP2_OLFM3_Neuron	FOXP2_OLFM3_Neuron	hsa05161	Hepatitis B	44963	162/8586	0.00504926	0.00868227	0.0022686	3265/5594	2
FOXP2_OLFM3_Neuron	FOXP2_OLFM3_Neuron	hsa04140	Autophagy - animal	44963	165/8586	0.00523368	0.00888945	0.00232274	3265/5594	2
FOXP2_OLFM3_Neuron	FOXP2_OLFM3_Neuron	hsa04630	JAK-STAT signaling pathway	44963	166/8586	0.00529584	0.00888945	0.00232274	1956/3265	2
FOXP2_OLFM3_Neuron	FOXP2_OLFM3_Neuron	hsa05034	Alcoholism	44963	188/8586	0.0067507	0.0111982	0.002926	3265/5594	2
FOXP2_OLFM3_Neuron	FOXP2_OLFM3_Neuron	hsa05415	Diabetic cardiomyopathy	44963	203/8586	0.00783707	0.0128232	0.00335059	2932/5465	2
FOXP2_OLFM3_Neuron	FOXP2_OLFM3_Neuron	hsa05203	Viral carcinogenesis	44963	204/8586	0.00791219	0.0128232	0.00335059	3265/5594	2
FOXP2_OLFM3_Neuron	FOXP2_OLFM3_Neuron	hsa05170	Human immunodeficiency virus 1 infection	44963	212/8586	0.00852508	0.0136595	0.00356911	3265/5594	2
FOXP2_OLFM3_Neuron	FOXP2_OLFM3_Neuron	hsa05166	Human T-cell leukemia virus 1 infection	44963	222/8586	0.00932099	0.014767	0.00385848	3265/5594	2
FOXP2_OLFM3_Neuron	FOXP2_OLFM3_Neuron	hsa04024	cAMP signaling pathway	44963	225/8586	0.00956617	0.014987	0.00391598	5594/5465	2
FOXP2_OLFM3_Neuron	FOXP2_OLFM3_Neuron	hsa05171	Coronavirus disease - COVID-19	44963	232/8586	0.0101497	0.0157264	0.00410919	1956/5594	2
FOXP2_OLFM3_Neuron	FOXP2_OLFM3_Neuron	hsa05132	Salmonella infection	44963	249/8586	0.0116328	0.0177734	0.00464405	3265/5594	2
FOXP2_OLFM3_Neuron	FOXP2_OLFM3_Neuron	hsa04144	Endocytosis	44963	250/8586	0.0117229	0.0177734	0.00464405	1956/3265	2
FOXP2_OLFM3_Neuron	FOXP2_OLFM3_Neuron	hsa05020	Prion disease	44963	272/8586	0.0137857	0.0206785	0.00540313	2932/5594	2
FOXP2_OLFM3_Neuron	FOXP2_OLFM3_Neuron	hsa04977	Vitamin digestion and absorption	44932	24/8586	0.0166595	0.0247263	0.00646076	4363	1
FOXP2_OLFM3_Neuron	FOXP2_OLFM3_Neuron	hsa01523	Antifolate resistance	44932	30/8586	0.0207881	0.0305325	0.00797788	4363	1
FOXP2_OLFM3_Neuron	FOXP2_OLFM3_Neuron	hsa04960	Aldosterone-regulated sodium reabsorption	44932	37/8586	0.0255865	0.0371927	0.00971813	5594	1
FOXP2_OLFM3_Neuron	FOXP2_OLFM3_Neuron	hsa02010	ABC transporters	44932	45/8586	0.0310463	0.0446687	0.0116715	4363	1
FOXP2_OLFM3_Neuron	FOXP2_OLFM3_Neuron	hsa04930	Type II diabetes mellitus	44932	46/8586	0.031727	0.0451869	0.011807	5594	1
iSPN	iSPN	hsa05208	Chemical carcinogenesis - reactive oxygen species	45053	223/8586	2.27565e-07	1.56214e-05	4.27983e-06	1956/3091/5594/5599/4780	5
iSPN	iSPN	hsa04012	ErbB signaling pathway	45023	85/8586	3.06144e-07	1.56214e-05	4.27983e-06	1956/2932/5594/5599	4
iSPN	iSPN	hsa05210	Colorectal cancer	45023	86/8586	3.20987e-07	1.56214e-05	4.27983e-06	1956/2932/5594/5599	4
iSPN	iSPN	hsa05231	Choline metabolism in cancer	45023	98/8586	5.44173e-07	1.98623e-05	5.44173e-06	1956/3091/5594/5599	4
iSPN	iSPN	hsa05225	Hepatocellular carcinoma	45023	168/8586	4.72895e-06	0.000138085	3.78316e-05	1956/2932/5594/4780	4
iSPN	iSPN	hsa05167	Kaposi sarcoma-associated herpesvirus infection	45023	194/8586	8.38753e-06	0.000183331	5.02275e-05	2932/3091/5594/5599	4
iSPN	iSPN	hsa04510	Focal adhesion	45023	203/8586	1.00439e-05	0.000183331	5.02275e-05	1956/2932/5594/5599	4
iSPN	iSPN	hsa05213	Endometrial cancer	44992	58/8586	1.00455e-05	0.000183331	5.02275e-05	1956/2932/5594	3
iSPN	iSPN	hsa05417	Lipid and atherosclerosis	45023	215/8586	1.26158e-05	0.000204656	5.607e-05	2932/5594/5599/4780	4
iSPN	iSPN	hsa04917	Prolactin signaling pathway	44992	70/8586	1.77463e-05	0.000235542	6.45319e-05	2932/5594/5599	3
iSPN	iSPN	hsa05230	Central carbon metabolism in cancer	44992	70/8586	1.77463e-05	0.000235542	6.45319e-05	1956/3091/5594	3
iSPN	iSPN	hsa05131	Shigellosis	45023	247/8586	2.1856e-05	0.000255418	6.99776e-05	1956/2932/5594/5599	4
iSPN	iSPN	hsa05212	Pancreatic cancer	44992	76/8586	2.27427e-05	0.000255418	6.99776e-05	1956/5594/5599	3
iSPN	iSPN	hsa01521	EGFR tyrosine kinase inhibitor resistance	44992	79/8586	2.55559e-05	0.000266511	7.30168e-05	1956/2932/5594	3
iSPN	iSPN	hsa05235	PD-L1 expression and PD-1 checkpoint pathway in cancer	44992	89/8586	3.65715e-05	0.000355963	9.75241e-05	1956/3091/5594	3
iSPN	iSPN	hsa04912	GnRH signaling pathway	44992	93/8586	4.17304e-05	0.000370075	0.00010139	1956/5594/5599	3
iSPN	iSPN	hsa04657	IL-17 signaling pathway	44992	94/8586	4.3091e-05	0.000370075	0.00010139	2932/5594/5599	3
iSPN	iSPN	hsa05215	Prostate cancer	44992	97/8586	4.73474e-05	0.000375184	0.00010279	1956/2932/5594	3
iSPN	iSPN	hsa01522	Endocrine resistance	44992	98/8586	4.88253e-05	0.000375184	0.00010279	1956/5594/5599	3
iSPN	iSPN	hsa04659	Th17 cell differentiation	44992	108/8586	6.53072e-05	0.000466726	0.00012787	3091/5594/5599	3
iSPN	iSPN	hsa04066	HIF-1 signaling pathway	44992	109/8586	6.71318e-05	0.000466726	0.00012787	1956/3091/5594	3
iSPN	iSPN	hsa04722	Neurotrophin signaling pathway	44992	119/8586	8.72528e-05	0.000535531	0.000146721	2932/5594/5599	3
iSPN	iSPN	hsa04935	Growth hormone synthesis, secretion and action	44992	120/8586	8.94585e-05	0.000535531	0.000146721	2932/5594/5599	3
iSPN	iSPN	hsa04660	T cell receptor signaling pathway	44992	121/8586	9.17005e-05	0.000535531	0.000146721	2932/5594/5599	3
iSPN	iSPN	hsa04919	Thyroid hormone signaling pathway	44992	121/8586	9.17005e-05	0.000535531	0.000146721	2932/3091/5594	3
iSPN	iSPN	hsa04926	Relaxin signaling pathway	44992	129/8586	0.000110978	0.000623184	0.000170735	1956/5594/5599	3
iSPN	iSPN	hsa04068	FoxO signaling pathway	44992	131/8586	0.00011618	0.000628233	0.000172119	1956/5594/5599	3
iSPN	iSPN	hsa04210	Apoptosis	44992	136/8586	0.000129879	0.000646	0.000176986	5594/5599/142	3
iSPN	iSPN	hsa04910	Insulin signaling pathway	44992	137/8586	0.00013274	0.000646	0.000176986	2932/5594/5599	3
iSPN	iSPN	hsa05135	Yersinia infection	44992	137/8586	0.00013274	0.000646	0.000176986	2932/5594/5599	3
iSPN	iSPN	hsa05224	Breast cancer	44992	147/8586	0.000163649	0.000770733	0.00021116	1956/2932/5594	3
iSPN	iSPN	hsa05226	Gastric cancer	44992	149/8586	0.000170347	0.000777206	0.000212933	1956/2932/5594	3
iSPN	iSPN	hsa04934	Cushing syndrome	44992	155/8586	0.00019151	0.000847287	0.000232133	1956/2932/5594	3
iSPN	iSPN	hsa05160	Hepatitis C	44992	158/8586	0.000202707	0.000870447	0.000238479	1956/2932/5594	3
iSPN	iSPN	hsa04140	Autophagy - animal	44992	165/8586	0.000230477	0.000961419	0.000263403	3091/5594/5599	3
iSPN	iSPN	hsa05415	Diabetic cardiomyopathy	44992	203/8586	0.000424926	0.00172331	0.00047214	2932/5599/142	3
iSPN	iSPN	hsa05205	Proteoglycans in cancer	44992	205/8586	0.000437363	0.00172581	0.000472825	1956/3091/5594	3
iSPN	iSPN	hsa05219	Bladder cancer	44964	41/8586	0.000460202	0.00176815	0.000484423	1956/5594	2
iSPN	iSPN	hsa05163	Human cytomegalovirus infection	44992	225/8586	0.000574931	0.00211604	0.000579736	1956/2932/5594	3
iSPN	iSPN	hsa04930	Type II diabetes mellitus	44964	46/8586	0.000579736	0.00211604	0.000579736	5594/5599	2
iSPN	iSPN	hsa05171	Coronavirus disease - COVID-19	44992	232/8586	0.000628968	0.00223974	0.000613627	1956/5594/5599	3
iSPN	iSPN	hsa04014	Ras signaling pathway	44992	236/8586	0.000661271	0.0022987	0.000629781	1956/5594/5599	3
iSPN	iSPN	hsa05020	Prion disease	44992	272/8586	0.00100121	0.00339944	0.000931354	2932/5594/5599	3
iSPN	iSPN	hsa04664	Fc epsilon RI signaling pathway	44964	68/8586	0.0012651	0.00413846	0.00113382	5594/5599	2
iSPN	iSPN	hsa05211	Renal cell carcinoma	44964	69/8586	0.00130236	0.00413846	0.00113382	3091/5594	2
iSPN	iSPN	hsa05120	Epithelial cell signaling in Helicobacter pylori infection	44964	70/8586	0.00134014	0.00413846	0.00113382	1956/5599	2
iSPN	iSPN	hsa04010	MAPK signaling pathway	44992	301/8586	0.00134428	0.00413846	0.00113382	1956/5594/5599	3
iSPN	iSPN	hsa04137	Mitophagy - animal	44964	72/8586	0.00141728	0.00413846	0.00113382	3091/5599	2
iSPN	iSPN	hsa05218	Melanoma	44964	72/8586	0.00141728	0.00413846	0.00113382	1956/5594	2
iSPN	iSPN	hsa05223	Non-small cell lung cancer	44964	72/8586	0.00141728	0.00413846	0.00113382	1956/5594	2
iSPN	iSPN	hsa05214	Glioma	44964	75/8586	0.00153692	0.0043998	0.00120543	1956/5594	2
iSPN	iSPN	hsa05133	Pertussis	44964	76/8586	0.00157784	0.00443009	0.00121372	5594/5599	2
iSPN	iSPN	hsa05165	Human papillomavirus infection	44992	331/8586	0.00177016	0.00487629	0.00133597	1956/2932/5594	3
iSPN	iSPN	hsa04662	B cell receptor signaling pathway	44964	84/8586	0.00192394	0.00520177	0.00142514	2932/5594	2
iSPN	iSPN	hsa04540	Gap junction	44964	88/8586	0.0021094	0.00559951	0.00153411	1956/5594	2
iSPN	iSPN	hsa04151	PI3K-Akt signaling pathway	44992	359/8586	0.00223752	0.00583353	0.00159823	1956/2932/5594	3
iSPN	iSPN	hsa04658	Th1 and Th2 cell differentiation	44964	92/8586	0.00230309	0.00589913	0.0016162	5594/5599	2
iSPN	iSPN	hsa04520	Adherens junction	44964	93/8586	0.00235279	0.00592253	0.00162261	1956/5594	2
iSPN	iSPN	hsa04933	AGE-RAGE signaling pathway in diabetic complications	44964	100/8586	0.00271495	0.00654217	0.00179238	5594/5599	2
iSPN	iSPN	hsa05010	Alzheimer disease	44992	384/8586	0.00271531	0.00654217	0.00179238	2932/5594/5599	3
iSPN	iSPN	hsa04916	Melanogenesis	44964	101/8586	0.00276872	0.00654217	0.00179238	2932/5594	2
iSPN	iSPN	hsa04914	Progesterone-mediated oocyte maturation	44964	102/8586	0.00282299	0.00654217	0.00179238	5594/5599	2
iSPN	iSPN	hsa05142	Chagas disease	44964	102/8586	0.00282299	0.00654217	0.00179238	5594/5599	2
iSPN	iSPN	hsa04625	C-type lectin receptor signaling pathway	44964	104/8586	0.00293305	0.00669103	0.00183316	5594/5599	2
iSPN	iSPN	hsa04928	Parathyroid hormone synthesis, secretion and action	44964	106/8586	0.00304513	0.00683983	0.00187393	1956/5594	2
iSPN	iSPN	hsa04620	Toll-like receptor signaling pathway	44964	108/8586	0.00315922	0.00688427	0.0018861	5594/5599	2
iSPN	iSPN	hsa04931	Insulin resistance	44964	108/8586	0.00315922	0.00688427	0.0018861	2932/5599	2
iSPN	iSPN	hsa05145	Toxoplasmosis	44964	111/8586	0.00333411	0.00715853	0.00196124	5594/5599	2
iSPN	iSPN	hsa04668	TNF signaling pathway	44964	114/8586	0.00351349	0.00743435	0.00203681	5594/5599	2
iSPN	iSPN	hsa04071	Sphingolipid signaling pathway	44964	121/8586	0.00394945	0.00823742	0.00225683	5594/5599	2
iSPN	iSPN	hsa04728	Dopaminergic synapse	44964	132/8586	0.00468329	0.00963042	0.00263847	2932/5599	2
iSPN	iSPN	hsa04380	Osteoclast differentiation	44964	135/8586	0.00489368	0.0099233	0.00271871	5594/5599	2
iSPN	iSPN	hsa05022	Pathways of neurodegeneration - multiple diseases	44992	476/8586	0.00501088	0.00993662	0.00272236	2932/5594/5599	3
iSPN	iSPN	hsa04915	Estrogen signaling pathway	44964	137/8586	0.00503637	0.00993662	0.00272236	1956/5594	2
iSPN	iSPN	hsa05162	Measles	44964	138/8586	0.00510844	0.00994442	0.0027245	2932/5599	2
iSPN	iSPN	hsa05418	Fluid shear stress and atherosclerosis	44964	139/8586	0.00518099	0.00995295	0.00272684	5599/4780	2
iSPN	iSPN	hsa04936	Alcoholic liver disease	44964	142/8586	0.00540154	0.0102419	0.00280599	2932/5599	2
iSPN	iSPN	hsa04550	Signaling pathways regulating pluripotency of stem cells	44964	143/8586	0.00547602	0.01025	0.00280821	2932/5594	2
iSPN	iSPN	hsa04072	Phospholipase D signaling pathway	44964	148/8586	0.0058556	0.0106865	0.0029278	1956/5594	2
iSPN	iSPN	hsa04723	Retrograde endocannabinoid signaling	44964	148/8586	0.0058556	0.0106865	0.0029278	5594/5599	2
iSPN	iSPN	hsa04921	Oxytocin signaling pathway	44964	154/8586	0.00632684	0.0114039	0.00312437	1956/5594	2
iSPN	iSPN	hsa04932	Non-alcoholic fatty liver disease	44964	155/8586	0.00640704	0.0114077	0.00312539	2932/5599	2
iSPN	iSPN	hsa04150	mTOR signaling pathway	44964	156/8586	0.00648771	0.0114121	0.00312661	2932/5594	2
iSPN	iSPN	hsa04217	Necroptosis	44964	159/8586	0.00673257	0.0117018	0.00320598	5599/142	2
iSPN	iSPN	hsa05161	Hepatitis B	44964	162/8586	0.00698165	0.011992	0.00328548	5594/5599	2
iSPN	iSPN	hsa04141	Protein processing in endoplasmic reticulum	44964	170/8586	0.00766646	0.0130152	0.0035658	5599/4780	2
iSPN	iSPN	hsa04310	Wnt signaling pathway	44964	174/8586	0.00802003	0.0134589	0.00368737	2932/5599	2
iSPN	iSPN	hsa05152	Tuberculosis	44964	180/8586	0.00856421	0.0142088	0.00389282	5594/5599	2
iSPN	iSPN	hsa04360	Axon guidance	44964	182/8586	0.00874927	0.0143527	0.00393226	2932/5594	2
iSPN	iSPN	hsa04621	NOD-like receptor signaling pathway	44964	186/8586	0.00912488	0.0148026	0.0040555	5594/5599	2
iSPN	iSPN	hsa04062	Chemokine signaling pathway	44964	192/8586	0.00970193	0.0155657	0.00426458	2932/5594	2
iSPN	iSPN	hsa05130	Pathogenic Escherichia coli infection	44964	198/8586	0.0102952	0.0163381	0.00447618	5594/5599	2
iSPN	iSPN	hsa04015	Rap1 signaling pathway	44964	210/8586	0.01153	0.0180456	0.00494401	1956/5594	2
iSPN	iSPN	hsa05170	Human immunodeficiency virus 1 infection	44964	212/8586	0.011742	0.0180456	0.00494401	5594/5599	2
iSPN	iSPN	hsa05207	Chemical carcinogenesis - receptor activation	44964	212/8586	0.011742	0.0180456	0.00494401	1956/5594	2
iSPN	iSPN	hsa05166	Human T-cell leukemia virus 1 infection	44964	222/8586	0.0128283	0.0195097	0.00534512	5594/5599	2
iSPN	iSPN	hsa04024	cAMP signaling pathway	44964	225/8586	0.0131627	0.0198119	0.00542791	5594/5599	2
iSPN	iSPN	hsa04810	Regulation of actin cytoskeleton	44964	229/8586	0.0136146	0.0202829	0.00555696	1956/5594	2
iSPN	iSPN	hsa05132	Salmonella infection	44964	249/8586	0.0159765	0.0235612	0.00645513	5594/5599	2
iSPN	iSPN	hsa05012	Parkinson disease	44964	266/8586	0.018116	0.0264493	0.00724639	5599/4780	2
iSPN	iSPN	hsa05206	MicroRNAs in cancer	44964	310/8586	0.0241965	0.0349771	0.00958278	1956/5594	2
iSPN	iSPN	hsa04215	Apoptosis - multiple species	44933	32/8586	0.025808	0.0369409	0.0101208	5599	1
iSPN	iSPN	hsa04960	Aldosterone-regulated sodium reabsorption	44933	37/8586	0.0297885	0.0418184	0.0114571	5594	1
iSPN	iSPN	hsa05216	Thyroid cancer	44933	37/8586	0.0297885	0.0418184	0.0114571	5594	1
iSPN	iSPN	hsa03410	Base excision repair	44933	44/8586	0.0353377	0.0491362	0.013462	142	1
Microglia	Microglia	hsa04659	Th17 cell differentiation	44961	108/8586	0.000925233	0.039785	0.0224004	3091/7046	2
Microglia	Microglia	hsa04140	Autophagy - animal	44961	165/8586	0.00214729	0.0461667	0.0259935	1508/3091	2
Oligodendrocyte	Oligodendrocyte	hsa01040	Biosynthesis of unsaturated fatty acids	44927	27/8586	0.00314465	0.0145586	NA	6319	1
Oligodendrocyte	Oligodendrocyte	hsa01212	Fatty acid metabolism	44927	57/8586	0.00663871	0.0145586	NA	6319	1
Oligodendrocyte	Oligodendrocyte	hsa03320	PPAR signaling pathway	44927	75/8586	0.00873515	0.0145586	NA	6319	1
Oligodendrocyte	Oligodendrocyte	hsa04152	AMPK signaling pathway	44927	121/8586	0.0140927	0.0165386	NA	6319	1
Oligodendrocyte	Oligodendrocyte	hsa04936	Alcoholic liver disease	44927	142/8586	0.0165386	0.0165386	NA	6319	1
OPC	OPC	hsa05120	Epithelial cell signaling in Helicobacter pylori infection	44959	70/8586	6.55263e-05	0.00191603	0.000290895	1956/5599	2
OPC	OPC	hsa05212	Pancreatic cancer	44959	76/8586	7.73292e-05	0.00191603	0.000290895	1956/5599	2
OPC	OPC	hsa04012	ErbB signaling pathway	44959	85/8586	9.6865e-05	0.00191603	0.000290895	1956/5599	2
OPC	OPC	hsa05210	Colorectal cancer	44959	86/8586	9.91713e-05	0.00191603	0.000290895	1956/5599	2
OPC	OPC	hsa04912	GnRH signaling pathway	44959	93/8586	0.000116075	0.00191603	0.000290895	1956/5599	2
OPC	OPC	hsa01522	Endocrine resistance	44959	98/8586	0.000128963	0.00191603	0.000290895	1956/5599	2
OPC	OPC	hsa05231	Choline metabolism in cancer	44959	98/8586	0.000128963	0.00191603	0.000290895	1956/5599	2
OPC	OPC	hsa04926	Relaxin signaling pathway	44959	129/8586	0.000224011	0.00266977	0.00040533	1956/5599	2
OPC	OPC	hsa04068	FoxO signaling pathway	44959	131/8586	0.000231038	0.00266977	0.00040533	1956/5599	2
OPC	OPC	hsa04510	Focal adhesion	44959	203/8586	0.000556309	0.00578562	0.000878383	1956/5599	2
OPC	OPC	hsa05208	Chemical carcinogenesis - reactive oxygen species	44959	223/8586	0.000671625	0.0060192	0.000913846	1956/5599	2
OPC	OPC	hsa05171	Coronavirus disease - COVID-19	44959	232/8586	0.000727058	0.0060192	0.000913846	1956/5599	2
OPC	OPC	hsa04014	Ras signaling pathway	44959	236/8586	0.0007524	0.0060192	0.000913846	1956/5599	2
OPC	OPC	hsa05131	Shigellosis	44959	247/8586	0.00082433	0.00612359	0.000929695	1956/5599	2
OPC	OPC	hsa04010	MAPK signaling pathway	44959	301/8586	0.00122506	0.00849373	0.00128953	1956/5599	2
OPC	OPC	hsa04215	Apoptosis - multiple species	44928	32/8586	0.00744054	0.0483635	0.00734264	5599	1
Pvalb_Th_IN	Pvalb_Th_IN	hsa05208	Chemical carcinogenesis - reactive oxygen species	44988	223/8586	1.72914e-05	0.0017983	0.000691655	1956/5599/4780	3
Pvalb_Th_IN	Pvalb_Th_IN	hsa05120	Epithelial cell signaling in Helicobacter pylori infection	44960	70/8586	0.000195541	0.00499208	0.00192003	1956/5599	2
Pvalb_Th_IN	Pvalb_Th_IN	hsa05212	Pancreatic cancer	44960	76/8586	0.000230654	0.00499208	0.00192003	1956/5599	2
Pvalb_Th_IN	Pvalb_Th_IN	hsa04012	ErbB signaling pathway	44960	85/8586	0.000288722	0.00499208	0.00192003	1956/5599	2
Pvalb_Th_IN	Pvalb_Th_IN	hsa05210	Colorectal cancer	44960	86/8586	0.000295573	0.00499208	0.00192003	1956/5599	2
Pvalb_Th_IN	Pvalb_Th_IN	hsa04912	GnRH signaling pathway	44960	93/8586	0.000345765	0.00499208	0.00192003	1956/5599	2
Pvalb_Th_IN	Pvalb_Th_IN	hsa01522	Endocrine resistance	44960	98/8586	0.000384006	0.00499208	0.00192003	1956/5599	2
Pvalb_Th_IN	Pvalb_Th_IN	hsa05231	Choline metabolism in cancer	44960	98/8586	0.000384006	0.00499208	0.00192003	1956/5599	2
Pvalb_Th_IN	Pvalb_Th_IN	hsa04926	Relaxin signaling pathway	44960	129/8586	0.000665403	0.00713617	0.00274468	1956/5599	2
Pvalb_Th_IN	Pvalb_Th_IN	hsa04068	FoxO signaling pathway	44960	131/8586	0.00068617	0.00713617	0.00274468	1956/5599	2
Pvalb_Th_IN	Pvalb_Th_IN	hsa05418	Fluid shear stress and atherosclerosis	44960	139/8586	0.000772393	0.00730262	0.0028087	5599/4780	2
Pvalb_Th_IN	Pvalb_Th_IN	hsa05225	Hepatocellular carcinoma	44960	168/8586	0.00112715	0.00923234	0.0035509	1956/4780	2
Pvalb_Th_IN	Pvalb_Th_IN	hsa04141	Protein processing in endoplasmic reticulum	44960	170/8586	0.00115404	0.00923234	0.0035509	5599/4780	2
Pvalb_Th_IN	Pvalb_Th_IN	hsa04510	Focal adhesion	44960	203/8586	0.00164287	0.0122042	0.00469393	1956/5599	2
Pvalb_Th_IN	Pvalb_Th_IN	hsa05417	Lipid and atherosclerosis	44960	215/8586	0.00184161	0.0127685	0.00491096	5599/4780	2
Pvalb_Th_IN	Pvalb_Th_IN	hsa05171	Coronavirus disease - COVID-19	44960	232/8586	0.00214221	0.0135578	0.00521454	1956/5599	2
Pvalb_Th_IN	Pvalb_Th_IN	hsa04014	Ras signaling pathway	44960	236/8586	0.00221618	0.0135578	0.00521454	1956/5599	2
Pvalb_Th_IN	Pvalb_Th_IN	hsa05131	Shigellosis	44960	247/8586	0.00242593	0.0140165	0.00539096	1956/5599	2
Pvalb_Th_IN	Pvalb_Th_IN	hsa05012	Parkinson disease	44960	266/8586	0.00281009	0.0153816	0.00591598	5599/4780	2
Pvalb_Th_IN	Pvalb_Th_IN	hsa04010	MAPK signaling pathway	44960	301/8586	0.00358983	0.0186671	0.00717966	1956/5599	2
Sst_Npy_IN	Sst_Npy_IN	hsa05210	Colorectal cancer	45021	86/8586	4.65642e-08	6.75181e-06	1.91158e-06	2932/5594/5599/7046	4
Sst_Npy_IN	Sst_Npy_IN	hsa05415	Diabetic cardiomyopathy	45021	203/8586	1.48954e-06	0.000107991	3.05747e-05	2932/5599/142/7046	4
Sst_Npy_IN	Sst_Npy_IN	hsa04917	Prolactin signaling pathway	44990	70/8586	5.13022e-06	0.000238581	6.75475e-05	2932/5594/5599	3
Sst_Npy_IN	Sst_Npy_IN	hsa05212	Pancreatic cancer	44990	76/8586	6.58155e-06	0.000238581	6.75475e-05	5594/5599/7046	3
Sst_Npy_IN	Sst_Npy_IN	hsa04012	ErbB signaling pathway	44990	85/8586	9.23231e-06	0.000267737	7.58021e-05	2932/5594/5599	3
Sst_Npy_IN	Sst_Npy_IN	hsa04657	IL-17 signaling pathway	44990	94/8586	1.25096e-05	0.000290024	8.2112e-05	2932/5594/5599	3
Sst_Npy_IN	Sst_Npy_IN	hsa04933	AGE-RAGE signaling pathway in diabetic complications	44990	100/8586	1.50747e-05	0.000290024	8.2112e-05	5594/5599/7046	3
Sst_Npy_IN	Sst_Npy_IN	hsa05142	Chagas disease	44990	102/8586	1.60013e-05	0.000290024	8.2112e-05	5594/5599/7046	3
Sst_Npy_IN	Sst_Npy_IN	hsa04659	Th17 cell differentiation	44990	108/8586	1.90059e-05	0.000306206	8.66936e-05	5594/5599/7046	3
Sst_Npy_IN	Sst_Npy_IN	hsa04722	Neurotrophin signaling pathway	44990	119/8586	2.54418e-05	0.000312781	8.85552e-05	2932/5594/5599	3
Sst_Npy_IN	Sst_Npy_IN	hsa04935	Growth hormone synthesis, secretion and action	44990	120/8586	2.60895e-05	0.000312781	8.85552e-05	2932/5594/5599	3
Sst_Npy_IN	Sst_Npy_IN	hsa04660	T cell receptor signaling pathway	44990	121/8586	2.67481e-05	0.000312781	8.85552e-05	2932/5594/5599	3
Sst_Npy_IN	Sst_Npy_IN	hsa04926	Relaxin signaling pathway	44990	129/8586	3.24167e-05	0.000312781	8.85552e-05	5594/5599/7046	3
Sst_Npy_IN	Sst_Npy_IN	hsa04068	FoxO signaling pathway	44990	131/8586	3.39482e-05	0.000312781	8.85552e-05	5594/5599/7046	3
Sst_Npy_IN	Sst_Npy_IN	hsa04380	Osteoclast differentiation	44990	135/8586	3.71532e-05	0.000312781	8.85552e-05	5594/5599/7046	3
Sst_Npy_IN	Sst_Npy_IN	hsa04210	Apoptosis	44990	136/8586	3.79845e-05	0.000312781	8.85552e-05	5594/5599/142	3
Sst_Npy_IN	Sst_Npy_IN	hsa04910	Insulin signaling pathway	44990	137/8586	3.8828e-05	0.000312781	8.85552e-05	2932/5594/5599	3
Sst_Npy_IN	Sst_Npy_IN	hsa05135	Yersinia infection	44990	137/8586	3.8828e-05	0.000312781	8.85552e-05	2932/5594/5599	3
Sst_Npy_IN	Sst_Npy_IN	hsa05226	Gastric cancer	44990	149/8586	4.9934e-05	0.000381075	0.000107891	2932/5594/7046	3
Sst_Npy_IN	Sst_Npy_IN	hsa05161	Hepatitis B	44990	162/8586	6.41346e-05	0.000464976	0.000131645	5594/5599/7046	3
Sst_Npy_IN	Sst_Npy_IN	hsa05225	Hepatocellular carcinoma	44990	168/8586	7.14997e-05	0.000493688	0.000139774	2932/5594/7046	3
Sst_Npy_IN	Sst_Npy_IN	hsa05167	Kaposi sarcoma-associated herpesvirus infection	44990	194/8586	0.000109857	0.000724058	0.000204996	2932/5594/5599	3
Sst_Npy_IN	Sst_Npy_IN	hsa04510	Focal adhesion	44990	203/8586	0.000125753	0.000792788	0.000224455	2932/5594/5599	3
Sst_Npy_IN	Sst_Npy_IN	hsa05417	Lipid and atherosclerosis	44990	215/8586	0.000149203	0.000901438	0.000255217	2932/5594/5599	3
Sst_Npy_IN	Sst_Npy_IN	hsa05166	Human T-cell leukemia virus 1 infection	44990	222/8586	0.000164125	0.000951924	0.00026951	5594/5599/7046	3
Sst_Npy_IN	Sst_Npy_IN	hsa05131	Shigellosis	44990	247/8586	0.000225357	0.0012568	0.000355826	2932/5594/5599	3
Sst_Npy_IN	Sst_Npy_IN	hsa04930	Type II diabetes mellitus	44962	46/8586	0.000277959	0.00149274	0.000422628	5594/5599	2
Sst_Npy_IN	Sst_Npy_IN	hsa05020	Prion disease	44990	272/8586	0.000299941	0.00155327	0.000439764	2932/5594/5599	3
Sst_Npy_IN	Sst_Npy_IN	hsa04010	MAPK signaling pathway	44990	301/8586	0.0004048	0.002024	0.000573038	5594/5599/7046	3
Sst_Npy_IN	Sst_Npy_IN	hsa05213	Endometrial cancer	44962	58/8586	0.000442686	0.00213965	0.00060578	2932/5594	2
Sst_Npy_IN	Sst_Npy_IN	hsa04664	Fc epsilon RI signaling pathway	44962	68/8586	0.00060864	0.00284687	0.000806009	5594/5599	2
Sst_Npy_IN	Sst_Npy_IN	hsa05133	Pertussis	44962	76/8586	0.000760045	0.00333959	0.00094551	5594/5599	2
Sst_Npy_IN	Sst_Npy_IN	hsa05220	Chronic myeloid leukemia	44962	76/8586	0.000760045	0.00333959	0.00094551	5594/7046	2
Sst_Npy_IN	Sst_Npy_IN	hsa01521	EGFR tyrosine kinase inhibitor resistance	44962	79/8586	0.000821071	0.00343792	0.000973349	2932/5594	2
Sst_Npy_IN	Sst_Npy_IN	hsa05010	Alzheimer disease	44990	384/8586	0.000829842	0.00343792	0.000973349	2932/5594/5599	3
Sst_Npy_IN	Sst_Npy_IN	hsa04662	B cell receptor signaling pathway	44962	84/8586	0.000927915	0.00373744	0.00105815	2932/5594	2
Sst_Npy_IN	Sst_Npy_IN	hsa04658	Th1 and Th2 cell differentiation	44962	92/8586	0.00111216	0.00422483	0.00119614	5594/5599	2
Sst_Npy_IN	Sst_Npy_IN	hsa04520	Adherens junction	44962	93/8586	0.00113633	0.00422483	0.00119614	5594/7046	2
Sst_Npy_IN	Sst_Npy_IN	hsa04912	GnRH signaling pathway	44962	93/8586	0.00113633	0.00422483	0.00119614	5594/5599	2
Sst_Npy_IN	Sst_Npy_IN	hsa05215	Prostate cancer	44962	97/8586	0.00123558	0.00435355	0.00123258	2932/5594	2
Sst_Npy_IN	Sst_Npy_IN	hsa01522	Endocrine resistance	44962	98/8586	0.00126103	0.00435355	0.00123258	5594/5599	2
Sst_Npy_IN	Sst_Npy_IN	hsa05231	Choline metabolism in cancer	44962	98/8586	0.00126103	0.00435355	0.00123258	5594/5599	2
Sst_Npy_IN	Sst_Npy_IN	hsa04916	Melanogenesis	44962	101/8586	0.00133888	0.00449942	0.00127388	2932/5594	2
Sst_Npy_IN	Sst_Npy_IN	hsa04914	Progesterone-mediated oocyte maturation	44962	102/8586	0.00136534	0.00449942	0.00127388	5594/5599	2
Sst_Npy_IN	Sst_Npy_IN	hsa04625	C-type lectin receptor signaling pathway	44962	104/8586	0.00141901	0.00457238	0.00129454	5594/5599	2
Sst_Npy_IN	Sst_Npy_IN	hsa04350	TGF-beta signaling pathway	44962	108/8586	0.00152938	0.00460701	0.00130434	5594/7046	2
Sst_Npy_IN	Sst_Npy_IN	hsa04620	Toll-like receptor signaling pathway	44962	108/8586	0.00152938	0.00460701	0.00130434	5594/5599	2
Sst_Npy_IN	Sst_Npy_IN	hsa04931	Insulin resistance	44962	108/8586	0.00152938	0.00460701	0.00130434	2932/5599	2
Sst_Npy_IN	Sst_Npy_IN	hsa05022	Pathways of neurodegeneration - multiple diseases	44990	476/8586	0.00155685	0.00460701	0.00130434	2932/5594/5599	3
Sst_Npy_IN	Sst_Npy_IN	hsa05145	Toxoplasmosis	44962	111/8586	0.0016148	0.00468292	0.00132584	5594/5599	2
Sst_Npy_IN	Sst_Npy_IN	hsa04668	TNF signaling pathway	44962	114/8586	0.00170248	0.00484037	0.00137041	5594/5599	2
Sst_Npy_IN	Sst_Npy_IN	hsa04071	Sphingolipid signaling pathway	44962	121/8586	0.00191581	0.00524135	0.00148394	5594/5599	2
Sst_Npy_IN	Sst_Npy_IN	hsa04919	Thyroid hormone signaling pathway	44962	121/8586	0.00191581	0.00524135	0.00148394	2932/5594	2
Sst_Npy_IN	Sst_Npy_IN	hsa04728	Dopaminergic synapse	44962	132/8586	0.00227567	0.00611059	0.00173004	2932/5599	2
Sst_Npy_IN	Sst_Npy_IN	hsa05162	Measles	44962	138/8586	0.00248457	0.00652564	0.00184755	2932/5599	2
Sst_Npy_IN	Sst_Npy_IN	hsa04371	Apelin signaling pathway	44962	139/8586	0.00252025	0.00652564	0.00184755	5594/7046	2
Sst_Npy_IN	Sst_Npy_IN	hsa04936	Alcoholic liver disease	44962	142/8586	0.00262876	0.00666355	0.0018866	2932/5599	2
Sst_Npy_IN	Sst_Npy_IN	hsa04550	Signaling pathways regulating pluripotency of stem cells	44962	143/8586	0.00266542	0.00666355	0.0018866	2932/5594	2
Sst_Npy_IN	Sst_Npy_IN	hsa05224	Breast cancer	44962	147/8586	0.00281451	0.0068933	0.00195164	2932/5594	2
Sst_Npy_IN	Sst_Npy_IN	hsa04723	Retrograde endocannabinoid signaling	44962	148/8586	0.0028524	0.0068933	0.00195164	5594/5599	2
Sst_Npy_IN	Sst_Npy_IN	hsa04932	Non-alcoholic fatty liver disease	44962	155/8586	0.00312442	0.00710977	0.00201293	2932/5599	2
Sst_Npy_IN	Sst_Npy_IN	hsa04934	Cushing syndrome	44962	155/8586	0.00312442	0.00710977	0.00201293	2932/5594	2
Sst_Npy_IN	Sst_Npy_IN	hsa04150	mTOR signaling pathway	44962	156/8586	0.00316425	0.00710977	0.00201293	2932/5594	2
Sst_Npy_IN	Sst_Npy_IN	hsa04218	Cellular senescence	44962	156/8586	0.00316425	0.00710977	0.00201293	5594/7046	2
Sst_Npy_IN	Sst_Npy_IN	hsa04390	Hippo signaling pathway	44962	157/8586	0.00320433	0.00710977	0.00201293	2932/7046	2
Sst_Npy_IN	Sst_Npy_IN	hsa05160	Hepatitis C	44962	158/8586	0.00324464	0.00710977	0.00201293	2932/5594	2
Sst_Npy_IN	Sst_Npy_IN	hsa04217	Necroptosis	44962	159/8586	0.0032852	0.00710977	0.00201293	5599/142	2
Sst_Npy_IN	Sst_Npy_IN	hsa04140	Autophagy - animal	44962	165/8586	0.00353365	0.00753498	0.00213332	5594/5599	2
Sst_Npy_IN	Sst_Npy_IN	hsa04310	Wnt signaling pathway	44962	174/8586	0.00392257	0.00824309	0.0023338	2932/5599	2
Sst_Npy_IN	Sst_Npy_IN	hsa05152	Tuberculosis	44962	180/8586	0.00419264	0.00868476	0.00245884	5594/5599	2
Sst_Npy_IN	Sst_Npy_IN	hsa04360	Axon guidance	44962	182/8586	0.00428458	0.00875019	0.00247737	2932/5594	2
Sst_Npy_IN	Sst_Npy_IN	hsa04621	NOD-like receptor signaling pathway	44962	186/8586	0.0044713	0.00900469	0.00254942	5594/5599	2
Sst_Npy_IN	Sst_Npy_IN	hsa04062	Chemokine signaling pathway	44962	192/8586	0.00475849	0.0094518	0.00267601	2932/5594	2
Sst_Npy_IN	Sst_Npy_IN	hsa05130	Pathogenic Escherichia coli infection	44962	198/8586	0.0050542	0.0099035	0.00280389	5594/5599	2
Sst_Npy_IN	Sst_Npy_IN	hsa05170	Human immunodeficiency virus 1 infection	44962	212/8586	0.00577704	0.011169	0.00316217	5594/5599	2
Sst_Npy_IN	Sst_Npy_IN	hsa05208	Chemical carcinogenesis - reactive oxygen species	44962	223/8586	0.00637702	0.0120631	0.00341532	5594/5599	2
Sst_Npy_IN	Sst_Npy_IN	hsa04024	cAMP signaling pathway	44962	225/8586	0.00648912	0.0120631	0.00341532	5594/5599	2
Sst_Npy_IN	Sst_Npy_IN	hsa05163	Human cytomegalovirus infection	44962	225/8586	0.00648912	0.0120631	0.00341532	2932/5594	2
Sst_Npy_IN	Sst_Npy_IN	hsa05171	Coronavirus disease - COVID-19	44962	232/8586	0.0068887	0.0126438	0.00357974	5594/5599	2
Sst_Npy_IN	Sst_Npy_IN	hsa04014	Ras signaling pathway	44962	236/8586	0.00712208	0.0129088	0.00365475	5594/5599	2
Sst_Npy_IN	Sst_Npy_IN	hsa05132	Salmonella infection	44962	249/8586	0.00790577	0.0141523	0.00400682	5594/5599	2
Sst_Npy_IN	Sst_Npy_IN	hsa05165	Human papillomavirus infection	44962	331/8586	0.013715	0.0242522	0.00686632	2932/5594	2
Sst_Npy_IN	Sst_Npy_IN	hsa04151	PI3K-Akt signaling pathway	44962	359/8586	0.0160303	0.0280048	0.00792875	2932/5594	2
Sst_Npy_IN	Sst_Npy_IN	hsa04215	Apoptosis - multiple species	44931	32/8586	0.0185009	0.031936	0.00904178	5599	1
Sst_Npy_IN	Sst_Npy_IN	hsa04960	Aldosterone-regulated sodium reabsorption	44931	37/8586	0.0213667	0.0360253	0.0101995	5594	1
Sst_Npy_IN	Sst_Npy_IN	hsa05216	Thyroid cancer	44931	37/8586	0.0213667	0.0360253	0.0101995	5594	1
Sst_Npy_IN	Sst_Npy_IN	hsa05219	Bladder cancer	44931	41/8586	0.0236546	0.0394243	0.0111619	5594	1
Sst_Npy_IN	Sst_Npy_IN	hsa03410	Base excision repair	44931	44/8586	0.0253677	0.041799	0.0118342	142	1
