# Supplementary material for: Uncovering the ferroptosis related mechanism of laduviglusib in the cell-type-specific targets of the striatum in Huntington’s disease
Source: BMC Genomics. 2024 Jun 25;25:633. doi: 10.1186/s12864-024-10534-5 (PMC11197352; doi:10.1186/s12864-024-10534-5)
Supplement: Supplementary file 10 — Supplementary Material 10 [file 12864_2024_10534_MOESM10_ESM.xlsx]

## Sheet: Sheet1
Supplemental Table S9. Autodock results
		Binding Energy	kI (inhib constant)	Intermolecular Energy	Internal Energy	Torsional Energy	Unbound Extended Energy	Cluster RMS	Ref RMS
ABCC1	2cbz	-7.7	2.27uM	-9.49	-0.59	1.79	-0.59	0	52.64
ALOX5	3o8y	-7.85	1.76uM	-9.94	-1.37	2.09	-1.37	0	55.7
AR	4hlw	-7.97	1.43uM	-10.06	-2.4	2.09	-2.4	0	22.12
CTSB	5mbm	-7.24	4.91uM	-9.33	-1.74	2.09	-1.74	0	49.27
GSK3B	6tcu	-7.23	5.04uM	-9.31	-3.33	2.09	-3.33	0	17.21
HIF1A	1h2m	-7.83	1.81uM	-9.92	-1.85	2.09	-1.85	0	53.02
KDM5A	5e6h	-7.61	2.66uM	-9.69	-1.57	2.09	-1.57	0	22.77
MAPK1	6g54	-7.61	2.65uM	-9.7	-3.03	2.09	-3.03	0	62.86
PARP1	5ds3	-8.16	1.04uM	-10.25	-2.24	2.09	-2.24	0.63	39.59
SCD	4zyo	-8.06	1.24uM	-10.14	-1.13	2.09	-1.13	0	84.65
TGFBR1	6b8y	-7.68	2.36uM	-9.77	-1.47	2.09	-1.47	0	20.43
TTPA	5mue	-6.96	7.89uM	-9.05	-1.41	2.09	-1.41	0	68.42
