# Supplementary material for: Uncovering the ferroptosis related mechanism of laduviglusib in the cell-type-specific targets of the striatum in Huntington’s disease
Source: BMC Genomics. 2024 Jun 25;25:633. doi: 10.1186/s12864-024-10534-5 (PMC11197352; doi:10.1186/s12864-024-10534-5)
Supplement: Supplementary file 11 — Supplementary Material 11 [file 12864_2024_10534_MOESM11_ESM.xlsx]

## Sheet: PLIP Interaction
Supplemental Table S10. PLIP Interaction
Protein	Hydrophobic Interactions	Hydrogen Bonds	Halogen Bonds	π-Cation Interactions	π-Stacking
ABCC1	LEU629	LEU691	-	-	-
	ILE704	LEU692
	TYR710	GLU694
		ILE704
		VAL708
ALOX5	GLU250	GLU253	-	-	-
	PRO256	GLN277
	PRO331	ASN510
AR	GLU681	GLY683	ALA748	ARG752	-
	PRO682	VAL685	ARG752
	ALA748	ARG752
	ARG752	ASN756
	PHE804	LYS808
	LYS808
CTSB	LYS77	CYS26	-	-	-
		SER28
		LYS77
		GLY121
		GLU122
		GLY198
GSK3B	ILE62	LYS85	-	-	-
	VAL70	ASP133
	THR138	VAL135
	LEU188	ASP200
HIF1A	LYS99	TYR35	ASP243	-	-
	LEU101	HIS98
	PHE114	ALA198
	ARG117	TYR230
	VAL195	VAL242
	PRO197	PHE244
	PHE244
KDM5A	GLN58	PHE61	-	-	-
		TYR494
MAPK1	ILE31	GLU33	-	-	-
	VAL39	MET108
	ALA52	LYS114
	LEU156	SER153
PARP1	TYR889	GLY863	TYR896	-	-
	TYR896	GLY888
	TYR907	GLU988
SCD	LEU78	ASN148	-	-	-
	LEU81	TYR254
	LEU82
	GLN147
	PHE227
	PHE251
	LEU258
TGFBR1	VAL252	GLN250	-	-	-
	LEU254	VAL252
	ARG255	MET253
TTPA	ARG105	LYS113	-	-	TRP259
	GLN145	GLU146
	GLU146
	ILE255
	GLU258
	TRP259
	PHE262

## Sheet: ABCC1
Hydrophobic Interactions							Hydrogen Bonds
Index	Residue	AA	Distance	Ligand Atom	Protein Atom		Index	Residue	AA	Distance H-A	Distance D-A	Donor Angle	Protein donor?	Side chain	Donor Atom	Acceptor Atom
1	692A	LEU	3.59	2161	450		1	691A	LEU	2.24	2.96	126.05	FALSE	FALSE	2151 [N3]	437 [O2]
2	704A	ILE	3.06	2146	556		2	692A	LEU	2.34	3.31	156.82	FALSE	FALSE	2171 [Npl]	446 [O2]
3	704A	ILE	3.54	2148	553		3	694A	GLU	1.96	2.87	148.26	FALSE	TRUE	2164 [Npl]	466 [O3]
4	710A	TYR	3.24	2180	602		4	694A	GLU	3.46	4.02	120.39	TRUE	TRUE	466 [O3]	2171 [Npl]
							5	704A	ILE	2.49	3.5	167.12	TRUE	FALSE	548 [Nam]	2144 [N1]
							6	708A	VAL	2.12	3.01	144.02	FALSE	FALSE	2158 [N3]	587 [O2]

## Sheet: ALOX5
Hydrophobic Interactions							Hydrogen Bonds
Index	Residue	AA	Distance	Ligand Atom	Protein Atom		Index	Residue	AA	Distance H-A	Distance D-A	Donor Angle	Protein donor?	Side chain	Donor Atom	Acceptor Atom
1	250A	GLU	3.39	13354	2596		1	253A	GLU	3.79	4.1	102.24	TRUE	TRUE	2625 [O3]	13365 [Nar]
2	256A	PRO	3.96	13373	2655		2	253A	GLU	1.92	2.76	139.04	FALSE	TRUE	13358 [Npl]	2626 [O2]
3	256A	PRO	3.23	13377	2654		3	277A	GLN	2.27	3.08	157.95	TRUE	TRUE	2857 [Nam]	13351 [N1]
4	331A	PRO	3.62	13373	3360		4	510B	ASN	2.01	2.72	124.82	FALSE	TRUE	13379 [Npl]	11747 [O2]

## Sheet: AR
Hydrophobic Interactions							Hydrogen Bonds											π-Cation Interactions									Halogen Bonds
Index	Residue	AA	Distance	Ligand Atom	Protein Atom		Index	Residue	AA	Distance H-A	Distance D-A	Donor Angle	Protein donor?	Side chain	Donor Atom	Acceptor Atom		Index	Residue	AA	Distance	Offset	Protein charged?	Ligand Group	Ligand Atoms		Index	Residue	AA	Distance	Donor Angle	Acceptor Angle	Donor Atom	Acceptor Atom
1	681A	GLU	3.9	2394	101		1	683A	GLY	1.89	2.58	122.9	FALSE	FALSE	2380 [Npl]	116 [O2]		1	752A	ARG	4.92	1.38	TRUE	Aromatic	2382, 2383, 2384, 2385, 2386, 2387		1	748A	ALA	3.44	136.44	102.15	2390 [Cl]	725 [O2]
2	682A	PRO	3.38	2371	110		2	685A	VAL	2.68	3.52	140.41	TRUE	FALSE	125 [Nam]	2387 [Nar]											2	752A	ARG	3.62	144.79	130.18	2390 [Cl]	768 [Ng+]
3	748A	ALA	3.82	2371	726		3	752A	ARG	3.09	3.42	100.35	TRUE	TRUE	768 [Ng+]	2376 [Npl]
4	752A	ARG	3.51	2385	763		4	756A	ASN	2.43	3.34	148.18	TRUE	TRUE	810 [Nam]	2402 [N2]
5	804A	PHE	3.5	2391	1318		5	808A	LYS	3.28	3.97	125.94	TRUE	TRUE	1356 [N3+]	2369 [N1]
6	808A	LYS	3.53	2372	1354

## Sheet: CTSB
Hydrophobic Interactions							Hydrogen Bonds
Index	Residue	AA	Distance	Ligand Atom	Protein Atom		Index	Residue	AA	Distance H-A	Distance D-A	Donor Angle	Protein donor?	Side chain	Donor Atom	Acceptor Atom
1	77D	LYS	3.67	7739	6854		1	26B	CYS	3.06	3.83	134.42	FALSE	FALSE	7724 [Npl]	2650 [O2]
							2	28B	SER	3.76	4.06	100.03	TRUE	FALSE	2658 [Nam]	7724 [Npl]
							3	77D	LYS	2.62	3.63	167.31	TRUE	TRUE	6856 [N3+]	7750 [N2]
							4	121B	GLY	2.82	3.23	104.7	TRUE	FALSE	3489 [Nam]	7717 [N1]
							5	122B	GLU	2.65	3.44	142.03	TRUE	TRUE	3503 [O3]	7716 [Nar]
							6	122B	GLU	2.03	2.78	129.36	FALSE	TRUE	7728 [Npl]	3503 [O3]
							7	198B	GLY	2.78	3.51	128.43	TRUE	FALSE	4220 [Nam]	7750 [N2]

## Sheet: GSK3B
Hydrophobic Interactions							Hydrogen Bonds
Index	Residue	AA	Distance	Ligand Atom	Protein Atom		Index	Residue	AA	Distance H-A	Distance D-A	Donor Angle	Protein donor?	Side chain	Donor Atom	Acceptor Atom
1	62A	ILE	3.25	3469	258		1	85A	LYS	2.12	2.89	130.14	TRUE	TRUE	455 [N3+]	3443 [N1]
2	70A	VAL	3.12	3468	319		2	133A	ASP	2.04	2.74	124.14	FALSE	FALSE	3454 [Npl]	981 [O2]
3	70A	VAL	3.46	3446	319		3	135A	VAL	2.13	3.12	161.16	TRUE	FALSE	1000 [Nam]	3461 [Nar]
4	138A	THR	3.65	3475	1031		4	200A	ASP	2.48	3.08	116.71	TRUE	FALSE	1664 [Nam]	3442 [Nar]
5	188A	LEU	3.89	3459	1568

## Sheet: HIF1A
Hydrophobic Interactions							Hydrogen Bonds											Halogen Bonds
Index	Residue	AA	Distance	Ligand Atom	Protein Atom		Index	Residue	AA	Distance H-A	Distance D-A	Donor Angle	Protein donor?	Side chain	Donor Atom	Acceptor Atom		Index	Residue	AA	Distance	Donor Angle	Acceptor Angle	Donor Atom	Acceptor Atom
1	99A	LYS	3.7	3471	805		1	35A	TYR	2.54	3.48	166.04	TRUE	TRUE	192 [O3]	3467 [N1]		1	243A	ASP	3.11	142.11	99.9	3488 [Cl]	2257 [O3]
2	101A	LEU	3.74	3493	831		2	98A	HIS	2.37	3.16	134.43	TRUE	TRUE	796 [Npl]	3467 [N1]
3	114A	PHE	3.41	3499	969		3	198A	ALA	2.49	3.28	134.93	TRUE	FALSE	1780 [Nam]	3474 [Npl]
4	117A	ARG	3.56	3492	990		4	230A	TYR	2.12	2.55	103.31	FALSE	TRUE	3495 [Npl]	2125 [O3]
5	195A	VAL	3.94	3470	1761		5	242A	VAL	2.42	2.9	107.86	FALSE	FALSE	3478 [Npl]	2245 [O2]
6	197A	PRO	3.57	3469	1777		6	244A	PHE	2.17	3.18	175.66	TRUE	FALSE	2259 [Nam]	3466 [Nar]
7	244A	PHE	3.39	3471	2263
8	244A	PHE	3.34	3469	2264

## Sheet: KDM5A
Hydrophobic Interactions							Hydrogen Bonds
Index	Residue	AA	Distance	Ligand Atom	Protein Atom		Index	Residue	AA	Distance H-A	Distance D-A	Donor Angle	Protein donor?	Side chain	Donor Atom	Acceptor Atom
1	58A	GLN	3.66	2893	454		1	61A	PHE	1.68	2.68	164.99	TRUE	FALSE	474 [Nam]	2924 [N2]
2	58A	GLN	3.96	2910	453		2	494A	TYR	2.19	2.98	132.61	FALSE	TRUE	2902 [Npl]	1980 [O3]

## Sheet: MAPK1
Hydrophobic Interactions							Hydrogen Bonds
Index	Residue	AA	Distance	Ligand Atom	Protein Atom		Index	Residue	AA	Distance H-A	Distance D-A	Donor Angle	Protein donor?	Side chain	Donor Atom	Acceptor Atom
1	31A	ILE	3.56	3507	221		1	33A	GLU	2.58	3.54	157.5	FALSE	FALSE	3513 [Npl]	231 [O2]
2	39A	VAL	3.55	3488	291		2	108A	MET	1.97	2.98	174.21	TRUE	FALSE	998 [Nam]	3485 [N1]
3	52A	ALA	3.52	3488	418		3	114A	LYS	2.02	3.02	166.04	TRUE	TRUE	1067 [N3+]	3518 [N2]
4	156A	LEU	3.97	3511	1507		4	153A	SER	2.2	3.09	144.76	FALSE	FALSE	3496 [Npl]	1475 [O2]

## Sheet: PARP1
Hydrophobic Interactions							Hydrogen Bonds											Halogen Bonds
Index	Residue	AA	Distance	Ligand Atom	Protein Atom		Index	Residue	AA	Distance H-A	Distance D-A	Donor Angle	Protein donor?	Side chain	Donor Atom	Acceptor Atom		Index	Residue	AA	Distance	Donor Angle	Acceptor Angle	Donor Atom	Acceptor Atom
1	889A	TYR	3.9	2353	1210		1	863A	GLY	2.39	3.27	144.14	TRUE	FALSE	975 [Nam]	2337 [N1]		1	896A	TYR	3.88	144.11	105.16	2358 [Cl]	1271 [O2]
2	896A	TYR	3.85	2353	1274		2	888A	GLY	2.96	3.42	107.97	FALSE	FALSE	2348 [Npl]	1199 [O2]
3	896A	TYR	3.97	2341	1272		3	988A	GLU	1.92	2.9	164.78	FALSE	TRUE	2344 [Npl]	2098 [O3]
4	907A	TYR	3.41	2340	1381

[truncated: 3 more sheets: SCD, TGFBR1, TTPA]
