# Supplementary material for: Uncovering the ferroptosis related mechanism of laduviglusib in the cell-type-specific targets of the striatum in Huntington’s disease
Source: BMC Genomics. 2024 Jun 25;25:633. doi: 10.1186/s12864-024-10534-5 (PMC11197352; doi:10.1186/s12864-024-10534-5)
Supplement: Supplementary file 12 — Supplementary Material 12 [file 12864_2024_10534_MOESM12_ESM.xlsx]

## Sheet: Sheet1
Supplemental Table S11. Swissdock results
	Cluster	ClusterRank	deltaG	deltaGelec	deltaGvdw	deltaGligsolvnonpol	deltaGligsolvpol	deltaGprotsolvnonpol	deltaGprotsolvpol	deltaGcompsolvnonpol	deltaGcompsolvpol	extraFull	surfFull	solvFull	IntraFull	InterFull	FullFitness	SimpleFitness	Energy
ABCC1	4	0	-7.75743	0	-47.2436	8.78851	-17.0579	206.035	-1152.05	204.11	-1141.08	0	204.11	-1141.08	7.46424	-47.2436	-976.749	32.4255	32.4255
AR	0	0	-8.64757	0	-58.7975	8.4074	-16.888	179.735	-1388.18	177.723	-1374.18	0	177.723	-1374.18	9.95121	-58.7975	-1245.3	27.6957	27.6957
CTSB	7	2	-9.09612	0	-75.0748	8.9172	-17.4254	544.162	-4823.82	541.33	-4790.47	0	541.33	-4790.47	11.6961	-75.0748	-4312.52	13.5473	13.5473
GSK3B	2	0	-9.30158	0	-68.0069	8.91823	-19.5769	271.433	-2190.71	268.761	-2174.04	0	268.761	-2174.04	8.07381	-68.0069	-1965.21	13.4414	13.4414
HIF1A	0	0	-8.16329	0	-52.9285	9.08556	-19.3712	271.19	-2310.36	269.486	-2299.43	0	269.486	-2299.43	7.69546	-52.9285	-2075.18	29.9039	29.9039
KDM5A	9	0	-8.90768	0	-70.2691	8.76851	-16.1481	228.548	-2010.72	224.576	-1978.91	0	224.576	-1978.91	6.20291	-70.2691	-1818.4	16.3816	16.3816
MAPK1	4	1	-9.13143	0	-74.8327	9.01582	-18.6907	258.481	-2101.53	254.488	-2068.45	0	254.488	-2068.45	11.172	-74.8327	-1877.62	13.468	13.468
PARP1	4	0	-9.07061	0	-60.4932	9.17362	-17.6376	192.354	-1556.98	189.775	-1545.96	0	189.775	-1545.96	10.6184	-60.4932	-1406.06	21.3918	21.3918
SCD	0	0	-9.52477	0	-65.8642	8.82812	-18.3286	226.699	-1482.4	222.856	-1469.77	0	222.856	-1469.77	7.73469	-65.8642	-1305.04	10.972	10.972
TGFBR1	0	0	-9.59098	0	-72.0252	8.75717	-16.6756	227.419	-1856.12	224.459	-1834.87	0	224.459	-1834.87	9.55883	-72.0252	-1672.88	10.9431	10.9431
TTPA	3	1	-9.14294	0	-53.4719	8.83192	-16.5151	172.132	-1537.53	169.643	-1538.09	0	169.643	-1538.09	18.5329	-53.4719	-1403.39	27.9109	27.9109
